# Supplementary material for: PATL2 mutations affect human oocyte maternal mRNA homeostasis and protein interactions in cell cycle regulation
Source: Cell Biosci. 2024 Dec 31;14:157. doi: 10.1186/s13578-024-01341-2 (PMC11686847; doi:10.1186/s13578-024-01341-2)
Supplement: Supplementary file 1 — Supplementary Material 1 [file 13578_2024_1341_MOESM1_ESM.csv]

Gene Symbol	Vector[abundance(group)]	PATL2_V401F.R402W[abundance(group)]	PATL2_WT[abundance(group)]	Fold change (PATL2_WT/Vector)	Fold change (PATL2_V401F.R402W/PATL2_WT)	Fold Change (PATL2_V401F.R402W/Vector)
AAAS	67.05506029	125.9007161	107.0742237	1.59681049	1.17582656	1.877572185
AAGAB	33.26871586	180.3621418	86.39914234	2.597008634	2.087545512	5.421373717
AAK1	0.01	157.8596131	142.1603869	14216.03869	1.110433199	15785.96131
AAMDC	71.16373521	137.0886943	91.77757052	1.289667697	1.493705853	1.926384188
AAMP	100.6439668	103.6336223	95.75241086	0.951397425	1.08230823	1.029705263
AAR2	21.41268103	139.1976803	139.4196387	6.511078107	0.998407983	6.500712362
AARS1	59.56113582	146.5984347	93.87042947	1.576034912	1.561710493	2.46131026
AARS2	30.62186493	123.7005083	145.7076268	4.758287161	0.848963854	4.039613805
AARSD1	42.89025298	143.7634523	113.3762948	2.643404664	1.268020379	3.351890984
AASDHPPT	63.54654854	138.0935172	98.38993426	1.548312796	1.403532976	2.173108066
AASS	52.69078356	147.8789818	99.4602346	1.887621096	1.486815132	2.806543608
AATF	88.94313319	121.9462248	89.14064199	1.002220619	1.368020491	1.371058343
ABCA3	0.01	156.9265257	143.0934743	14309.34743	1.096671434	15692.65257
ABCA7	0.01	23.13752724	276.8824728	27688.24728	0.083564434	2313.752724
ABCB10	24.244623	177.2384194	98.54695759	4.064693338	1.798517415	7.310421755
ABCB6	0.01	167.7003565	132.3196435	13231.96435	1.267388212	16770.03565
ABCB7	27.97562938	138.9331535	133.1212172	4.75847086	1.043658978	4.966220834
ABCC1	0.01	167.4050567	132.6149433	13261.49433	1.262339316	16740.50567
ABCC10	0.01	0.01	300.01	30001	3.33E-05	1
ABCD3	40.37222558	146.1932015	113.4645729	2.810461184	1.288447996	3.621133079
ABCD4	0.01	206.4619225	93.55807746	9355.807746	2.206778166	20646.19225
ABCE1	85.78405029	143.9576744	70.28827529	0.819362982	2.048103668	1.678140329
ABCF1	133.0011486	86.1719346	80.85691676	0.607941492	1.06573362	0.647903687
ABCF2	36.44975132	141.9005005	121.6797482	3.338287472	1.166180096	3.893044406
ABCF3	10.26426135	180.1432961	109.6224425	10.6800128	1.643306716	17.55053676
ABHD12	40.07749992	144.6132283	115.3392718	2.877905858	1.253807363	3.608339555
ABHD16A	15.63417433	157.9264541	126.4693716	8.089290095	1.248732813	10.10136197
ABHD4	0.01	4.032837878	295.9871621	29598.71621	0.013625043	403.2837878
ABL1	50.34401383	118.2497772	131.436209	2.610761419	0.899674284	2.34883491
ABL2	118.3067526	181.7132474	0.01	8.45E-05	18171.32474	1.535949922
ABRACL	0.01	200.8327287	99.18727133	9918.727133	2.024783281	20083.27287
ABRAXAS2	53.56703304	45.10703497	201.355932	3.758952486	0.22401642	0.842067078
ABT1	110.3688987	0.01	189.6511013	1.71833826	5.27E-05	9.06E-05
ACACA	53.65760605	141.1346811	105.2377129	1.961282297	1.341103652	2.630282852
ACACB	198.0902553	11.39828184	90.54146287	0.457071766	0.125890189	0.057540851
ACAD11	57.56866796	143.6528095	98.80852249	1.716359367	1.453850396	2.495329745
ACAD8	52.01046845	160.2003908	87.8191407	1.688489708	1.824208135	3.080156661
ACAD9	89.70956048	107.2731134	103.0473261	1.148677193	1.041008219	1.195782399
ACADM	7.785006037	145.3545527	146.8904413	18.86837859	0.989543986	18.67109056
ACADSB	18.61410317	123.9459648	157.469932	8.45971093	0.787108772	6.65871268
ACAT1	55.11224182	177.7098786	67.2078796	1.219472795	2.644182195	3.224508253
ACAT2	120.8249718	77.62727401	101.5777541	0.840701658	0.764215302	0.642477071
ACBD3	81.00638765	96.75377606	122.2698363	1.509385122	0.791313532	1.194396872
ACIN1	170.3515905	90.94827144	38.7301381	0.227354133	2.348255801	0.533885661
ACLY	65.4221599	108.9779834	125.6298567	1.920295155	0.867452899	1.665765599
ACO2	118.4456712	132.8553248	48.729004	0.41140384	2.726411664	1.121656229
ACOT1	0.01	187.2188037	112.8011963	11280.11963	1.659723565	18721.88037
ACOT7	54.27566551	158.9544866	86.79984787	1.5992406	1.831276097	2.928651084
ACOT8	55.55725998	2.052168668	242.4205713	4.363436415	0.008465324	0.036937903
ACOX1	56.43013543	135.904034	107.6958305	1.908480809	1.26192475	2.408359169
ACP1	23.69023922	149.4445352	126.8952255	5.356434958	1.177700221	6.308274636
ACSL1	32.05224865	148.0615086	119.9162427	3.741273944	1.234707703	4.619379759
ACSL3	20.59416304	124.9729926	154.4628444	7.500321527	0.809081259	6.068369585
ACSL4	23.05132792	110.4926366	166.4860355	7.222405411	0.663675102	4.793330649
ACSM3	172.3919143	127.6280857	0.01	5.80E-05	12762.80857	0.740336843
ACSS2	87.62279623	137.6451347	74.76206912	0.853226242	1.841109219	1.570882699
ACTB	113.4060121	109.0246548	77.59933316	0.684261193	1.404968964	0.96136574
ACTBL2	126.1058698	155.736007	18.1881232	0.144228998	8.56251111	1.234962395
ACTC1	102.21556	138.6748057	59.13963425	0.578577608	2.344870872	1.356689781
ACTL6A	123.7373298	84.05494245	92.23772779	0.745431698	0.911285918	0.679301409
ACTN1	100.6759973	144.3087324	55.04527037	0.546756644	2.62163727	1.433397595
ACTN4	115.0597639	109.1562345	75.81400157	0.658909761	1.439789911	0.948691627
ACTR10	0.01	38.52116482	261.4988352	26149.88352	0.147309126	3852.116482
ACTR1A	49.46874021	110.3456886	140.2155712	2.834427773	0.786971716	2.230614488
ACTR1B	34.38726082	160.3956404	105.2470988	3.060642117	1.523991086	4.664391306
ACTR2	64.20372354	140.5043349	95.32194159	1.484679335	1.473997828	2.188414116
ACTR3	119.0481484	91.06695825	89.91489331	0.755281745	1.012812838	0.764959048
ACTR5	0.01	150.3533941	149.6666059	14966.66059	1.004588787	15035.33941
ACTR6	0.01	0.01	300.01	30001	3.33E-05	1
ADAMDEC1	77.84214738	168.3792671	53.80858557	0.691252585	3.129226782	2.163086101
ADAMTS1	0.01	0.01	300.01	30001	3.33E-05	1
ADAMTSL4	135.4689726	0.01	164.5510274	1.214676869	6.08E-05	7.38E-05
ADAR	50.70077732	138.6927712	110.6364515	2.182145075	1.253590198	2.735515676
ADCK1	8.935565928	174.5545001	116.5399339	13.04225551	1.49780847	19.53480077
ADCK2	0.01	0.01	300.01	30001	3.33E-05	1
ADCY6	106.5425387	136.1095706	57.37789075	0.53854443	2.37216058	1.277513867
ADD1	55.26263071	139.5425069	105.2248624	1.904087102	1.326136274	2.525078975
ADD3	116.1794912	110.6031779	73.24733087	0.630466962	1.509996017	0.952002602
ADGRB1	0.01	210.0346056	89.98539444	8998.539444	2.334096626	21003.46056
ADGRL1	0.01	133.0130978	167.0069022	16700.69022	0.796452698	13301.30978
ADGRL2	0.01	0.01	300.01	30001	3.33E-05	1
ADH5	177.6794189	83.5666577	38.78392344	0.218280337	2.154672614	0.470322664
ADH7	156.3082597	98.57176592	45.14997442	0.288852134	2.183207569	0.630624166
ADNP	59.28708079	139.564498	101.1784212	1.706584636	1.379389957	2.354045707
ADPGK	0.01	183.2766621	116.7433379	11674.33379	1.569911102	18327.66621
ADPRHL1	0.01	119.3441015	180.6758985	18067.58985	0.660542454	11934.41015
ADRM1	297.7803818	2.239618176	0.01	3.36E-05	223.9618176	0.00752104
ADSL	87.04806163	53.62622989	159.3557085	1.830663492	0.336519039	0.616053119
ADSS2	160.997335	66.99409736	72.03856762	0.447451926	0.929975423	0.416119294
AFDN	35.77878758	162.0433751	102.2078373	2.856660166	1.585430036	4.52903483
AFF4	49.24559722	144.3382362	106.4461666	2.161536719	1.355974017	2.930987628
AFG3L2	29.28384625	148.3935439	122.3526099	4.178160506	1.212835133	5.067419854
AGAP2	18.89869833	193.8472093	87.28409239	4.61852403	2.220876725	10.25717252
AGAP3	87.57687981	114.0386181	98.41450206	1.12374981	1.15875827	1.302154386
AGFG1	149.3451503	98.69451485	51.99033486	0.348122016	1.898324277	0.660848475
AGK	36.49086591	142.9578312	120.5813029	3.304424268	1.185572123	3.917633295
AGL	83.26403363	142.8039671	73.96199924	0.888282684	1.930774839	1.715073855
AGO1	31.46044836	144.7095477	123.8600039	3.937006952	1.168331529	4.599729352
AGO2	106.9185485	92.31032188	100.8011296	0.942784307	0.91576674	0.863370511
AGO3	154.8296052	65.70667789	79.4937169	0.513427111	0.826564419	0.424380581
AGPAT1	18.21041592	86.78693017	195.0326539	10.70995054	0.444986665	4.765785171
AGPAT2	0.583512661	155.5998028	143.8466846	246.5185321	1.081705868	266.6605427
AGPAT3	0.01	0.01	300.01	30001	3.33E-05	1
AGPAT4	0.01	119.5560806	180.4639194	18046.39194	0.662492985	11955.60806
AGPAT5	0.01	0.01	300.01	30001	3.33E-05	1
AGPS	52.22552797	121.2876767	126.5167953	2.42250869	0.958668581	2.322382969
AGRN	113.5296257	137.8988654	48.60150888	0.428095386	2.837337124	1.21465093
AGTPBP1	67.8335195	130.0363872	102.1600933	1.506041469	1.272868719	1.916993075
AHCTF1	62.77818765	189.8341415	47.41767088	0.755320799	4.003447195	3.023886936
AHCY	94.12578953	113.0363047	92.8679058	0.986636141	1.21717297	1.200906842
AHCYL1	59.1760659	119.6589761	121.194958	2.048040135	0.987326354	2.022084
AHNAK	94.15553696	116.5611251	89.31333796	0.948572339	1.305080828	1.237963574
AHNAK2	214.5927869	85.42721311	0.01	4.66E-05	8542.721311	0.398089863
AHR	0.01	144.0920609	155.9279391	15592.79391	0.924093922	14409.20609
AHSA1	17.82124529	139.5897965	142.6189582	8.002749293	0.978760456	7.832774547
AHSG	300.01	0.01	0.01	3.33E-05	1	3.33E-05
AIFM1	15.55218577	100.0866368	184.3911774	11.85628697	0.54279515	6.435535065
AIG1	0.01	10.46023394	289.5597661	28955.97661	0.036124611	1046.023394
AIMP1	64.70965163	150.1670102	85.15333817	1.315929479	1.763489411	2.320627703
AIMP2	71.71726779	112.2044487	116.1082835	1.618972489	0.966377637	1.564538808
AIP	33.57241958	158.920553	107.5370274	3.20313605	1.477821702	4.733663971
AK2	207.7408401	5.209989992	87.07916989	0.419172127	0.059830497	0.025079277
AK3	59.6047948	146.9459129	93.47929229	1.568318331	1.571962189	2.465337116
AK6	24.14300328	111.3577603	164.5292364	6.814779192	0.67682658	4.612423691
AKAP1	47.01635562	127.236986	125.7766584	2.675168177	1.011610482	2.706228169
AKAP10	7.903156043	144.4555486	147.6712953	18.68510434	0.978223617	18.27821036
AKAP11	69.14259729	104.2549601	126.6324426	1.83146783	0.823287918	1.507825337
AKAP12	46.68695467	106.9267845	146.4162609	3.136127895	0.730293096	2.29029255
AKAP13	0.01	210.0317121	89.98828795	8998.828795	2.333989421	21003.17121
AKAP17A	113.0970409	116.2271084	70.70585075	0.62517861	1.643811752	1.027675945
AKAP2	300.01	0.01	0.01	3.33E-05	1	3.33E-05
AKAP8	63.53953069	113.912887	122.5775823	1.92915467	0.929312561	1.792787667
AKAP8L	22.09893211	144.2373646	133.6937033	6.049781167	1.078864307	6.526892967
AKR1A1	33.37049646	199.2615272	67.39797634	2.019687553	2.956491248	5.971188574
AKR1B1	149.8206884	75.82947092	74.37984066	0.496459077	1.019489559	0.506134845
AKR7A2	117.2086403	108.5831184	74.23824136	0.633385399	1.462630531	0.926408822
AKTIP	0.01	119.4784705	180.5415295	18054.15295	0.661778322	11947.84705
ALAD	0.01	95.69192273	204.3280773	20432.80773	0.468324882	9569.192273
ALAS1	0.01	206.2875315	93.73246851	9373.246851	2.200811893	20628.75315
ALB	147.7392548	94.0621105	58.22863471	0.394131098	1.615392684	0.636676492
ALDH16A1	59.23588176	176.8186812	63.97543704	1.08001156	2.76385265	2.984992811
ALDH18A1	65.32854008	124.9867108	109.7147491	1.679430598	1.139196979	1.913202264
ALDH1B1	18.79800323	144.4042602	136.8277366	7.27884419	1.055372717	7.681893573
ALDH2	142.8531082	79.9120452	77.2648466	0.540869202	1.034261358	0.559400115
ALDH3A2	21.85106415	138.2788629	139.900073	6.402437519	0.988411657	6.328243875
ALDH4A1	300.01	0.01	0.01	3.33E-05	1	3.33E-05
ALDH6A1	116.5188715	136.2709156	47.24021285	0.405429715	2.884638054	1.169517983
ALDH7A1	70.58727361	133.6568551	95.78587127	1.356984997	1.395371294	1.893497911
ALDH9A1	132.8131379	63.19627464	104.0205874	0.783210073	0.607536221	0.475828488
ALDOA	168.9358164	82.86455031	48.22963326	0.28549087	1.718125242	0.490509071
ALDOC	130.4675264	105.681983	63.88049056	0.489627514	1.654370248	0.810025191
ALG1	8.258689675	66.99021748	224.7810928	27.21752502	0.298024254	8.111482586
ALG10	10.61463283	114.2180267	175.1973405	16.5052662	0.651939273	10.76043124
ALG11	0.01	0.01	300.01	30001	3.33E-05	1
ALG2	0.01	0.01	300.01	30001	3.33E-05	1
ALG3	11.46473815	121.6734081	166.8918538	14.55697039	0.729055405	10.61283794
ALG5	82.91446332	83.00513745	134.1103992	1.617454831	0.618931402	1.001093586
ALG6	53.90229265	0.01	246.1177073	4.565997015	4.06E-05	0.000185521
ALG8	0.01	0.01	300.01	30001	3.33E-05	1
ALKBH1	0.01	168.8663084	131.1536916	13115.36916	1.287545218	16886.63084
ALKBH4	0.01	149.4242907	150.5957093	15059.57093	0.992221434	14942.42907
ALKBH5	84.05361762	107.0568572	108.9195252	1.295833877	0.982898677	1.273673403
ALMS1	0.01	37.60525226	262.4147477	26241.47477	0.143304645	3760.525226
ALOX12B	300.01	0.01	0.01	3.33E-05	1	3.33E-05
ALPL	157.3083789	10.84618309	131.875438	0.838324309	0.082245665	0.06894854
ALYREF	103.0883026	124.0721977	72.86949975	0.706864871	1.702662953	1.203552629
AMBRA1	84.065933	93.98746449	121.9766025	1.450963525	0.770536829	1.118020834
AMD1	28.6899127	138.3610763	132.979011	4.635044116	1.040473043	4.822638456
AMFR	12.08890657	157.1768772	130.7642162	10.81687706	1.201986918	13.00174472
AMMECR1L	0.01	156.4983386	143.5216614	14352.16614	1.090416158	15649.83386
AMOT	251.0786519	14.91818443	34.03316369	0.135547819	0.43834257	0.059416379
AMPD2	67.16200381	102.1549194	130.7130767	1.94623551	0.781520273	1.521022508
ANAPC1	5.992398587	102.2862511	191.7513503	31.99909811	0.533431712	17.0693337
ANAPC10	75.42168963	198.1056873	26.50262303	0.351392592	7.474946428	2.626640802
ANAPC13	0.01	139.9447007	160.0752993	16007.52993	0.874242943	13994.47007
ANAPC2	34.73652812	111.5288323	153.7646396	4.426597819	0.725321716	3.210707526
ANAPC4	0.01	75.6363762	224.3836238	22438.36238	0.3370851	7563.63762
ANAPC5	12.14300197	103.3845159	184.5024821	15.19414084	0.560342141	8.513917416
ANAPC7	38.69598356	135.3819194	125.9520971	3.25491396	1.074868323	3.498603909
ANGEL1	18.8415289	148.1470442	133.0414269	7.061073846	1.113540704	7.862793138
ANKFY1	92.6451194	121.8836112	85.50126944	0.922890164	1.425518147	1.315596676
ANKHD1	32.64930344	120.6977521	146.6829445	4.492682202	0.822847895	3.696794092
ANKIB1	59.7030845	88.76555054	151.561365	2.538585171	0.585673998	1.486783326
ANKLE2	41.57178881	146.8961187	111.5620924	2.683600962	1.31672072	3.533552992
ANKMY2	0.01	118.269539	181.750461	18175.0461	0.650724836	11826.9539
ANKRD13A	0.01	171.4773462	128.5426538	12854.26538	1.334011249	17147.73462
ANKRD17	33.38517653	147.7275058	118.9173177	3.561979598	1.242270753	4.424943079
ANKRD27	0.01	0.01	300.01	30001	3.33E-05	1
ANKRD28	16.39149637	123.1171494	160.5213542	9.792965241	0.766982997	7.511037834
ANKRD52	26.81650982	108.4637199	164.7497703	6.143594798	0.658354301	4.044662062
ANKRD6	53.0389072	129.4586215	117.5324713	2.215967061	1.101471109	2.440823696
ANKS6	0.01	216.2643129	83.75568707	8375.568707	2.582085116	21626.43129
ANLN	74.49312372	126.8505038	98.68637244	1.32477157	1.285390279	1.702848498
ANO9	45.33959299	153.7501467	100.9402603	2.226315979	1.523179613	3.391079111
ANP32A	67.61952123	142.9732479	89.4372309	1.32265401	1.598587595	2.114378293
ANP32B	0.01	118.3043257	181.7156743	18171.56743	0.651040842	11830.43257
ANP32E	116.1410286	99.66113027	84.22784108	0.725220381	1.183232634	0.858104422
ANTKMT	0.01	0.01	300.01	30001	3.33E-05	1
ANXA1	110.545366	150.4469921	39.03764189	0.353136846	3.853895492	1.360952499
ANXA11	117.3501904	105.3182667	77.36154284	0.65923662	1.361377538	0.897469926
ANXA2	130.8618807	91.99354555	77.17457373	0.589740674	1.192018836	0.702981992
ANXA5	150.2392777	114.5461045	35.24461783	0.234589905	3.250031112	0.762424489
ANXA6	135.3662756	112.254465	52.4092594	0.387166295	2.141882299	0.829264634
ANXA7	118.4458216	112.0182026	69.56597586	0.587323174	1.610244106	0.945733679
AP1B1	111.2998226	68.70369307	120.0264843	1.078406789	0.572404444	0.617284839
AP1G1	157.8173167	100.9512808	41.2614025	0.261450412	2.446627471	0.639671761
AP1G2	119.7906341	112.47282	67.76654586	0.565708215	1.659710092	0.938911634
AP1M1	16.68527277	146.1653706	137.1793566	8.221583101	1.065505585	8.760142709
AP1S1	111.9650616	101.8744918	86.19044656	0.769797697	1.181969648	0.909877513
AP1S2	109.5344223	114.6264472	75.86913047	0.69265103	1.510844351	1.046487896
AP2A1	99.29973452	113.4816924	87.24857303	0.878638533	1.300671043	1.142819696
AP2A2	135.7679473	105.3224704	58.93958236	0.434120008	1.78695651	0.775753574
AP2B1	109.5800064	95.02457906	95.42541454	0.8708287	0.995799489	0.867170775
AP2M1	68.77514916	140.7350722	90.51977866	1.316169863	1.554743883	2.046307044
AP2S1	76.38830118	143.3943261	80.24737277	1.050519144	1.786903684	1.877176529
AP3B1	30.11989062	152.132684	117.7774254	3.910287287	1.291696465	5.050904266
AP3D1	25.06878195	159.254567	115.7066511	4.615567335	1.376364846	6.352704622
AP3M1	49.27807995	128.799215	121.952705	2.474786054	1.056140698	2.613722271
AP3S1	87.68824315	130.5265034	81.81525347	0.933024206	1.59538103	1.48852912
AP3S2	36.06926666	136.1946138	127.7661196	3.542243339	1.065968148	3.77591857
AP4E1	0.01	186.3829623	113.6370377	11363.70377	1.64016034	18638.29623
AP4M1	61.49501073	122.8274886	115.7075007	1.88157542	1.061534368	1.997356975
AP5B1	0.01	117.2715628	182.7484372	18274.84372	0.641710346	11727.15628
AP5S1	0.01	184.5592372	115.4607628	11546.07628	1.598458495	18455.92372
APBB1	3.325141716	130.7952277	165.9096306	49.89550665	0.788352233	39.33523406
APC	20.10005693	26.20968679	253.7202563	12.62286257	0.103301515	1.303960824
APEH	101.8523692	89.01359271	109.1640381	1.07178693	0.815411323	0.873947198
APEX1	110.2916944	88.0822611	101.6560445	0.92170172	0.866473426	0.798630047
APEX2	69.32263129	127.8047355	102.9026332	1.484401722	1.241996744	1.843622106
APH1A	0.01	0.01	300.01	30001	3.33E-05	1
API5	103.6520016	138.3501155	58.0278829	0.559833694	2.38420064	1.334755851
APMAP	51.73261411	165.2998738	82.99751205	1.604355656	1.991624444	3.195273942
APOA1	116.6765062	164.8820253	18.47146844	0.15831352	8.926308478	1.413155319
APOA4	125.1993363	27.19956999	147.6310937	1.179168342	0.184240117	0.217250113
APOB	39.31601412	186.4439616	74.27002425	1.889052742	2.510352777	4.742188796
APOH	300.01	0.01	0.01	3.33E-05	1	3.33E-05
APOL2	0.01	125.461751	174.558249	17455.8249	0.718738597	12546.1751
APOOL	15.22669104	100.0130784	184.7902305	12.13594142	0.541224924	6.568273971
APP	0.01	0.01	300.01	30001	3.33E-05	1
APPL1	0.01	218.0906191	81.92938095	8192.938095	2.661934175	21809.06191
APRT	104.5724027	115.9132998	79.54429755	0.760662426	1.457216964	1.108450191
AQR	107.2916164	104.5845131	88.1538705	0.821628692	1.186385946	0.974768733
ARAF	12.44651227	124.5550148	163.0284729	13.09832581	0.764007738	10.00722227
ARAP1	0.01	159.1223174	140.8976826	14089.76826	1.12934659	15912.23174
ARCN1	39.11688396	103.0970854	157.8160307	4.034473473	0.653273846	2.635616003
ARF3	51.8106214	134.8315649	113.3878137	2.188505188	1.189118658	2.602392352
ARF4	21.19794011	124.638788	154.1932719	7.273974313	0.808328317	5.879759418
ARF5	37.5753268	149.28875	113.1659232	3.011708288	1.319202334	3.973052605
ARF6	0.01	179.1809163	120.8390837	12083.90837	1.482805982	17918.09163
ARFGAP1	13.51444513	165.3129904	121.2025645	8.968371495	1.363939708	12.232318
ARFGAP2	44.2259688	210.9185607	44.88547045	1.014912091	4.699038656	4.769111146
ARFGEF1	14.50206912	122.6080075	162.9199234	11.23425367	0.752566077	8.454518212
ARFGEF2	47.19485899	107.7241241	145.1110169	3.07472085	0.74235662	2.282539378
ARFGEF3	35.02038851	172.0410939	92.96851761	2.654696923	1.850530678	4.912598095
ARFIP1	0.01	198.2939695	101.7260305	10172.60305	1.949294282	19829.39695
ARFIP2	64.9045584	162.3903488	72.73509278	1.120646909	2.232627231	2.501986807
ARG1	156.6820891	72.06051626	71.28739462	0.454981134	1.010845138	0.459915467
ARGLU1	300.01	0.01	0.01	3.33E-05	1	3.33E-05
ARHGAP1	84.98863413	140.4306172	74.61074867	0.877890902	1.88217676	1.652345854
ARHGAP17	71.59501346	143.1632325	85.27175406	1.191029234	1.678905683	1.99962575
ARHGAP21	0.01	85.83945508	214.1805449	21418.05449	0.400780823	8583.945508
ARHGAP39	179.1979606	120.8220394	0.01	5.58E-05	12082.20394	0.674237804
ARHGAP5	33.72155374	173.4275725	92.8808738	2.754347398	1.867204359	5.142929469
ARHGDIA	116.2147002	129.3320403	54.48325953	0.468815558	2.373794105	1.112871609
ARHGDIB	300.01	0.01	0.01	3.33E-05	1	3.33E-05
ARHGEF1	26.4048352	145.4898984	128.1352664	4.852719793	1.135439934	5.50997184
ARHGEF11	53.4527396	140.3847143	106.1925461	1.986662366	1.321982751	2.62633338
ARHGEF12	0.01	164.1558439	135.8641561	13586.41561	1.208235112	16415.58439
ARHGEF18	0.01	0.01	300.01	30001	3.33E-05	1
ARHGEF2	46.63196704	133.3949644	120.0030685	2.573407818	1.111596279	2.860590553
ARHGEF40	0.01	190.7828627	109.2371373	10923.71373	1.746501854	19078.28627
ARHGEF7	81.54288573	132.3925155	86.09459878	1.055819867	1.537756344	1.623593699
ARID1A	112.932525	35.82299996	151.274475	1.339512023	0.236807961	0.317207111
ARID2	0.01	300.01	0.01	1	30001	30001
ARID4B	0.01	17.17308521	282.8469148	28284.69148	0.060715123	1717.308521
ARIH1	78.25835627	137.625794	84.1458497	1.075231499	1.635562473	1.758608289
ARIH2	0.01	243.6094448	56.41055516	5641.055516	4.318508197	24360.94448
ARL1	23.95435416	138.3198556	137.7557903	5.750762025	1.004094676	5.774309532
ARL10	0.01	186.2993565	113.7206435	11372.06435	1.638219332	18629.93565
ARL13B	0.01	164.8225581	135.1974419	13519.74419	1.219124829	16482.25581
ARL16	0.01	164.1129021	135.9070979	13590.70979	1.207537388	16411.29021
ARL2	52.21857037	149.7331875	98.0782421	1.87822534	1.526670792	2.867431768
ARL3	82.91738369	122.4368009	94.67581545	1.141809006	1.293221508	1.476611965
ARL5B	0.01	129.9975086	170.0224914	17002.24914	0.76459007	12999.75086
ARL6IP4	120.7565564	108.9013648	70.3720788	0.582759901	1.547508141	0.90182569
ARL6IP5	69.45813396	134.6741147	95.89775137	1.380655453	1.404351121	1.938925033
ARL8A	22.57697836	175.9348222	101.5181994	4.496536154	1.73303726	7.792664696
ARMC1	15.10521544	167.3541937	117.5705908	7.783443494	1.423435849	11.07923249
ARMC5	90.14481563	119.7426232	90.14256119	0.999974991	1.328369436	1.328336215
ARMC6	9.550789057	137.6110624	152.8681485	16.00581351	0.900194473	14.40834486
ARMC8	40.05115174	175.8871829	84.09166538	2.099606671	2.091612553	4.391563669
ARMCX3	39.99837614	144.1877409	115.843883	2.89621465	1.244672892	3.604839866
ARMCX5	0.01	174.6241845	125.3958155	12539.58155	1.392583826	17462.41845
ARNT	0.01	145.5734724	154.4465276	15444.65276	0.942549338	14557.34724
ARPC1B	126.3735434	109.4599728	64.19648379	0.507989901	1.705077387	0.866162093
ARPC2	43.624633	133.1199213	123.2854457	2.826051183	1.079769964	3.051485185
ARPC3	76.97605162	118.6234798	104.4304685	1.356661797	1.13590872	1.541043966
ARPC4	90.24483593	139.006274	70.77889003	0.784298506	1.963951031	1.54032386
ARPC5L	300.01	0.01	0.01	3.33E-05	1	3.33E-05
ARRB2	0.01	136.2146732	163.8053268	16380.53268	0.831564369	13621.46732
ARRDC1	74.7468492	123.3603331	101.9228177	1.363573432	1.210330875	1.650375025
ARVCF	0.01	0.01	300.01	30001	3.33E-05	1
ASAH1	133.3188732	123.0252593	43.68586747	0.327679543	2.816134059	0.922789522
ASAP2	151.071227	86.85867172	62.1001013	0.411065049	1.398688084	0.574951786
ASB6	0.01	136.4479609	163.5720391	16357.20391	0.83417656	13644.79609
ASCC1	35.89223111	52.18241716	211.9553517	5.905326728	0.246195327	1.453863846
ASCC2	14.08700291	192.0812297	93.86176741	6.66300476	2.046426729	13.63535104
ASCC3	46.04978733	93.41936927	160.5608434	3.486679369	0.58183158	2.028660167
ASF1A	115.3696024	86.44263807	98.21775958	0.851331352	0.880112094	0.749267019
ASF1B	52.87457858	150.2800695	96.8753519	1.832172558	1.551272502	2.842198908
ASH2L	79.40621707	140.3512118	80.27257112	1.010910406	1.748432993	1.767509107
ASIC1	59.78926316	155.1084409	85.13229598	1.42387264	1.821969431	2.594252424
ASL	99.21803718	129.1399038	71.67205898	0.722369249	1.801816575	1.301576886
ASNS	91.00815562	101.4720973	107.5497471	1.181759441	0.943489873	1.114978065
ASPH	42.13049967	148.9382738	108.9612265	2.586278998	1.366892413	3.535165141
ASPM	61.41322137	8.306876462	230.3099022	3.750168075	0.036068256	0.135262021
ASPSCR1	0.01	170.3431218	129.6768782	12967.68782	1.313596719	17034.31218
ASS1	64.16258377	148.2938596	87.57355664	1.364869547	1.693363445	2.311220198
ATAD1	23.55675396	115.1093398	161.3639063	6.850006015	0.713352462	4.886468652
ATAD3A	34.0224515	162.3000001	103.7075484	3.048209162	1.564977696	4.770379351
ATAD3B	29.72411173	158.6277376	111.6781507	3.757156874	1.420400827	5.33666873
ATAT1	0.01	0.01	300.01	30001	3.33E-05	1
ATE1	37.50302846	193.3011931	69.2257784	1.845871687	2.792329644	5.154282229
ATF6	0.01	148.9106647	151.1093353	15110.93353	0.985449803	14891.06647
ATF6B	0.01	137.5201359	162.4998641	16249.98641	0.846278468	13752.01359
ATG13	0.01	146.2196854	153.8003146	15380.03146	0.950711224	14621.96854
ATG16L1	135.0137777	0.01	165.0062223	1.222143585	6.06E-05	7.41E-05
ATG2A	0.01	300.01	0.01	1	30001	30001
ATG2B	1.907153979	156.9257301	141.1971159	74.03550917	1.111394727	82.28267448
ATG3	0.01	300.01	0.01	1	30001	30001
ATG4B	0.01	198.5081552	101.5118448	10151.18448	1.955517168	19850.81552
ATG9A	7.054678386	160.2869064	132.6884152	18.80857042	1.207994731	22.72065396
ATIC	72.97129754	131.239964	95.81873849	1.31310175	1.369669086	1.798514874
ATL2	0.01	145.9853059	154.0346941	15403.46941	0.947743018	14598.53059
ATL3	28.76894686	169.9949876	101.2660655	3.519978191	1.678696479	5.908974994
ATM	37.80008973	122.5158923	139.714018	3.696129268	0.876904794	3.241153477
ATP13A1	36.12977286	80.91375413	182.986473	5.064700343	0.442184347	2.239531215
ATP13A2	43.5448111	131.1280514	125.3571375	2.8788077	1.046035783	3.011335866
ATP1A1	20.86411565	137.2007012	141.9651832	6.804275128	0.966439081	6.575917402
ATP1A3	74.97614152	62.98254532	162.0713132	2.161638488	0.388610076	0.840034497
ATP1B1	0.01	139.8288222	160.1911778	16019.11778	0.872887159	13982.88222
ATP1B3	15.85842207	149.0727343	135.0988437	8.519059659	1.103434568	9.400224917
ATP2A2	16.88729264	132.6885792	150.4541282	8.909310177	0.881920495	7.857303239
ATP2B1	28.65279625	146.5544395	124.8227642	4.35639032	1.174100257	5.114838994
ATP2B4	0.01	239.1175841	60.90241588	6090.241588	3.92624136	23911.75841
ATP2C1	16.19977204	94.40298239	189.4272456	11.69320439	0.498360107	5.827426594
ATP5F1A	47.85429664	142.1946945	109.9810088	2.298247316	1.292902257	2.971409142
ATP5F1B	35.25120221	157.5305679	107.2482299	3.042399214	1.468840726	4.46879987
ATP5F1C	46.93389296	98.59437947	154.5017276	3.291900966	0.638144188	2.100707468
ATP5F1D	57.7876762	139.3376478	102.904676	1.780737395	1.354045834	2.411200051
ATP5F1EP2	80.61842747	59.09485065	160.3167219	1.988586567	0.368613142	0.733019143
ATP5MC3	263.6101218	0.01	36.40987825	0.138120183	0.000274651	3.79E-05
ATP5ME	53.77458938	113.0182392	133.2371714	2.477697606	0.848248564	2.101703436
ATP5MF-PTCD1	90.80814552	79.46108138	129.7607731	1.428955215	0.612365968	0.875043543
ATP5MK	33.50360888	99.48388888	167.0425022	4.98580624	0.595560337	2.969348443
ATP5PB	55.69858474	102.0170393	142.314376	2.555080648	0.716842825	1.831591229
ATP5PD	30.66266013	159.0543366	110.3130033	3.597633174	1.441845764	5.187232154
ATP5PF	34.34467896	159.7215626	105.9637584	3.085303507	1.50732255	4.65054755
ATP5PO	40.47821958	140.7781216	118.7736588	2.934260945	1.185263829	3.477873361
ATP6AP2	90.21560261	140.1716161	69.64278134	0.771959388	2.012722832	1.553740284
ATP6V0A1	81.69024776	140.652764	77.6869882	0.950994645	1.810506074	1.721781582
ATP6V0A2	0.01	179.502053	120.517947	12051.7947	1.489421762	17950.2053
ATP6V0D1	34.71347821	145.8183601	119.4981616	3.442413949	1.220256096	4.200626605
ATP6V1A	86.03074582	97.38703098	116.6122232	1.35547149	0.835135703	1.132002635
ATP6V1B2	13.18138194	53.52242241	233.3261956	17.70119375	0.229388827	4.060456076
ATP6V1E1	80.91277513	219.1072249	0.01	0.00012359	21910.72249	2.707943517
ATP6V1F	16.40183692	144.4337529	139.1944102	8.486513485	1.037640468	8.805949823
ATP6V1H	40.37569146	130.0531774	129.6011311	3.209880164	1.003487981	3.221076166
ATP7B	0.01	92.29096276	207.7290372	20772.90372	0.444285325	9229.096276
ATP8B2	141.7738811	86.24891456	72.00720437	0.507901765	1.19778174	0.608355459
ATP9A	30.03234988	155.1950574	114.8025927	3.822631035	1.351842792	5.167596209
ATPAF1	0.01	126.3400564	173.6799436	17367.99436	0.727430317	12634.00564
ATR	0.01	36.43300931	263.5869907	26358.69907	0.138220059	3643.300931
ATRN	0.01	163.8798061	136.1401939	13614.01939	1.203757695	16387.98061
ATXN10	27.8252037	135.4672219	136.7375744	4.914162563	0.990709559	4.868507824
ATXN2	93.43522227	101.6954967	104.899281	1.122695259	0.969458472	1.08840643
ATXN2L	129.7972382	93.66857917	76.56418265	0.589875283	1.223399453	0.721653099
ATXN7L3B	54.75909593	142.4169342	102.8539699	1.87829927	1.384651796	2.600790458
AUP1	5.433646398	156.2474254	138.3489282	25.46152585	1.129372142	28.75553798
AURKA	0.01	136.3327055	163.6872945	16368.72945	0.832885081	13633.27055
AURKAIP1	0.01	0.01	300.01	30001	3.33E-05	1
AURKB	0.01	109.6728326	190.3471674	19034.71674	0.576172654	10967.28326
AVEN	58.67577579	158.7237621	82.63046209	1.408255127	1.920886778	2.705098654
AZGP1	95.98836402	46.37449498	157.667141	1.642565144	0.294129104	0.483126215
B3GALT6	95.97936589	54.61641212	149.434222	1.556941126	0.365487981	0.569043269
B3GNT2	74.56832394	134.7258764	90.73579964	1.216814256	1.484815001	1.806744061
B4GALT3	0.01	0.01	300.01	30001	3.33E-05	1
B4GALT7	105.5677709	129.9457723	64.5164568	0.611137814	2.014149237	1.230922763
B4GAT1	79.60802903	58.68030033	161.7416706	2.031725601	0.36280261	0.737115352
B9D1	0.01	0.01	300.01	30001	3.33E-05	1
B9D2	0.01	152.139982	147.880018	14788.0018	1.028806894	15213.9982
BABAM1	72.77149981	133.356667	93.9018332	1.290365506	1.420171071	1.832539763
BAG1	0.01	223.3175973	76.70240275	7670.240275	2.911481117	22331.75973
BAG2	3.170955522	194.8254297	102.0336148	32.17756103	1.909423968	61.44060625
BAG3	3.698654062	195.8698395	100.4615064	27.161639	1.949700403	52.9570585
BAG4	50.74130052	144.5204012	104.7682982	2.064753902	1.379428736	2.848180865
BAG5	7.423493992	199.2642106	93.34229537	12.57390327	2.134768701	26.84237515
BAG6	9.463780594	206.6950772	83.87114216	8.862329523	2.464436181	21.84064552
BAIAP2	65.07352712	131.9492218	103.0072511	1.582936343	1.280970228	2.027694328
BANF1	113.3858122	0.01	186.6341878	1.646010063	5.36E-05	8.82E-05
BAP1	0.01	159.5456406	140.4743594	14047.43594	1.135763433	15954.56406
BAZ1A	70.12495862	143.0221477	86.88289367	1.238972477	1.64614853	2.039532722
BAZ1B	42.75720517	183.4181545	73.85464036	1.727302804	2.483502101	4.289760141
BBS1	0.01	0.01	300.01	30001	3.33E-05	1
BBS2	0.01	0.01	300.01	30001	3.33E-05	1
BBS7	34.6397878	135.3047579	130.0854543	3.755376766	1.040122115	3.906050426
BBX	0.01	159.7210683	140.2989317	14029.89317	1.13843396	15972.10683
BCAP31	230.3275583	0.098177453	69.60426421	0.302196857	0.001410509	0.000426251
BCAR1	0.01	136.9849022	163.0350978	16303.50978	0.840217255	13698.49022
BCAS2	98.98517497	122.7285063	78.31631875	0.791192406	1.567087272	1.239867549
BCAS3	57.60510712	152.1384759	90.28641693	1.567333548	1.685064942	2.641058815
BCCIP	42.24802978	115.1780091	142.6039611	3.375399086	0.807677488	2.726233855
BCKDHA	53.63069394	135.3926953	111.0066108	2.069833572	1.219681371	2.524537449
BCKDK	57.26936263	115.692891	127.0677464	2.218773539	0.910481961	2.020153284
BCL2L1	179.877761	84.66567212	35.48656687	0.197281569	2.385851312	0.47068449
BCL2L11	20.82048719	128.2738826	150.9356302	7.249380325	0.849858197	6.160945293
BCL2L13	300.01	0.01	0.01	3.33E-05	1	3.33E-05
BCL7C	102.1596592	120.9761634	76.89417746	0.752686316	1.573281194	1.184187226
BCLAF1	234.547642	22.15151341	43.33084457	0.184742188	0.511218132	0.094443556
BCLAF3	38.42807609	178.1576959	83.44422797	2.171439126	2.135051162	4.63613363
BCOR	63.82554826	70.4402743	165.7641774	2.597144591	0.424942683	1.103637591
BCR	0.01	161.1167873	138.9032127	13890.32127	1.159921244	16111.67873
BCS1L	55.1309983	139.4449288	105.4540729	1.912790919	1.322328526	2.529337996
BDH2	62.7002466	143.84754	93.48221342	1.490938529	1.538769085	2.294210115
BECN1	0.01	0.01	300.01	30001	3.33E-05	1
BEND3	0.01	0.01	300.01	30001	3.33E-05	1
BICD2	120.5712206	118.5444934	60.91428593	0.505214143	1.946086893	0.983190622
BID	0.01	183.4489656	116.5710344	11657.10344	1.573709683	18344.89656
BIRC2	113.1369483	186.8830517	0.01	8.84E-05	18688.30517	1.651830411
BIRC6	17.92108065	137.6946968	144.4142225	8.058343429	0.953470471	7.683392507
BLM	89.76976077	86.4294105	123.8308287	1.379426966	0.697963596	0.962789805
BLMH	114.3908236	89.70901967	95.93015672	0.838617589	0.935149308	0.784232658
BLTP2	18.23867183	146.9533624	134.8379657	7.39297066	1.089851524	8.057240338
BLTP3A	194.1564198	0.01	105.8635802	0.54524893	9.45E-05	5.15E-05
BLTP3B	0.01	127.8982858	172.1217142	17212.17142	0.743068859	12789.82858
BLVRB	81.76418658	133.6212166	84.64459681	1.035228262	1.578614839	1.634226697
BMS1	130.3111291	113.7923087	55.92656213	0.429177174	2.034673765	0.873235537
BNIP1	77.53585842	83.83434032	138.6598013	1.788331284	0.604604504	1.081233148
BOD1L1	111.5709691	45.64982097	142.8092099	1.279985385	0.319656001	0.40915501
BOLA1	0.01	300.01	0.01	1	30001	30001
BOLA2; BOLA2B	97.68220987	111.6658955	90.68189464	0.928335822	1.231402321	1.143154886
BOP1	72.14522629	130.3597284	97.52504535	1.35178792	1.336679495	1.806907194
BORA	7.244845661	103.8749528	188.9102015	26.07511745	0.549864179	14.33777304
BPNT1	38.39295436	157.6203007	104.0167449	2.709266495	1.515335833	4.1054486
BPNT2	0.01	0.01	300.01	30001	3.33E-05	1
BRAP	58.47293931	156.6518218	84.90523894	1.452043286	1.845019503	2.679048182
BRAT1	1.378120454	125.9487052	172.7031743	125.3179095	0.729278461	91.39165221
BRCA1	71.05931106	0.01	228.9606889	3.222106794	4.37E-05	0.000140728
BRCA2	40.34445536	119.6135238	140.0720209	3.471902635	0.853943014	2.964807002
BRD2	31.0831588	159.2073924	109.7394488	3.530511475	1.450776308	5.121982404
BRD8	0.01	140.5231621	159.4968379	15949.68379	0.881040427	14052.31621
BRD9	93.05940384	115.0797043	91.89089182	0.987443375	1.252351589	1.236626279
BRI3BP	212.0717974	0.01	87.94820261	0.414709564	0.000113703	4.72E-05
BRIP1	58.00155036	133.1495593	108.8788904	1.877172071	1.222914366	2.295620693
BRK1	142.1587127	98.94556995	58.92571738	0.414506549	1.679157664	0.696021848
BSG	9.096602457	118.3057735	172.6276241	18.97715382	0.685323535	13.00549013
BTAF1	130.8316826	55.65931596	113.5390014	0.867824973	0.490221997	0.425426891
BTF3	132.443881	139.2877443	28.29837474	0.213663134	4.922111094	1.051673684
BUB1	72.31188927	109.3491454	118.3689653	1.636922594	0.923799115	1.512187643
BUB1B	20.85057818	146.398127	132.7812948	6.368230834	1.102550831	7.021298199
BUB3	64.32398578	131.6375461	104.0684681	1.617879657	1.264912885	2.046476824
BUD13	111.9913303	82.33368137	105.7049883	0.943867602	0.778900624	0.735179064
BUD23	98.91616434	72.93215061	128.181685	1.295861863	0.568974816	0.737312765
BUD31	83.96859754	98.04676829	118.0146342	1.405461537	0.830801781	1.167659949
BYSL	65.74301002	133.3212915	100.9656985	1.535763246	1.320461241	2.027915842
BZW1	46.55546099	122.8312505	130.6432885	2.806186122	0.940203296	2.638385442
BZW2	67.52451858	133.8075796	98.69790184	1.461660208	1.355728714	1.981614714
C11orf98	117.8850042	79.84840351	102.2965923	0.867765947	0.780557804	0.677341483
C15orf39	18.42497083	102.4671659	179.1378632	9.722558855	0.57200172	5.56132039
C17orf75	0.01	169.6858827	130.3341173	13033.41173	1.301929888	16968.58827
C17orf80	8.406402327	162.7920745	128.8315232	15.32540535	1.26360436	19.36524902
C18orf25	0.01	0.01	300.01	30001	3.33E-05	1
C19orf25	5.754194881	153.5171916	140.7586135	24.46191282	1.090641544	26.67917837
C1orf112	56.18260373	127.4429357	116.4044606	2.071895086	1.094828626	2.268370051
C1orf122	41.98861453	146.9280796	111.1133058	2.646272259	1.322326597	3.499236192
C1orf167	187.0115683	0.01	113.0084317	0.604285782	8.85E-05	5.35E-05
C1orf174	147.373373	0.01	152.646627	1.035781593	6.55E-05	6.79E-05
C1orf198	24.12856767	139.6489694	136.2524629	5.646935401	1.024928037	5.787702418
C1orf52	53.76060862	133.8392762	112.4301152	2.091310312	1.190421944	2.489541686
C1QBP	41.44538224	157.3407804	101.2438373	2.442825518	1.554077607	3.796340435
C2orf49	65.35721721	119.880011	114.7927717	1.756390138	1.044316722	1.834227591
C3	188.4509544	88.75211792	22.82692768	0.121129276	3.888044821	0.470956054
C3orf33	29.96786257	175.4085805	94.65355691	3.158502102	1.853164173	5.853222936
C3P1	118.3943617	104.4514923	77.18414594	0.65192417	1.353276519	0.882233671
C4B	173.4125432	30.48470405	96.13275272	0.554358704	0.317110487	0.175792959
C5orf22	15.08093281	165.7139629	119.2351043	7.906348089	1.389808512	10.98830987
C6orf120	4.368528722	170.0926562	125.5688151	28.74396005	1.354577218	38.93591344
C6orf47	82.45495951	129.1244769	88.45056362	1.072713687	1.459849113	1.566000125
C7orf50	74.77601836	134.9098321	90.34414953	1.208196846	1.493287975	1.804185821
C8orf33	109.5436332	96.56772649	93.91864034	0.857362839	1.028206181	0.88154577
C9	100.747245	199.272755	0.01	9.93E-05	19927.2755	1.977947438
C9orf40	14.05809756	168.7103238	117.2615786	8.341212467	1.43875194	12.00093562
C9orf78	85.69668616	147.9271541	66.40615973	0.774897639	2.227611937	1.72617123
CA2	145.6757888	93.33161119	61.02260001	0.418893218	1.52945976	0.640680321
CA8	0.01	132.3484011	167.6715989	16767.15989	0.789331061	13234.84011
CAAP1	74.80377037	107.7647671	117.4614625	1.570261257	0.917447858	1.440632826
CACHD1	0.01	122.4127827	177.6072173	17760.72173	0.689233155	12241.27827
CACNA2D2	93.60910665	132.9047085	73.5161848	0.785352915	1.807829241	1.419783964
CACUL1	0.01	161.6925068	138.3274932	13832.74932	1.168910844	16169.25068
CACYBP	65.66056365	150.0389133	84.33052304	1.284340529	1.779176838	2.285068921
CAD	45.91273195	122.3301658	131.7871023	2.870382499	0.928240804	2.664406159
CALD1	20.88689176	159.7963584	119.3467498	5.713954533	1.338925095	7.650557117
CALM3	91.70402	113.9735192	94.35246081	1.028880313	1.207954919	1.242841036
CALML3	175.3479266	39.64465242	85.03742101	0.484963938	0.466202431	0.226091367
CALML5	198.599296	12.03543659	89.39526746	0.450128824	0.134631697	0.060601608
CALR	96.88483181	151.4025749	51.74259326	0.53406289	2.926072417	1.562706691
CALU	48.45106935	84.93366449	166.6452662	3.439454864	0.50966743	1.752978121
CAMK2D	38.82333542	181.4629839	79.74368073	2.054014161	2.27557823	4.674069909
CAMK2G	25.44556681	182.5408691	92.04356414	3.617273093	1.983200789	7.173778852
CAMLG	64.06563821	111.3168455	124.6475163	1.945622017	0.893053058	1.737543691
CAMSAP1	0.01	0.01	300.01	30001	3.33E-05	1
CAMSAP2	74.41887168	141.1497835	84.46134478	1.134945248	1.671176133	1.896693411
CAMSAP3	32.99566653	126.0319662	141.0023673	4.273360175	0.893828725	3.819652077
CAND1	221.4986242	28.82566357	49.70571224	0.224406415	0.579926577	0.130139244
CAND2	12.47466983	121.7482159	165.8071143	13.29150322	0.734276188	9.75963432
CANX	43.97391445	144.9549729	111.1011127	2.526523146	1.304712161	3.296385475
CAP1	88.95174837	158.2460426	52.83220903	0.593942334	2.995256975	1.779009918
CAPN1	72.71803947	122.6703027	104.6416579	1.439005488	1.172289365	1.68693083
CAPN2	40.78104002	174.9835553	84.26540465	2.066288761	2.076576456	4.290806591
CAPNS1	88.9735873	131.0576344	79.99877832	0.899129514	1.638245448	1.472994833
CAPRIN1	111.9389227	113.8346197	74.25645765	0.663365842	1.532992864	1.016935101
CAPZA1	46.87113306	148.2573472	104.9015198	2.238083718	1.413300279	3.163084344
CAPZA2	97.45136999	110.4952874	92.08334258	0.944915834	1.199948702	1.133850529
CAPZB	82.34363427	129.6998659	87.98649984	1.068528255	1.474088254	1.575104949
CARD19	0.01	184.2922003	115.7277997	11572.77997	1.592462665	18429.22003
CARHSP1	0.01	300.01	0.01	1	30001	30001
CARM1	5.192841046	156.130915	138.7062439	26.71105137	1.125622831	30.06656927
CARMIL2	0.01	150.6897809	149.3302191	14933.02191	1.009104398	15068.97809
CARNMT1	0.01	178.6617875	121.3582125	12135.82125	1.472185392	17866.17875
CARS1	110.7707413	125.3975823	63.86167641	0.576521161	1.963581124	1.13204607
CASC3	94.61064707	136.6724879	68.74686505	0.726629266	1.988054114	1.444578302
CASP14	157.785601	27.89341912	114.3509799	0.724723797	0.243928116	0.176780511
CAST	91.99416072	135.7189625	72.31687683	0.786102903	1.876725993	1.475299752
CAT	152.3462703	57.81649425	89.86723549	0.589887992	0.643354543	0.37950712
CBLL1	82.42059214	145.0662007	72.54320712	0.880158772	1.999721359	1.760072295
CBR1	95.21332001	135.4377467	69.37893327	0.728668355	1.95214513	1.422466381
CBS	41.03006856	168.5701649	90.42976659	2.203987704	1.864100409	4.108454379
CBX2	32.24914423	164.2362061	103.5446497	3.210772012	1.586138989	5.092730674
CBX3	120.3267543	111.4219254	68.28132026	0.56746582	1.631806839	0.925994605
CBX4	78.04529612	121.2392415	100.7454624	1.290858866	1.203421361	1.553447132
CBX5	200.7503913	0.01	99.26960875	0.494492729	0.000100736	4.98E-05
CBX8	100.6937967	129.0696821	70.26652117	0.697823734	1.836858862	1.281803709
CC2D1A	16.31045195	144.7438758	138.9756722	8.520651214	1.041505132	8.874301964
CC2D1B	50.76581952	181.1134613	68.15071916	1.342452851	2.657542922	3.567626072
CC2D2A	0.01	162.6021947	137.4178053	13741.78053	1.183268749	16260.21947
CCAR1	88.02365208	111.8891031	100.1172448	1.137390263	1.117580726	1.271125436
CCAR2	96.07856608	108.071508	95.87992594	0.997932524	1.127154688	1.124824322
CCDC102A	0.01	170.0587722	129.9612278	12996.12278	1.308534668	17005.87722
CCDC115	0.01	0.01	300.01	30001	3.33E-05	1
CCDC12	220.7591813	0.01	79.26081866	0.359037473	0.000126166	4.53E-05
CCDC124	164.3856778	69.72645317	65.91786904	0.400995208	1.057777719	0.424163796
CCDC134	0.01	187.0939172	112.9260828	11292.60828	1.656782141	18709.39172
CCDC138	80.01115366	0.01	220.0088463	2.74972721	4.55E-05	0.000124983
CCDC146	34.58347527	149.1504855	116.2960393	3.362763237	1.282507009	4.312767421
CCDC174	158.7840454	101.9861342	39.25982045	0.24725293	2.597722888	0.642294595
CCDC18	0.01	127.7257124	172.2942876	17229.42876	0.741322966	12772.57124
CCDC182	37.03811113	133.9017631	129.0901258	3.48533232	1.037273473	3.61524276
CCDC22	17.71029588	158.4356055	123.8840986	6.995032689	1.278901871	8.945960393
CCDC32	0.01	172.7960688	127.2239312	12722.39312	1.358204131	17279.60688
CCDC47	52.10672129	92.7133177	155.209961	2.978693673	0.597341286	1.779296709
CCDC51	104.3403029	83.65267197	112.0370251	1.073765573	0.746652028	0.801729242
CCDC59	177.0586737	3.763361027	119.2079653	0.673268148	0.031569711	0.021254881
CCDC6	76.70226421	129.8166816	93.51105424	1.219143336	1.388249578	1.692475221
CCDC74A	0.01	206.517282	93.50271796	9350.271796	2.20867678	20651.7282
CCDC8	156.5122847	70.79667453	72.72104081	0.464634715	0.973537696	0.45233941
CCDC86	83.59668331	146.1139502	70.31936649	0.84117412	2.077862152	1.747843867
CCDC88A	67.61858375	78.46059525	153.950821	2.276753112	0.509647138	1.160340707
CCDC9	181.096895	83.48785771	35.44524729	0.195725318	2.355403449	0.461012088
CCDC93	26.07747934	173.0670822	100.8854385	3.868680604	1.71548129	6.636649191
CCDC97	49.98519224	158.1941117	91.85069608	1.837558124	1.722296275	3.164819512
CCNA2	66.45299704	131.714789	101.8622139	1.532846049	1.293068194	1.982074472
CCNB1	38.99524827	157.7220941	103.3126576	2.649365299	1.52664831	4.044649056
CCNB2	60.74322457	127.7109726	111.5758029	1.836843593	1.144611728	2.10247272
CCNC	0.01	159.6333765	140.3866235	14038.66235	1.137098198	15963.33765
CCNK	7.718217862	131.5678428	160.7439394	20.82656155	0.818493333	17.04640179
CCNT1	0.01	77.1272813	222.8927187	22289.27187	0.346028716	7712.72813
CCP110	0.01	126.5242719	173.4957281	17349.57281	0.72926448	12652.42719
CCS	188.0574185	66.99518537	44.97739615	0.239168423	1.4895301	0.356248564
CCT2	32.28387105	157.3721094	110.3740196	3.41885951	1.425807541	4.874635671
CCT3	38.27981206	142.21878	119.5314079	3.122570396	1.189802601	3.715242379
CCT4	53.95627863	137.498325	108.5753964	2.012284744	1.26638566	2.548328545
CCT5	31.79077388	143.7263011	124.512925	3.916637118	1.154308287	4.521006681
CCT6A	33.44554608	160.6037101	105.9807438	3.168755073	1.515404633	4.801946117
CCT6B	22.9302367	183.9612567	93.13850656	4.061820546	1.975136424	8.022649706
CCT7	42.35414792	151.9857764	105.6900756	2.495389019	1.438032621	3.588450811
CCT8	31.5433484	150.420491	118.0661606	3.742981217	1.274035594	4.768691299
CCZ1B	24.85552466	130.2115439	144.9629314	5.832221747	0.898240278	5.238736486
CD209	300.01	0.01	0.01	3.33E-05	1	3.33E-05
CD2AP	77.36894728	169.2837301	53.37732266	0.689906281	3.171454124	2.188006119
CD2BP2	36.89909083	139.1844727	123.9464365	3.359064782	1.122940494	3.772029866
CDC123	22.46283116	124.3000763	153.2670925	6.823142257	0.81100303	5.533589041
CDC16	92.19894267	115.3646786	92.46637875	1.002900642	1.247639197	1.251258151
CDC20	49.96004473	156.5163466	93.55360864	1.872568552	1.673012393	3.132830394
CDC23	7.59768424	100.7310838	191.7012319	25.23153449	0.525458719	13.2581298
CDC25C	31.48932049	69.72909025	198.8115893	6.313619543	0.350729505	2.214372656
CDC26	0.01	203.3313921	96.6886079	9668.86079	2.10295087	20333.13921
CDC27	36.62286784	137.6918517	125.7152805	3.432698964	1.095267426	3.759723359
CDC37	72.95930944	123.4070678	103.6636228	1.420841612	1.19045683	1.691450601
CDC40	99.62877052	98.46452768	101.9367018	1.023165309	0.965937939	0.98831419
CDC42	49.82982828	174.9846579	75.2155138	1.509447582	2.326443696	3.511644811
CDC42BPA	19.09123094	135.0617973	145.8769717	7.641045891	0.925860989	7.074546308
CDC42BPB	43.75482054	164.6132854	91.66189406	2.094898184	1.795874797	3.76217485
CDC42EP1	15.96121524	81.0165298	203.052255	12.7216037	0.3989935	5.075837182
CDC42EP2	3.145404392	118.5900162	178.2945794	56.6841516	0.665135287	37.70262942
CDC42EP4	0.01	158.1103618	141.9096382	14190.96382	1.11416225	15811.03618
CDC45	12.87113278	146.8130023	140.3458649	10.90392488	1.046079999	11.40637773
CDC5L	100.4669313	119.3993805	80.16368824	0.797911186	1.489444699	1.188444586
CDC6	19.31497128	169.0123054	111.7027233	5.783219745	1.513054476	8.750326518
CDC7	47.19315731	115.6970969	137.1397457	2.905924366	0.843643805	2.45156509
CDC73	226.7318499	12.87018407	60.42796599	0.266517324	0.212983903	0.0567639
CDCA2	0.01	162.1695246	137.8504754	13785.04754	1.176416143	16216.95246
CDH2	0.01	131.137833	168.882167	16888.2167	0.776504917	13113.7833
CDIPT	4.165903811	113.2934351	182.570661	43.82498237	0.620545681	27.19540352
CDK1	56.27970625	144.630551	99.11974273	1.761198651	1.459149782	2.569852628
CDK11A	60.45074826	168.6098799	70.96937179	1.174003198	2.375811927	2.789210801
CDK12	49.09222169	197.4659485	53.4718298	1.089211854	3.692896788	4.022346956
CDK16	29.16334196	88.03009151	182.8365665	6.26939693	0.481468741	3.018518647
CDK17	91.3748187	114.9180753	93.73710605	1.025852717	1.225961416	1.25765585
CDK2	0.01	188.5386642	111.4813358	11148.13358	1.69121282	18853.86642
CDK20	0.01	11.84699798	288.173002	28817.3002	0.041110714	1184.699798
CDK4	32.71991355	146.7384171	120.5716693	3.684962955	1.217022357	4.4846823
CDK5	26.26002025	137.6243685	136.1456113	5.184520423	1.010861585	5.240832534
CDK5RAP1	52.3082598	140.3109566	107.4107836	2.053419174	1.306302327	2.682386245
CDK5RAP2	0.01	125.9158407	174.1041593	17410.41593	0.723221325	12591.58407
CDK5RAP3	40.96164024	164.8542457	94.2141141	2.300057164	1.749782899	4.024600692
CDK7	35.52742482	111.4536014	153.0489738	4.307910708	0.728221814	3.137114551
CDK8	0.01	102.5462729	197.4737271	19747.37271	0.519290715	10254.62729
CDK9	101.9280826	108.3041736	89.79774382	0.880991201	1.206090142	1.062554803
CDKAL1	0.01	126.4084043	173.6115957	17361.15957	0.728110376	12640.84043
CDKN2A	36.62677209	146.4551556	116.9480723	3.192966938	1.252309274	3.998582108
CDKN2AIP	153.15877	93.57360899	53.29762096	0.347989351	1.755680785	0.610958216
CDKN2AIPNL	105.8655554	136.7014988	57.46294578	0.542791709	2.378950417	1.291274563
CDR1	62.21748669	121.9849491	115.8275643	1.86165611	1.053159926	1.960621612
CDS2	14.70634364	186.858167	98.46548941	6.695443262	1.897702109	12.7059568
CDSN	86.45821745	60.21363033	153.3581522	1.773783415	0.392634036	0.696447742
CDV3	120.7416337	98.10403174	81.18433456	0.67238062	1.208410862	0.812512045
CEBPZ	58.68325583	67.05251154	174.2942326	2.970084569	0.384708722	1.14261744
CELF1	35.7521743	154.1404244	110.1374013	3.080579111	1.39952843	4.311358047
CELSR3	126.7604317	121.1706688	52.09889954	0.411002857	2.325781732	0.955902936
CENPB	0.01	162.1261106	137.8938894	13789.38894	1.175730928	16212.61106
CENPE	9.303825063	147.8457021	142.8804728	15.35717534	1.03475093	15.89085146
CENPF	79.29686328	127.6672866	93.0658501	1.17363848	1.371795202	1.609991636
CENPH	159.8314169	0.01	140.1885831	0.877102799	7.13E-05	6.26E-05
CENPJ	0.01	0.01	300.01	30001	3.33E-05	1
CENPM	54.6127017	245.4072983	0.01	0.000183108	24540.72983	4.493593809
CENPO	114.578566	66.7288455	118.7225885	1.03616752	0.562056862	0.582385064
CEP164	0.01	121.3986947	178.6213053	17862.13053	0.679642859	12139.86947
CEP170	69.00344169	122.3961702	108.6303881	1.574274926	1.126721283	1.773769065
CEP170B	15.31319057	233.5446816	51.17212782	3.341702539	4.563904054	15.25120977
CEP192	0.01	124.0978371	175.9221629	17592.21629	0.705413321	12409.78371
CEP290	0.01	138.6858105	161.3341895	16133.41895	0.85961823	13868.58105
CEP295	0.01	102.5419519	197.4780481	19747.80481	0.519257471	10254.19519
CEP350	0.01	197.1261753	102.8938247	10289.38247	1.915821245	19712.61753
CEP41	123.0006639	0.01	177.0193361	1.439173826	5.65E-05	8.13E-05
CEP43	24.40670809	119.6650459	155.958246	6.38997465	0.767288996	4.902957233
CEP55	64.69086665	124.6908825	110.6482508	1.710415342	1.12691237	1.927488206
CEP78	0.01	130.4623865	169.5576135	16955.76135	0.769428065	13046.23865
CEP83	147.8601225	93.52271182	58.64716571	0.396639504	1.594667205	0.63250801
CEP85	0.01	164.4599918	135.5600082	13556.00082	1.213189598	16445.99918
CEP85L	127.289122	172.730878	0.01	7.86E-05	17273.0878	1.356996382
CEP95	0.01	157.694718	142.325282	14232.5282	1.107988095	15769.4718
CEP97	13.14946607	129.0222419	157.858292	12.00492029	0.817329519	9.811975733
CEPT1	0.01	86.02552596	213.994474	21399.4474	0.40199882	8602.552596
CERS1	8.43313592	21.03589923	270.5609648	32.08307887	0.077749202	2.494433795
CERS2	30.88786445	134.7083188	134.4338168	4.352318271	1.002041912	4.361205321
CETN2	300.01	0.01	0.01	3.33E-05	1	3.33E-05
CETN3	0.01	171.2839421	128.7360579	12873.60579	1.330504794	17128.39421
CFAP20	73.19988561	142.8049022	84.0252122	1.147887206	1.699548248	1.950889691
CFAP47	112.7269363	103.426346	83.87671768	0.744069877	1.233075743	0.917494517
CFL1	135.2843405	105.5625601	59.18309935	0.437471914	1.78366056	0.780301398
CGGBP1	76.34598536	100.726027	122.9579876	1.61053639	0.819190595	1.319336263
CGRRF1	0.01	0.01	300.01	30001	3.33E-05	1
CHAC2	53.64687009	135.5399882	110.8431418	2.066162324	1.222808971	2.526521826
CHAF1B	148.20816	59.0199269	92.80191308	0.626159269	0.635977481	0.398223194
CHAMP1	22.41358442	208.8947908	68.72162481	3.066070269	3.03972427	9.320008208
CHCHD1	93.84262982	145.6561483	60.53122186	0.645029045	2.406297839	1.552131996
CHCHD3	25.5178734	131.1558036	143.356323	5.617878918	0.914893748	5.139762298
CHCHD4	0.01	9.429002315	290.5909977	29059.09977	0.032447675	942.9002315
CHCHD6	154.8187537	51.0433381	94.16790823	0.608246133	0.542046001	0.329697384
CHD1	76.01025209	145.5486582	78.47108968	1.032375075	1.854806131	1.914855618
CHD1L	65.55598156	114.7710563	119.7029621	1.825965522	0.958798799	1.75073355
CHD4	60.81863767	136.9492016	102.2621607	1.681428007	1.339197223	2.251763717
CHD8	29.06769554	64.42226689	206.5400376	7.105483724	0.311911761	2.216283943
CHEK1	32.21502889	129.2297801	138.585191	4.301880079	0.93249343	4.01147491
CHERP	71.41748621	143.2632086	85.34930517	1.19507574	1.678551551	2.005996237
CHID1	34.0752405	151.8576158	114.0971437	3.348388508	1.330950196	4.456538342
CHL1	126.8011692	153.8164971	19.41233365	0.153092702	7.92364792	1.213052672
CHMP1A	107.8854899	121.580312	70.56419809	0.654065697	1.722974473	1.126938499
CHMP4B	169.4061657	93.64018909	36.98364519	0.218313454	2.531935092	0.552755496
CHORDC1	62.69771627	141.1307905	96.20149323	1.534369973	1.467033263	2.250971788
CHP1	6.15117762	137.3507382	156.5280842	25.44684836	0.877483034	22.32917771
CHPF	38.19707285	81.21546389	180.6174633	4.72856818	0.449654548	2.12622219
CHPF2	6.454902515	147.954125	145.6209725	22.55974776	1.016022091	22.92120208
CHPT1	0.01	128.9614877	171.0585123	17105.85123	0.753902778	12896.14877
CHST12	31.79428318	153.4892183	114.7464985	3.609029267	1.33763749	4.827572851
CHST14	31.03416131	137.986543	131.0092957	4.221454364	1.053257651	4.446279106
CHTF18	27.28597697	60.48950186	212.2545212	7.778886621	0.284985693	2.216871396
CHTOP	174.9052328	50.6772506	74.44751665	0.425644879	0.680711095	0.289741192
CHUK	8.408312348	148.3947414	143.2269463	17.03397071	1.036081165	17.64857622
CHURC1-FNTB	0.01	191.1967016	108.8232984	10882.32984	1.756946393	19119.67016
CIAO1	6.970116328	159.9659059	133.0939778	19.09494354	1.201901909	22.95024909
CIAO2B	14.43244282	147.9914716	137.6060856	9.5344972	1.075471851	10.25408335
CIAO3	0.01	0.01	300.01	30001	3.33E-05	1
CIAPIN1	131.3261371	0.01	168.6938629	1.284541422	5.93E-05	7.61E-05
CIB1	50.308828	137.6132845	112.1078875	2.228393942	1.227507604	2.735370509
CIBAR1	0.01	137.5664007	162.4535993	16245.35993	0.846804264	13756.64007
CINP	119.4094245	81.39741543	99.22316006	0.830949152	0.820346937	0.681666592
CIP2A	16.88082439	131.0899618	152.0592138	9.007807338	0.862098117	7.765613741
CIR1	277.4907401	0.01	22.52925988	0.081189231	0.000443867	3.60E-05
CIRBP	144.7025	104.6999861	50.62751392	0.349873111	2.068045179	0.723553401
CISD1	0.01	128.3809815	171.6390185	17163.90185	0.747970843	12838.09815
CISD2	66.85536173	144.2914855	88.88315278	1.329484285	1.623383971	2.158263477
CIT	0.01	173.0898707	126.9301293	12693.01293	1.363662604	17308.98707
CIZ1	179.9776308	44.52581693	75.52655228	0.419644108	0.589538587	0.247396394
CKAP2	97.9366203	124.0334707	78.05990899	0.797045158	1.588952284	1.266466724
CKAP4	36.47032008	171.4375825	92.12209738	2.525947049	1.86098219	4.700742471
CKAP5	50.18760934	110.7368562	139.1055345	2.771710713	0.796063626	2.20645808
CKB	108.5867373	153.7366283	37.70663441	0.347248986	4.077177151	1.415795631
CKMT1A; CKMT1B	107.5854246	119.4838581	72.96071731	0.678165445	1.637646428	1.110595218
CLASP1	41.42775268	140.8856508	117.7165966	2.841491246	1.196820626	3.400755331
CLASP2	76.00468563	121.9273941	102.0979202	1.343310868	1.194220155	1.604208913
CLCA3P	0.01	133.9009093	166.1190907	16611.90907	0.806053709	13390.09093
CLCC1	121.9255908	107.4036768	70.70073249	0.579867869	1.519131033	0.880895275
CLCN7	89.86988108	113.930172	96.22994692	1.070769715	1.183936765	1.267723632
CLEC12A	0.01	119.2290772	180.7909228	18079.09228	0.65948597	11922.90772
CLEC16A	28.96493441	190.6127302	80.45233535	2.777576991	2.369262861	6.580810008
CLGN	0.01	154.6361997	145.3838003	14538.38003	1.063641199	15463.61997
CLIC1	151.4811986	108.5742454	39.97455605	0.263891205	2.716083832	0.716750636
CLINT1	69.45520356	140.6024906	89.97230584	1.295400506	1.562730768	2.024362228
CLK3	0.01	101.6343293	198.3856707	19838.56707	0.512306806	10163.43293
CLMN	0.01	159.9063624	140.1136376	14011.36376	1.141261943	15990.63624
CLN6	0.01	0.01	300.01	30001	3.33E-05	1
CLNS1A	67.38736515	154.3443835	78.29825137	1.161912937	1.97123666	2.290405377
CLP1	48.51815757	127.5534078	123.9584346	2.554887507	1.029001441	2.628982925
CLPB	47.70608653	132.417763	119.9061505	2.51343506	1.104345044	2.775699552
CLPP	0.01	201.8522963	98.16770367	9816.770367	2.056198615	20185.22963
CLPTM1	8.699508322	145.8925558	145.4379358	16.71794893	1.003125869	16.77020706
CLPTM1L	17.73139501	144.0593282	138.2392767	7.796300101	1.042101287	8.124534371
CLPX	42.35501092	156.8879856	100.7870035	2.379576851	1.55662913	3.704118643
CLTA	206.7423408	57.18066174	36.10699749	0.174647328	1.583644881	0.276579348
CLTB	266.777016	10.53867677	22.71430718	0.085143419	0.463966463	0.039503691
CLTC	98.42526908	107.5467268	94.05800413	0.955628621	1.143408557	1.092673942
CLU	105.0887101	97.01134804	97.92994183	0.931878807	0.990619888	0.92313768
CLUH	69.67295515	122.4688043	107.8882405	1.548495256	1.135145069	1.757766755
CMAS	77.17220998	136.4402112	86.41757886	1.11980179	1.57884788	1.767996682
CMIP	0.01	121.611341	178.408659	17840.8659	0.681644835	12161.1341
CMPK1	190.3948341	55.74826827	53.88689763	0.283027099	1.034542175	0.292803471
CMPK2	0.01	0.01	300.01	30001	3.33E-05	1
CMSS1	68.90232865	137.5064499	93.62122143	1.358752647	1.468753001	1.995672027
CMTR1	32.48598723	166.3993087	101.144704	3.113487157	1.645160865	5.122187223
CNDP2	34.54248928	150.8812674	114.6062433	3.317833939	1.316518744	4.367990569
CNIH4	0.01	118.8107298	181.2092702	18120.92702	0.655654811	11881.07298
CNN1	154.7151731	75.53317316	69.78165377	0.451033033	1.082421655	0.488207922
CNN3	115.1448459	67.48548821	117.3996659	1.019582466	0.574835437	0.586092132
CNNM3	0.01	127.5139075	172.5060925	17250.60925	0.73918495	12751.39075
CNOT1	29.74568481	136.4488241	133.835491	4.499324587	1.019526458	4.58718046
CNOT10	22.48187982	149.2261561	128.3219641	5.707795128	1.16290424	6.637619154
CNOT11	26.98524412	145.3203612	127.7243947	4.733119852	1.13776512	5.385178676
CNOT2	56.58641275	128.4175558	115.0260314	2.032750016	1.116421685	2.269406198
CNOT3	59.51611953	120.1528744	120.3610061	2.02232617	0.998270772	2.018829107
CNOT6	53.34038527	81.26713262	165.4224821	3.101261479	0.49127018	1.523557286
CNOT7	80.41691285	0.01	219.6030871	2.730807232	4.55E-05	0.000124352
CNOT8	17.27906193	148.5967306	134.1542074	7.763975148	1.107656133	8.599814691
CNOT9	46.91321783	80.87025443	172.2465277	3.671599087	0.469502959	1.723826635
CNP	27.32179325	139.2350322	133.4731745	4.885227456	1.043168657	5.096116164
CNRIP1	78.12401472	164.6053156	57.30066963	0.733457821	2.872659547	2.106974613
COA1	107.0383543	97.94176757	95.0498781	0.887998313	1.030424968	0.915015633
COA3	103.0627265	85.17715955	111.790114	1.084680348	0.761938212	0.826459405
COA6	126.8185055	127.1062073	46.1052872	0.363553308	2.756868355	1.00226861
COA7	0.01	132.193042	167.826958	16782.6958	0.78767466	13219.3042
COG1	7.571511893	137.2456517	155.2128364	20.49958298	0.884241632	18.12658471
COG2	7.960079275	132.1309008	159.93902	20.0926416	0.82613299	16.59919408
COG3	0.01	135.7839247	164.2360753	16423.60753	0.826760652	13578.39247
COG4	14.41657702	106.9244164	178.6890066	12.39469025	0.598382734	7.416768645
COG5	15.86795624	130.836681	153.3253628	9.662577867	0.85332706	8.245339162
COG6	0.01	146.8052076	153.2147924	15321.47924	0.958166018	14680.52076
COG7	13.5526036	97.70273795	188.7746585	13.92903268	0.517562785	7.209148946
COG8	0.01	203.3566419	96.66335812	9666.335812	2.103761403	20335.66419
COIL	133.3037186	87.39415444	79.33212691	0.595123135	1.101623741	0.655601774
COL1A1	111.7190506	57.85360748	130.4573419	1.167726912	0.443467624	0.517849079
COL1A2	130.097514	169.922486	0.01	7.69E-05	16992.2486	1.306116319
COL4A1	186.1270155	83.40448026	30.4985042	0.163858557	2.73470724	0.448105182
COLGALT1	70.78266039	133.8862736	95.36106598	1.347237663	1.403993047	1.891512312
COMMD3-BMI1	32.78110881	153.2343706	114.0145206	3.478055648	1.343989956	4.674471857
COMMD4	23.75488328	93.29545573	182.979661	7.702822986	0.509867901	3.92742219
COMMD8	0.01	129.1098169	170.9101831	17091.01831	0.755424952	12910.98169
COMT	15.74064032	130.591802	153.6975576	9.764377719	0.849667386	8.296473292
COPA	40.41599136	136.4086626	123.205346	3.04843063	1.107165127	3.375116088
COPB1	20.09149973	147.7567652	132.181735	6.578987971	1.117830427	7.35419293
COPB2	33.29837757	139.9088766	126.8227458	3.808676431	1.103184414	4.201672478
COPE	14.89310763	144.4080002	140.7288922	9.449263086	1.026143232	9.69629736
COPG1	24.99019814	130.5838779	144.455924	5.780503345	0.90397039	5.225403863
COPG2	26.74453169	115.4336159	157.8518524	5.902210375	0.731278183	4.31615768
COPS2	84.65378984	77.77628369	137.5999265	1.625443193	0.565234922	0.918757256
COPS3	91.2982904	105.7122925	103.0194171	1.128382762	1.026139494	1.157878116
COPS4	155.7214659	30.85342439	113.4551097	0.7285772	0.271943895	0.198132121
COPS5	118.3042975	142.5303328	39.1953697	0.331309771	3.636407408	1.204777305
COPS6	75.58287844	141.0610809	83.3860407	1.103239813	1.691663013	1.866309987
COPS7A	64.11885046	152.8066688	83.10448075	1.296100603	1.838729602	2.383178546
COPS7B	28.40572491	188.9811271	82.643148	2.909383522	2.286712591	6.652923933
COPS8	50.65438487	144.1505352	105.2250799	2.077314337	1.369925642	2.845766178
COPZ1	54.76964527	140.8132849	104.4470699	1.907024764	1.348178413	2.57100962
COQ5	33.52950009	137.6162675	128.8842325	3.843905579	1.067750995	4.104334007
COQ8A	25.24878213	139.2364148	135.5448031	5.368369944	1.027235361	5.514579439
COQ8B	3.886192774	131.8265358	164.3172714	42.28232641	0.802268287	33.92176958
CORO1B	105.709646	141.1003573	53.21999668	0.503454497	2.651265804	1.334791692
CORO1C	91.759107	126.0678173	82.20307572	0.895857408	1.533614359	1.373899784
CORO7	0.01	0.01	300.01	30001	3.33E-05	1
COX11	0.01	164.8454458	135.1745542	13517.45542	1.21950057	16484.54458
COX15	18.15459632	151.0590137	130.81639	7.205689827	1.15474073	8.320703529
COX18	0.01	0.01	300.01	30001	3.33E-05	1
COX4I1	56.25408666	147.6950278	96.08088557	1.707980545	1.537194697	2.625498636
COX5A	81.07095866	73.50998919	145.4490521	1.794095624	0.505400263	0.9067364
COX5B	99.87506213	95.33928864	104.8156492	1.049467675	0.909590212	0.954585525
COX6C	170.6294716	63.33123998	66.06928839	0.387209125	0.958557925	0.371162375
COX7A2	7.865664172	169.4292398	122.7350961	15.60390749	1.380446548	21.54036023
COX7A2L	0.01	192.2687754	107.7512246	10775.12246	1.784376708	19226.87754
COX7C	42.01828832	91.17234832	166.8393634	3.970636835	0.546467851	2.169825378
CP	144.8201409	101.7696882	53.44017094	0.369010627	1.904366816	0.702731592
CPA4	110.9644022	61.63649873	127.429099	1.148378187	0.483692494	0.555461909
CPA5	0.01	0.01	300.01	30001	3.33E-05	1
CPD	5.52663334	166.097579	128.4057877	23.23399794	1.293536546	30.05402544
CPLANE1	82.47676967	169.3854516	48.16777872	0.58401631	3.516571785	2.05373528
CPNE1	56.25468355	131.3270906	112.4482259	1.998913135	1.167889396	2.334509454
CPNE3	58.02159471	139.8528377	102.1555676	1.76064736	1.369018264	2.410358392
CPOX	90.38591748	120.4736695	89.17041306	0.98655206	1.351049808	1.332880971
CPSF1	65.38904043	142.2061586	92.43480097	1.413613051	1.538448259	2.174770537
CPSF2	67.60246196	134.527493	97.900045	1.448172776	1.374131064	1.989979198
CPSF3	37.57372068	105.5996997	156.8565796	4.174635271	0.673224546	2.810466937
CPSF4	69.74736859	146.9702557	83.3123757	1.194487726	1.764086721	2.107179936
CPSF6	78.47259998	147.7851965	73.77220356	0.940101431	2.003263958	1.883271314
CPSF7	48.19219718	133.1139807	118.7238221	2.463548647	1.121207002	2.762147992
CPT1A	15.87984507	118.7485514	165.4016036	10.41581973	0.71794075	7.477941433
CPT2	0.01	208.862266	91.15773402	9115.773402	2.291218274	20886.2266
CPVL	17.91617685	149.4185818	132.6952414	7.406448514	1.126028185	8.339869776
CPZ	194.4014762	73.46897851	32.15954529	0.165428504	2.284515464	0.377923974
CREB1	159.2924874	140.7275126	0.01	6.28E-05	14072.75126	0.883453544
CREBBP	300.01	0.01	0.01	3.33E-05	1	3.33E-05
CREBZF	0.01	152.0103026	148.0096974	14800.96974	1.027029345	15201.03026
CRKL	38.97717109	146.7766576	114.2761713	2.931874431	1.284403003	3.765708323
CRNKL1	84.05107628	162.122554	53.85636975	0.640757646	3.010276309	1.928857561
CRTAP	0.01	233.5813165	66.43868351	6643.868351	3.515742699	23358.13165
CRTC2	0.01	155.6335562	144.3864438	14438.64438	1.077895903	15563.35562
CRY1	157.5744008	55.72953049	86.72606873	0.550381714	0.642592606	0.35367122
CRYBG3	26.24543522	105.264829	168.5197357	6.420916031	0.624643924	4.010786186
CRYZL1	0.01	185.6581832	114.3618168	11436.18168	1.623428066	18565.81832
CS	96.73259512	131.0422366	72.25516831	0.746957819	1.813603644	1.354685423
CSDE1	98.52598912	116.1908894	85.31312144	0.865894595	1.361934571	1.179291784
CSE1L	21.33424851	140.0247506	138.6710009	6.499924326	1.009762313	6.563378622
CSK	102.1828292	100.9686798	96.87849099	0.948089731	1.042219783	0.988117873
CSMD3	41.19904019	131.600422	127.2305378	3.088191794	1.03434619	3.194259415
CSNK1A1	46.08646082	133.8979167	120.0456225	2.604791523	1.115391915	2.905363405
CSNK1D	100.689039	158.4486288	40.89233223	0.406124963	3.874776031	1.573643272
CSNK1E	52.43984869	120.3846345	127.2055169	2.425741493	0.946379036	2.295670897
CSNK1G3	24.80621109	135.4859714	139.7378175	5.633178601	0.969572688	5.461776121
CSNK2A1	44.93440212	141.8909057	113.2046921	2.519332333	1.253401277	3.157734365
CSNK2A2	66.13299558	122.9732209	110.9237836	1.677283519	1.108628077	1.859483602
CSNK2B	63.09070927	78.5966591	158.3426316	2.509761476	0.496370802	1.245772317
CSRP1	226.5027879	69.2321922	4.295019856	0.018962327	16.11917861	0.30565713
CSRP2	120.7828642	106.5783932	72.66874261	0.601647784	1.466633237	0.882396637
CSTA	278.1061814	9.332894386	12.59092421	0.045273802	0.741239819	0.033558745
CSTB	56.06584974	171.5174906	72.44665968	1.292170903	2.367500328	3.059215037
CSTF1	45.25069171	148.3464474	106.4328609	2.352071468	1.393803062	3.278324414
CSTF2	40.87114434	154.7574843	104.4013713	2.554402942	1.482331911	3.786472995
CSTF2T	32.78242566	169.8636646	97.38390973	2.970613302	1.744268279	5.181546551
CSTF3	43.99408258	148.5345233	107.5013941	2.443542126	1.381698578	3.376238681
CTBP1	148.0461575	66.76819514	85.21564739	0.575601886	0.783520365	0.450995799
CTBP2	57.42387934	130.1333746	112.4727461	1.95864068	1.157021404	2.26618919
CTC1	0.01	0.01	300.01	30001	3.33E-05	1
CTCF	0.01	163.1209137	136.8990863	13689.90863	1.191541289	16312.09137
CTH	0.01	111.3024016	188.7175984	18871.75984	0.589782842	11130.24016
CTNNA1	109.6203206	84.11673245	106.2929469	0.969646379	0.791367018	0.767346163
CTNNB1	16.20776445	136.4838192	147.3384163	9.09060696	0.926328806	8.420891086
CTNNBL1	54.74742635	175.5105563	69.77201734	1.274434654	2.515486337	3.205822959
CTNND1	45.7550968	116.5970606	137.6778426	3.00901653	0.846883263	2.548285738
CTPS1	62.44139697	125.0539574	112.5346457	1.802244202	1.111248511	2.002741185
CTPS2	18.80823172	135.1546655	146.0671027	7.766126286	0.925291616	7.18593154
CTR9	44.01547891	158.5970413	97.41747978	2.213255023	1.628014209	3.603210625
CTSZ	195.3615066	0.01	104.6584934	0.535717067	9.55E-05	5.12E-05
CTTN	139.1670512	79.54117549	81.32177329	0.584346457	0.978104292	0.571551778
CTTNBP2	0.01	0.01	300.01	30001	3.33E-05	1
CTTNBP2NL	0.01	183.2890651	116.7309349	11673.09349	1.570184161	18328.90651
CTU1	59.18099886	96.18733128	144.6616699	2.444393854	0.664912353	1.625307669
CTU2	0.01	0.01	300.01	30001	3.33E-05	1
CUEDC2	58.41069736	128.8454051	112.7738975	1.930706234	1.142510882	2.205852883
CUL1	76.8999207	145.8331206	77.29695872	1.005163048	1.886660523	1.896401443
CUL2	57.54557209	159.900591	82.58383693	1.43510324	1.936221383	2.778677579
CUL3	42.67167784	122.1989404	135.1593817	3.167425997	0.904109939	2.863701326
CUL4B	39.00404145	161.2835192	99.74243932	2.557233446	1.616999948	4.13504635
CUL5	72.56222313	132.5428641	94.92491272	1.30818639	1.396291662	1.826609748
CUL7	104.4458808	73.6623399	121.9217793	1.167320132	0.604177041	0.705268023
CUTC	145.1251047	102.1768485	52.72804688	0.363328226	1.93780833	0.704060464
CUX1	66.38667186	167.8157283	65.82759987	0.991578551	2.549321692	2.527852708
CWC22	74.19368737	111.6039474	114.2323652	1.539650734	0.976990604	1.5042243
CWC25	189.8322957	62.83059857	47.36710576	0.249520797	1.32646058	0.330979501
CWC27	0.01	245.5196864	54.50031363	5450.031363	4.504922449	24551.96864
CWF19L1	42.06555156	148.6863288	109.2781196	2.597805461	1.360623054	3.534634002
CWF19L2	119.9523633	105.565744	74.51189263	0.621179029	1.416763691	0.880063894
CXXC1	0.01	146.936304	153.083696	15308.3696	0.959842934	14693.6304
CYB5B	87.55550868	157.5327795	54.94171178	0.627507196	2.867271048	1.799233217
CYB5R1	43.29445126	180.5507645	76.18478419	1.759689336	2.369905834	4.170298024
CYB5R3	65.59183389	133.0177543	101.4204118	1.546235343	1.311548158	2.027962117
CYBA	181.0587826	6.701313651	112.2699037	0.620074332	0.059689315	0.037011812
CYC1	46.99446927	87.90478529	165.1307454	3.513833607	0.532334454	1.870534696
CYCS	96.77432746	100.6133843	102.6422882	1.06063551	0.980233256	1.039670199
CYFIP1	50.40129542	135.2185785	114.4101261	2.26998384	1.181875967	2.682839346
CYFIP2	87.69159343	101.2575375	111.0808691	1.266721983	0.911565946	1.154700622
CYP27C1	184.719439	0.01	115.300561	0.624192893	8.67E-05	5.41E-05
CYP2S1	28.28388541	152.1077641	119.6383505	4.229912148	1.271396366	5.377894935
CYP51A1	64.61456329	108.4689069	126.9465298	1.964673649	0.854445624	1.678706801
CYRIB	52.65669566	165.7219803	81.65132399	1.550635166	2.029630044	3.14721572
CYTH1	24.58171674	129.154307	146.2939762	5.951332764	0.88284091	5.254080032
DAAM1	14.61784795	131.4240175	153.9881345	10.53425477	0.85346847	8.990654298
DAD1	0.01	67.98640471	232.0335953	23203.35953	0.293002419	6798.640471
DAP3	59.96958828	129.9709601	110.0894516	1.835754668	1.180594127	2.167281181
DAPK3	69.27928696	151.8594904	78.89122268	1.13874184	1.92492251	2.1919898
DARS1	51.98621879	130.9953296	117.0484516	2.251528469	1.119154742	2.519808763
DARS2	45.76268352	128.3452707	125.9220457	2.751631592	1.01924385	2.804583579
DAXX	60.88728298	136.9706333	102.1720837	1.678052931	1.340587648	2.249577032
DAZAP1	136.0572585	105.956189	58.01655248	0.42641277	1.826309639	0.778761752
DBN1	53.41249447	133.0934866	113.5240189	2.125420653	1.172381739	2.491804361
DBNL	84.22593961	123.7773048	92.02675556	1.092617737	1.345014328	1.469586512
DBR1	64.18222635	131.6537463	104.1940273	1.623409365	1.263544079	2.051249292
DCAF1	33.53603751	128.6100218	137.8839407	4.111515579	0.932741124	3.834979663
DCAF10	77.64015891	121.4261529	100.9636882	1.300405481	1.202671525	1.563960643
DCAF11	0.01	95.594786	204.425214	20442.5214	0.467627178	9559.4786
DCAF12	0.01	108.0346482	191.9853518	19198.53518	0.562723391	10803.46482
DCAF13	96.31903645	115.0261452	88.68481838	0.920740299	1.297021827	1.194220264
DCAF16	0.01	171.7026198	128.3173802	12831.73802	1.338108833	17170.26198
DCAF5	0.01	0.01	300.01	30001	3.33E-05	1
DCAF6	0.01	0.01	300.01	30001	3.33E-05	1
DCAF7	42.11119003	118.5078886	139.4109213	3.310543379	0.850061728	2.814166224
DCAF8	6.425577352	142.7498514	150.8545713	23.47720104	0.946274615	22.21587937
DCAKD	37.95240368	180.9768425	81.10075382	2.136906914	2.231506293	4.768521225
DCD	238.725028	35.58235052	25.72262144	0.107749999	1.383309652	0.149051613
DCK	36.71732805	149.7184428	113.5942291	3.093749877	1.318010993	4.077596349
DCP1A	36.51375907	151.1642801	112.3519609	3.076976014	1.345452976	4.139926535
DCP1B	0.01	0.01	300.01	30001	3.33E-05	1
DCP2	33.43124108	129.6556201	136.9431389	4.096262491	0.946784345	3.8782772
DCPS	195.5636697	79.07197244	25.3943579	0.129852124	3.113761441	0.404328537
DCTN1	41.35622078	132.6320373	126.0417419	3.047709378	1.05228661	3.20706377
DCTN2	47.70086083	141.9013831	110.4277561	2.31500552	1.285015544	2.974818077
DCTN3	27.40650465	150.0572044	122.566291	4.472160626	1.224294243	5.475240506
DCTN4	40.38621834	148.2488736	111.3949081	2.758240624	1.330840666	3.670778787
DCTN5	51.85427252	144.0555192	104.1202083	2.00793885	1.383550047	2.778083891
DCTPP1	24.01630343	161.3182409	114.6954556	4.775733118	1.406492001	6.71703043
DCUN1D5	38.07446009	148.6810572	113.2744827	2.975077845	1.312573262	3.905007632
DCXR	71.45662875	110.8356546	117.7377166	1.64768082	0.941377647	1.551089893
DDA1	88.76896137	106.5420892	104.7189494	1.179679787	1.017409836	1.200217819
DDB1	62.4483067	117.5712094	120.0104839	1.921757214	0.979674488	1.882696515
DDHD1	13.00079655	152.2312862	134.7979173	10.36843525	1.129329661	11.70938146
DDI2	67.59891779	133.3512938	99.07978845	1.465700808	1.345898047	1.972683855
DDOST	20.04601737	139.8341821	140.1498006	6.991403728	0.997747992	6.97565903
DDRGK1	139.748893	100.0409188	60.24018824	0.431060218	1.660700634	0.715861977
DDX1	131.9130529	91.18408012	76.932867	0.583208904	1.185242195	0.691243801
DDX10	193.7075217	52.59302894	53.72944935	0.277374099	0.978849208	0.271507417
DDX11L8	0.784620884	197.9664491	101.2789301	129.0800846	1.954665683	252.3084118
DDX17	85.08644789	128.4094856	86.53406649	1.017013504	1.483918309	1.509164959
DDX18	47.38063473	133.3209014	119.3284639	2.518507077	1.117259847	2.813826832
DDX19B	77.34789487	131.1832944	91.49881077	1.182951532	1.43371584	1.69601635
DDX20	22.15182737	95.8165654	182.0616072	8.218807603	0.526286496	4.325447458
DDX21	97.24130424	126.3740419	76.41465382	0.785825061	1.653793292	1.299592215
DDX23	47.06675184	151.396306	101.5669422	2.15793396	1.490606123	3.216629575
DDX24	93.87838163	124.6881813	81.46343703	0.867755021	1.530603003	1.328188441
DDX27	74.40779943	82.9866536	142.635547	1.916943493	0.581809061	1.115295093
DDX28	122.310577	90.405369	87.31405399	0.713871655	1.035404553	0.739145961
DDX31	105.6661546	120.5326065	73.83123893	0.698721736	1.632542109	1.140692656
DDX39A	28.88239207	177.1111407	94.03646722	3.255840687	1.883430396	6.132149314
DDX39B	76.54779468	127.6778055	95.8043998	1.25156316	1.332692505	1.667948843
DDX3X	109.6351123	106.5005797	83.89430796	0.765213864	1.26946133	0.97140941
DDX41	119.8607563	94.86142431	85.30781938	0.711724354	1.111989792	0.791430216
DDX42	54.55892539	162.9945553	82.47651933	1.511696184	1.976254049	2.987495705
DDX46	89.94575071	133.490249	76.59400031	0.851557741	1.742829052	1.484119571
DDX47	37.80549398	162.8689315	99.3555745	2.628072379	1.63925308	4.308075742
DDX49	52.76349485	137.0229571	110.2435481	2.08939056	1.242911349	2.59692724
DDX5	97.94588875	127.827701	74.25641025	0.758137082	1.721436581	1.305084906
DDX50	69.98585586	146.410083	83.63406115	1.195013766	1.750603534	2.091995321
DDX51	77.54447377	125.6898141	96.79571217	1.24826061	1.298506011	1.620873906
DDX52	94.00273481	117.290097	88.73716815	0.943984963	1.321769665	1.247730689
DDX54	97.33371546	91.8714145	110.82487	1.138607208	0.828978319	0.94388069
DDX55	61.29737366	135.0934402	103.6391862	1.690760631	1.303497694	2.203902583
DDX56	97.7708188	61.66590939	140.5932718	1.437988078	0.438612094	0.630718962
DDX6	69.79910039	109.1607072	121.0701924	1.734552332	0.901631567	1.563927137
DECR1	82.56106876	86.08166426	131.387267	1.591394939	0.655175088	1.04264232
DECR2	28.31123426	133.2326556	138.4861102	4.891560322	0.962065115	4.705999545
DEGS1	26.20060672	131.3814761	142.4479171	5.436817501	0.922312371	5.014444038
DEK	91.1797774	123.5123513	85.33787131	0.935929805	1.447333398	1.354602466
DENND11	0.01	140.1233886	159.8966114	15989.66114	0.876337449	14012.33886
DENND4C	0.01	134.3412027	165.6787973	16567.87973	0.81085332	13434.12027
DENND6A	0.01	182.3897067	117.6302933	11763.02933	1.550533469	18238.97067
DENR	79.51122306	150.6918491	69.82692784	0.87820216	2.158076458	1.895227407
DEPDC1B	28.61647598	84.2086256	187.2048984	6.541857164	0.449820631	2.94266232
DERL1	11.29752124	140.1478649	148.5846139	13.15196588	0.943219229	12.40518712
DERL2	17.76612961	197.6052829	84.6585875	4.76516773	2.334143396	11.12258478
DES	144.1225736	77.97358065	77.93384574	0.540746975	1.000509854	0.541022677
DFFA	45.7125973	157.4690714	96.84833125	2.118635496	1.625934793	3.444763167
DGAT1	42.55157716	102.2729552	155.2054676	3.647466862	0.658952012	2.403505629
DGCR2	0.01	158.9356096	141.0843904	14108.43904	1.126528663	15893.56096
DGKE	9.445145371	138.7068038	151.8780508	16.08001199	0.913277482	14.68551286
DHCR24	36.8055137	131.2047027	132.0197836	3.58695669	0.99382607	3.564811071
DHCR7	14.55739793	21.19805018	264.2745519	18.15396909	0.080212226	1.456170278
DHDDS	97.32081618	140.0605074	62.64867639	0.64373357	2.235649905	1.439162894
DHFR	49.29425983	147.7517314	102.9840088	2.089168377	1.434705573	2.997341513
DHPS	32.77391558	158.2839309	108.9721535	3.324965956	1.452517233	4.829570349
DHRS1	202.7058679	82.95266047	14.37147163	0.070898153	5.772036617	0.409226735
DHRS13	57.52558545	116.614061	125.8903535	2.188423682	0.926314509	2.027168609
DHRS4	159.5039885	89.32729091	51.19872059	0.320987087	1.744717248	0.560031707
DHRS7	75.20809005	142.1132864	82.7086235	1.099730407	1.718240256	1.889601057
DHRS7B	16.70603754	129.1621148	154.1618476	9.2279122	0.837834502	7.731463222
DHX15	83.1005193	106.3809139	110.5485668	1.33029935	0.962300253	1.280147402
DHX16	78.82408079	137.6428977	83.56302146	1.060120469	1.647174735	1.746203652
DHX29	81.71169326	109.4031457	108.915161	1.332920133	1.004480411	1.338892163
DHX30	98.74685349	105.2700513	96.0130952	0.97231549	1.096413475	1.066059804
DHX33	15.45978817	159.4865505	125.0836613	8.090903956	1.275039033	10.31621836
DHX34	29.66350388	132.2909502	138.0755459	4.654728128	0.958105574	4.459720966
DHX36	106.0783676	93.92615351	100.0254789	0.942939462	0.939022283	0.885441166
DHX37	80.97359847	131.0712432	87.98515835	1.086590691	1.48969719	1.6186911
DHX38	8.9597437	182.8268388	108.2434175	12.08108414	1.689034244	20.40536481
DHX40	67.69708834	62.84993751	169.4829741	2.503548946	0.370833341	0.92839942
DHX57	131.0127434	103.4045901	65.61266641	0.500811331	1.575985184	0.789271238
DHX8	33.40508611	236.0833292	30.5415847	0.914279478	7.729897826	7.067286953
DHX9	109.0574186	111.9426866	79.02989488	0.724663172	1.416460021	1.026456412
DIAPH1	32.23488502	156.5933626	111.2017523	3.449733178	1.408191502	4.857884944
DIAPH2	0.01	181.7186783	118.3013217	11830.13217	1.536066341	18171.86783
DIAPH3	40.83836031	131.8482356	127.343404	3.118230092	1.035375461	3.228538919
DICER1	37.52236865	137.2174763	125.2901551	3.339079051	1.095197593	3.656951339
DIDO1	103.240793	119.8724947	76.91671229	0.745022486	1.558471379	1.161096222
DIMT1	57.93426998	142.7197954	99.37593461	1.715322117	1.436160535	2.463477929
DIP2A	0.01	99.21759035	200.8024096	20080.24096	0.494105576	9921.759035
DIPK1B	39.22471197	156.4840185	104.3212696	2.659580258	1.500020265	3.989424284
DIPK2A	97.74676857	135.3753167	66.90791474	0.684502575	2.023307963	1.38495951
DIRAS1	0.01	153.9523604	146.0676396	14606.76396	1.053979929	15395.23604
DIS3	45.92801545	146.1707138	107.9312708	2.35000946	1.354294383	3.182604611
DIS3L	65.23418702	204.9691139	29.82669908	0.457224968	6.872001267	3.142050561
DKC1	165.5790869	46.36459841	88.08631473	0.531989374	0.526354162	0.280014821
DLAT	82.9282532	89.40051731	127.7012295	1.539900149	0.700075619	1.078046551
DLD	54.81136707	126.991498	118.2271349	2.156982051	1.074131569	2.316882515
DLG1	99.46337049	129.0024512	71.56417832	0.719502848	1.802612064	1.296984514
DLG3	77.66007397	139.9940822	82.37584381	1.060723221	1.699455517	1.80265193
DLGAP5	82.67664362	200.8174956	16.53586074	0.200006435	12.14436302	2.428950751
DLST	81.14697216	139.1321817	79.75084615	0.982795094	1.744585649	1.714570217
DMAC2	51.2849405	126.1394625	122.605597	2.390674452	1.028823035	2.459580946
DMAP1	30.10197835	158.3597826	111.568239	3.706342411	1.419398424	5.260776578
DMWD	0.01	0.01	300.01	30001	3.33E-05	1
DMXL1	0.01	152.4351724	147.5848276	14758.48276	1.032864793	15243.51724
DMXL2	17.10172244	152.1436319	130.7846457	7.647454588	1.163314172	8.896392303
DNA2	14.12136116	147.9943151	137.9143238	9.766361915	1.073088792	10.48017351
DNAAF10	0.01	167.9010213	132.1189787	13211.89787	1.270831966	16790.10213
DNAAF5	26.05129659	162.3449863	111.6337171	4.285150133	1.45426481	6.231743045
DNAH6	132.4319664	167.5880336	0.01	7.55E-05	16758.80336	1.265465115
DNAJA1	13.8989293	139.3520876	146.7789831	10.56045253	0.949400825	10.02610234
DNAJA2	8.909503691	144.5721836	146.5483127	16.4485383	0.986515511	16.22673817
DNAJA3	12.45784092	155.6868039	131.8853552	10.58653389	1.180470748	12.49709359
DNAJA4	1.981412361	165.8365251	132.2120626	66.7261723	1.254322199	83.69611915
DNAJB1	53.60797111	137.6049612	108.8170677	2.029867303	1.264553108	2.566875006
DNAJB11	91.83218664	135.7616184	72.43619494	0.788788742	1.874223495	1.478366392
DNAJB12	12.91508665	135.8329918	151.2819216	11.71358161	0.897879868	10.51738911
DNAJB14	18.42582512	132.2318508	149.3723241	8.106683044	0.885250006	7.176441212
DNAJB2	0.01	184.914916	115.105084	11510.5084	1.606487824	18491.4916
DNAJB4	31.45418687	142.7656929	125.8101202	3.999789305	1.134771134	4.538845447
DNAJB5	0.01	176.99433	123.02567	12302.567	1.438678043	17699.433
DNAJB6	24.34760492	124.5300335	151.1523616	6.208099815	0.823870908	5.114672833
DNAJB9	0.01	154.1343007	145.8856993	14588.56993	1.056541535	15413.43007
DNAJC1	44.78003159	139.259603	115.9903654	2.590225181	1.200613538	3.109859418
DNAJC10	77.54018699	133.4980987	88.99171432	1.147685062	1.500118294	1.721663358
DNAJC11	42.61581512	118.7530202	138.6611647	3.253748972	0.856425954	2.786595067
DNAJC13	22.93540173	171.7165761	105.3780222	4.594557506	1.629529313	7.486966135
DNAJC16	7.170242406	141.1610669	151.6986907	21.15670323	0.930535829	19.68707038
DNAJC18	69.60568664	88.82871393	141.5955994	2.034253324	0.627340922	1.276170357
DNAJC19	52.15639009	160.267963	87.60564692	1.679672362	1.829425027	3.072834656
DNAJC2	136.4740582	87.2055416	76.35040021	0.559449915	1.142175304	0.638989877
DNAJC21	280.4375395	0.01	19.5824605	0.069828242	0.000510661	3.57E-05
DNAJC25	29.24413225	56.76265886	214.0232089	7.318500925	0.265217306	1.940993098
DNAJC25-GNG10	16.25428541	133.7330458	150.0426688	9.230960639	0.8913001	8.227556141
DNAJC3	80.03905257	139.5364667	80.4544807	1.005190318	1.73435296	1.743354803
DNAJC30	44.28248292	177.7993874	77.9481297	1.760247497	2.280996197	4.015117845
DNAJC6	0.01	153.118268	146.901732	14690.1732	1.042317649	15311.8268
DNAJC7	26.152369	137.6093461	136.2682849	5.210552239	1.009841331	5.261831007
DNAJC8	121.3820146	72.15582398	106.4921615	0.877330648	0.677569344	0.594452351
DNAJC9	88.59716739	128.6939582	82.73887441	0.933877198	1.55542312	1.452574185
DND1	0.01	0.01	300.01	30001	3.33E-05	1
DNM1L	61.11221313	158.7744244	80.14336246	1.311413192	1.981130059	2.598080094
DNM2	37.07461104	149.6846898	113.2706991	3.055209372	1.321477584	4.0373907
DNMT1	61.72502324	131.4140037	106.890973	1.731728356	1.22942097	2.129023155
DNPEP	62.284357	47.03611477	190.7095282	3.061916947	0.246637466	0.755183437
DNTTIP2	166.7451535	21.25216901	112.0326775	0.671879663	0.189696163	0.127452994
DOCK6	56.18026969	157.3231783	86.52655205	1.540159072	1.81820695	2.800327929
DOCK7	38.17292337	137.4768921	124.3801845	3.258335321	1.105295772	3.601424255
DOHH	0.01	72.09551925	227.9244808	22792.44808	0.316313189	7209.551925
DONSON	106.2097248	94.22466988	99.59560529	0.937725857	0.946072566	0.887156708
DOP1A	0.01	121.7019512	178.3180488	17831.80488	0.682499344	12170.19512
DOP1B	0.01	0.01	300.01	30001	3.33E-05	1
DPF2	64.56384346	120.6574634	114.8086932	1.77821962	1.050943618	1.868808561
DPH6	271.8023859	0.01	28.21761412	0.103816653	0.000354389	3.68E-05
DPM1	13.81070638	131.6883021	154.5309915	11.18921706	0.852180529	9.535232918
DPM3	0.01	0.01	300.01	30001	3.33E-05	1
DPY19L1	0.01	154.774796	145.245204	14524.5204	1.065610373	15477.4796
DPY19L2	165.7151029	60.88966399	73.42523307	0.443081118	0.829274371	0.367435816
DPY30	81.57307447	138.7864743	79.67045119	0.976675842	1.742006883	1.701376039
DPYD	71.82603812	228.1939619	0.01	0.000139225	22819.39619	3.177036738
DPYSL2	104.848126	124.5362082	70.64566579	0.673790448	1.762828715	1.18777715
DPYSL3	188.035659	111.984341	0.01	5.32E-05	11198.4341	0.595548427
DPYSL5	102.9613371	130.3870929	66.68156998	0.647636985	1.955369271	1.26636946
DR1	95.85001922	135.2127659	68.96721488	0.719532614	1.960536845	1.410670201
DRAP1	106.9760142	77.90640522	115.1475806	1.076386903	0.676578742	0.728260497
DRG1	55.60131235	145.544278	98.8844097	1.7784546	1.471862738	2.617641056
DRG2	33.72284546	145.3155523	120.9916022	3.587823049	1.201038334	4.309113017
DROSHA	0.01	79.65184024	220.3681598	22036.81598	0.361448951	7965.184024
DSC1	119.2800376	44.62412467	136.1258378	1.141228998	0.327815244	0.374112262
DSC2	0.01	149.1400253	150.8799747	15087.99747	0.98846799	14914.00253
DSC3	73.77011849	82.44020988	143.8196716	1.949565415	0.573219289	1.1175285
DSCC1	0.01	165.1125568	134.9074432	13490.74432	1.223895085	16511.25568
DSG1	117.5264326	50.32239649	132.1811709	1.124693126	0.380707752	0.428179392
DSG2	28.97905028	152.9105907	118.140359	4.076750543	1.294312901	5.276590822
DSP	131.527707	83.27213601	85.23015703	0.648001543	0.977026664	0.633114786
DST	0.01	138.6588235	161.3611765	16136.11765	0.859307217	13865.88235
DSTN	79.58703759	148.1983461	72.24461628	0.907743503	2.051341038	1.862091499
DTL	128.28082	28.30371018	143.4454698	1.118214476	0.197313378	0.220638675
DTNA	0.01	182.9776684	117.0423316	11704.23316	1.563346063	18297.76684
DTWD2	25.5709609	164.3623981	110.096641	4.305533978	1.492892032	6.427697368
DTYMK	106.6802457	119.6988663	73.65088793	0.690389185	1.625219596	1.122034033
DUS1L	0.01	110.6957445	189.3242555	18932.42555	0.584688656	11069.57445
DUS3L	71.0585262	131.8166913	97.1547825	1.367250177	1.35676997	1.85504398
DUSP12	0.01	80.92460738	219.0953926	21909.53926	0.369357869	8092.460738
DUSP14	0.01	119.3096168	180.7103832	18071.03832	0.660225576	11930.96168
DUSP3	66.17390968	129.9377605	103.9183298	1.570382199	1.250383458	1.963579924
DUSP9	57.24942146	111.9852428	130.7953357	2.284657773	0.856186822	1.956093878
DUT	137.5884164	143.2210054	19.22057814	0.139696194	7.451441073	1.040937959
DVL2	10.68739639	143.0650384	146.2775652	13.68692241	0.978038145	13.3863322
DVL3	42.93548329	141.0002675	116.0942492	2.703923196	1.214532748	3.28400327
DYNC1H1	53.96300295	120.582408	125.484589	2.325381875	0.960934	2.234538507
DYNC1I2	175.3442463	39.84751563	84.8382381	0.483838164	0.469688156	0.227253055
DYNC1LI1	67.13771183	134.1030247	98.78926349	1.471442216	1.357465578	1.997432159
DYNC1LI2	57.82245857	127.0734641	115.1340774	1.991165374	1.103699851	2.197648928
DYNC2H1	38.35543988	124.1371873	137.5373728	3.585863525	0.902570587	3.236494945
DYNC2I1	76.82485499	130.1577039	93.04744106	1.21116325	1.398831633	1.694213467
DYNC2I2	28.64867164	160.77836	110.6029684	3.860666552	1.45365321	5.612070326
DYNC2LI1	0.01	131.5194117	168.5005883	16850.05883	0.780527908	13151.94117
DYNLL1	57.77220365	20.09638745	222.1614089	3.845472301	0.090458498	0.34785565
DYNLRB2	52.31461344	138.2732415	109.4421451	2.091999498	1.263436873	2.643109303
DYRK1A	31.06449124	149.2539876	119.7115211	3.853644992	1.246780479	4.80464935
DZIP3	0.01	164.7043701	135.3156299	13531.56299	1.21718659	16470.43701
EAPP	0.01	132.2875925	167.7324075	16773.24075	0.788682369	13228.75925
EARS2	32.10535617	110.416086	157.5085579	4.905990048	0.701016424	3.4391796
EBNA1BP2	162.0106149	75.76983658	62.24954848	0.384231296	1.217194959	0.467684396
EBP	18.55079528	99.4872764	181.9919283	9.810465025	0.546657631	5.362965569
ECD	15.32758669	113.5750424	171.1273709	11.16466502	0.663687181	7.409845053
ECH1	160.4496292	87.01883087	52.56153997	0.32758904	1.655560909	0.542343609
ECHDC1	51.81763779	136.6831638	111.5291984	2.15234046	1.225537042	2.63777296
ECHS1	57.96823007	118.8529268	123.2088432	2.125454633	0.964646073	2.050311466
ECI1	63.98446871	134.2725169	101.7730144	1.590589348	1.319333202	2.098517338
ECI2	53.30048326	112.6938235	134.0356932	2.514718161	0.840774728	2.114311478
ECM1	216.0399453	0.01	83.98005471	0.388724662	0.000119076	4.63E-05
ECPAS	12.91539657	104.5073705	182.6072329	14.13872442	0.572306852	8.091688862
ECSIT	55.62747348	175.1897418	69.21278475	1.244219455	2.53117603	3.149338462
ECT2	75.4092235	63.629739	160.9910375	2.134898492	0.395237772	0.843792524
EDC3	63.09170182	106.3242099	130.6140883	2.070226108	0.814033243	1.685232873
EDC4	25.2937829	177.612754	97.12346309	3.839815638	1.828731682	7.021992509
EDEM2	95.45888508	135.0309175	69.54019742	0.728483235	1.941767819	1.414545303
EDEM3	0.01	120.3846097	179.6353903	17963.53903	0.670160871	12038.46097
EDF1	129.568405	83.7027251	86.75886988	0.669598965	0.964774267	0.646011851
EDRF1	0.01	0.01	300.01	30001	3.33E-05	1
EEA1	0.01	191.8843946	108.1356054	10813.56054	1.774479312	19188.43946
EED	98.11839288	118.7479822	83.16362492	0.847584459	1.427883673	1.21025201
EEF1A1	59.05030426	100.4834425	140.4962532	2.379263833	0.715203717	1.701658336
EEF1A2	0.01	182.9224942	117.0975058	11709.75058	1.562138263	18292.24942
EEF1B2	55.62878086	152.2843063	92.11691285	1.655921834	1.653163372	2.737509324
EEF1D	67.41141542	138.0903071	94.52827747	1.4022592	1.460835962	2.048470667
EEF1E1-BLOC1S5	69.46360926	122.3140463	108.2523445	1.558403682	1.129897435	1.760836323
EEF1G	82.27837259	141.2556155	76.49601191	0.929721985	1.8465749	1.716801282
EEF2	105.4293657	93.53257516	101.0680592	0.958632906	0.925441489	0.887158664
EEFSEC	46.7188618	129.7277217	123.5834165	2.645257434	1.049717878	2.77677402
EEIG2	300.01	0.01	0.01	3.33E-05	1	3.33E-05
EFCAB5	137.7621414	78.57323136	83.69462726	0.607529953	0.938808546	0.570354312
EFHD2	29.52990299	129.374395	141.125702	4.779077738	0.916731632	4.381131733
EFNB1	29.81071499	146.4063896	123.8128954	4.153301772	1.182480945	4.911200205
EFR3A	39.63779948	152.9650487	107.4271518	2.710219871	1.423895599	3.859070148
EFTUD2	31.14078802	140.1122596	128.7769524	4.135314505	1.088022794	4.499316444
EGLN1	142.6244099	25.91346077	131.4921293	0.921946877	0.197072334	0.181690223
EGLN3	130.2650515	73.11202403	96.6529245	0.741971261	0.756438819	0.561255864
EHD1	49.12141146	144.9255037	105.9830848	2.157574094	1.367439945	2.950353
EHD3	0.01	165.5892718	134.4307282	13443.07282	1.231781409	16558.92718
EHD4	41.79809162	144.7431084	113.4888	2.715167023	1.275395532	3.462911889
EHMT1	0.01	122.3826061	177.6373939	17763.73939	0.688946192	12238.26061
EHMT2	54.01324022	118.9179687	127.0987911	2.353104361	0.935634144	2.201644785
EI24	34.23272806	143.1319033	122.6653687	3.58327763	1.166848515	4.181142181
EID2	0.01	51.11365632	248.9063437	24890.63437	0.205352968	5111.365632
EIF1	65.81319112	144.047993	90.16881591	1.370072084	1.597536704	2.188740441
EIF1AX	124.6404495	83.88487426	91.50467622	0.734149119	0.916727732	0.673014857
EIF2A	50.57397114	167.7598379	81.69619101	1.615380188	2.053459724	3.317118155
EIF2AK2	59.72559789	116.8146653	123.4897369	2.067618261	0.945946345	1.955855938
EIF2AK3	65.99754967	186.2627349	47.7697154	0.723810439	3.899180336	2.822267431
EIF2B1	94.77650718	55.26891658	149.9845762	1.582507952	0.368497335	0.583149962
EIF2B2	51.16377882	152.3882752	96.47794602	1.88566889	1.579514091	2.978440582
EIF2B3	121.4384932	0.01	178.5815068	1.470551075	5.60E-05	8.23E-05
EIF2B4	78.02777516	110.2628324	111.7393924	1.432046373	0.986785681	1.413122855
EIF2B5	82.24339505	146.3232724	71.46333253	0.868924884	2.047529372	1.779149223
EIF2S1	1.549959812	141.8210941	156.658946	101.0729083	0.905285639	91.49985245
EIF2S2	98.2540967	128.5682065	73.20769678	0.745085439	1.756211603	1.308527693
EIF2S3	72.73006001	101.7729743	125.5269657	1.725929632	0.810765828	1.399324767
EIF3A	91.84752714	116.43219	91.75028283	0.998941242	1.269011783	1.267668207
EIF3B	78.0801944	145.0636646	76.886141	0.984707346	1.886733587	1.857880423
EIF3C	74.18514399	131.2607892	94.58406677	1.274973151	1.387768508	1.769367587
EIF3D	101.0861025	123.2169959	75.72690162	0.749132668	1.627123166	1.218931119
EIF3E	75.02234184	101.0391439	123.9685143	1.652421282	0.815038758	1.346787389
EIF3F	100.4954249	98.13351218	101.4010629	1.009011733	0.967775972	0.976497311
EIF3G	97.57835318	135.339491	67.11215582	0.68777709	2.016616652	1.386982733
EIF3H	112.8384171	61.62072139	125.5708615	1.112837851	0.490724684	0.546097003
EIF3I	77.59382814	112.2031011	110.2330708	1.420642253	1.017871499	1.44603126
EIF3J	130.1082613	97.72205169	72.19968704	0.554920082	1.353496888	0.751082604
EIF3K	88.09904571	133.6173663	78.31358803	0.888926633	1.706183686	1.516672118
EIF3L	117.0493551	109.911848	73.06879694	0.624256297	1.504224136	0.939021389
EIF3M	72.30496978	120.557838	107.1671922	1.482155273	1.12495098	1.667352028
EIF4A1	38.43759836	151.3284112	110.2639905	2.868649323	1.372419141	3.93698924
EIF4A2	28.99511638	200.8581698	70.17671384	2.420294263	2.862176907	6.927310349
EIF4A3	65.40976956	138.1598613	96.46036914	1.474708897	1.432296626	2.112220578
EIF4B	218.5137179	29.87570437	51.64057774	0.23632648	0.578531567	0.136722329
EIF4E	84.30849158	114.2766088	101.4448996	1.203258388	1.126489446	1.355457874
EIF4E2	43.14815194	143.163349	113.7184991	2.635535798	1.258927529	3.317948569
EIF4ENIF1	51.89463793	97.196986	150.9383761	2.908554373	0.643951449	1.872967803
EIF4G1	90.00879018	113.2740485	96.74716134	1.074863479	1.170825551	1.258477625
EIF4G2	66.2258389	144.2311533	89.57300778	1.352538666	1.610207772	2.177868272
EIF4G3	37.44852666	148.1393853	114.4420881	3.055983727	1.294448465	3.955813446
EIF4H	77.98306252	129.0277945	93.01914294	1.19281213	1.38711012	1.654561778
EIF5	117.1800798	70.26748318	112.5824371	0.960764298	0.624142495	0.599653826
EIF5A	74.91715688	141.1838139	83.92902926	1.120291169	1.682180946	1.884532459
EIF5B	87.97950585	122.424253	89.62624115	1.01871726	1.365942066	1.391508759
EIF6	71.44547835	130.7561432	97.82837849	1.369273196	1.336587043	1.830152813
EIPR1	0.01	173.8198605	126.2001395	12620.01395	1.377334931	17381.98605
ELAC2	49.81841448	139.4740249	110.7375606	2.222823865	1.259500608	2.799648009
ELAVL1	113.4472745	109.6523084	76.93041709	0.678116045	1.425343999	0.966548635
ELF2	0.01	99.63665492	200.3833451	20038.33451	0.497230221	9963.665492
ELMO2	0.01	123.2556811	176.7643189	17676.43189	0.697288242	12325.56811
ELOA	136.1673746	86.55702667	77.30559873	0.567724824	1.119673453	0.635666414
ELOB	68.08966581	88.58799285	143.3523413	2.105346526	0.617973812	1.301049018
ELOC	40.37448016	97.20724847	162.4482714	4.023538402	0.598388937	2.407640868
ELOVL1	0.01	0.01	300.01	30001	3.33E-05	1
ELOVL4	22.51488629	157.1723506	120.3427631	5.345030907	1.306039072	6.980819206
ELOVL5	80.35141114	104.9085586	114.7700303	1.428351147	0.914076247	1.305621857
ELP1	25.11408786	124.188143	150.7277691	6.001721819	0.823923447	4.944959328
ELP2	2.433187675	163.7343885	133.8624238	55.01524816	1.22315422	67.29213295
ELP3	12.45120855	145.1263259	142.4524656	11.44085452	1.018770193	11.65560157
EMC1	43.37837172	156.7111291	99.94049921	2.303924634	1.568044289	3.612655866
EMC2	74.0073758	134.1409545	91.88166968	1.241520439	1.459931616	1.812534941
EMC3	0.01	178.4436802	121.5763198	12157.63198	1.467750303	17844.36802
EMC4	51.40814391	172.0288226	76.59303346	1.489900775	2.246011352	3.346334054
EMC6	54.26361578	154.3335518	91.43283247	1.684974935	1.687944555	2.844144267
EMC7	137.1711119	117.7628605	45.09602757	0.328757469	2.611379913	0.858510651
EMC8	28.15168959	176.5578942	95.32041625	3.385957207	1.852256852	6.271662438
EMD	21.51507203	96.00920751	182.5057205	8.482691584	0.52606136	4.462416271
EMG1	64.16573272	163.1984731	72.66579413	1.132470418	2.245877515	2.543389847
EMILIN3	110.8874115	124.6691996	64.47338893	0.581431094	1.933653584	1.124286318
EML1	31.57826727	134.7016206	133.7501121	4.235511435	1.007114077	4.265643188
EML3	0.01	0.01	300.01	30001	3.33E-05	1
EML4	69.20210085	136.1669241	94.66097509	1.367891638	1.438469485	1.96767038
ENAH	117.1850219	99.72539573	83.11958238	0.709302102	1.199782204	0.851008039
ENDOD1	50.02149869	139.0252639	110.9832374	2.218710761	1.252669026	2.779310248
ENO1	94.21510433	145.329462	60.48543371	0.64199296	2.402718358	1.542528271
ENPP1	0.01	0.01	300.01	30001	3.33E-05	1
ENSA	126.6802627	89.22247521	84.12726213	0.664091314	1.06056554	0.704312364
ENTPD6	0.01	143.6112229	156.4087771	15640.87771	0.918178798	14361.12229
ENTR1	84.85077444	136.6659391	78.51328644	0.925310193	1.740672761	1.610662248
ENTREP3	52.26815573	111.0296208	136.7322235	2.615975666	0.812022345	2.124230695
ENY2	9.334936493	150.6218846	140.0731789	15.00526318	1.075308534	16.13528756
EP300	153.3367161	146.6832839	0.01	6.52E-05	14668.32839	0.956609008
EP400	79.13576612	0.01	220.8842339	2.79120611	4.53E-05	0.000126365
EPB41	87.68533416	116.1284598	96.21620607	1.097289609	1.20695322	1.324377228
EPB41L2	97.13485891	123.6465253	79.24861575	0.815861748	1.560235774	1.272936685
EPB41L3	90.57640046	110.2750444	99.1785551	1.094971257	1.111883959	1.217480976
EPB41L4B	28.87545362	187.5836853	83.57086104	2.894183487	2.24460635	6.496302631
EPB41L5	106.2265034	99.4905877	94.31290886	0.887847249	1.054898941	0.936589123
EPG5	0.01	0.01	300.01	30001	3.33E-05	1
EPHA2	0.01	184.2464426	115.7735574	11577.35574	1.591438034	18424.64426
EPHA4	32.09703992	134.5885976	133.3443624	4.154413078	1.009330992	4.193177875
EPHX1	68.45137564	231.5686244	0.01	0.000146089	23156.86244	3.382965239
EPHX4	32.93608614	164.5220041	102.5719098	3.114271361	1.603967445	4.995189877
EPPK1	63.86330512	142.1061077	94.06058714	1.472842456	1.510793331	2.225160559
EPRS1	82.34700266	108.7384263	108.944571	1.322993764	0.998107801	1.320490398
EPS15	87.39653978	130.9997674	81.63369282	0.934060925	1.604726711	1.498912517
EPS15L1	81.80789871	136.3336541	81.88844715	1.000984605	1.664870429	1.666509668
ERAL1	15.68644633	153.1171387	131.226415	8.365592322	1.166816443	9.761110675
ERAP1	87.40348961	73.37261621	139.2538942	1.593230371	0.526898128	0.839470101
ERBB2	0.01	135.1424014	164.8775986	16487.75986	0.819652898	13514.24014
ERBIN	52.27382771	101.179054	146.5771183	2.804024972	0.690278641	1.935558546
ERC1	118.3621778	112.1234995	69.54432274	0.587555282	1.612259564	0.947291623
ERCC2	8.108938279	133.5825996	158.3384622	19.52641107	0.843652248	16.47350059
ERCC3	93.27511155	127.4549101	79.2999784	0.850172968	1.607250249	1.366440714
ERCC6	114.5657839	63.51168553	121.9525306	1.064476029	0.520790222	0.554368708
ERCC6L	17.42032407	197.4157182	85.19395773	4.890492129	2.317250231	11.33249401
ERF	66.6364199	56.73340777	176.6601723	2.651105396	0.321144302	0.851387392
ERG28	99.341087	76.99183285	123.6970802	1.245175424	0.622422395	0.775025069
ERGIC1	17.92439436	115.6671842	166.4384214	9.285581317	0.694954826	6.45305955
ERGIC2	0.01	168.2241534	131.7958466	13179.58466	1.276399505	16822.41534
ERGIC3	0.01	0.01	300.01	30001	3.33E-05	1
ERH	217.9238725	0.205767932	81.90035954	0.375820963	0.002512418	0.000944219
ERI1	53.80075467	138.3730892	107.8561561	2.004733145	1.282941041	2.571954428
ERI3	72.26245685	102.4389992	125.328544	1.734352102	0.817363674	1.417596407
ERICH5	0.01	67.14047736	232.8795226	23287.95226	0.288305629	6714.047736
ERLIN1	34.21637817	157.3733583	108.4402635	3.169250205	1.451244706	4.599357581
ERLIN2	19.97917304	159.006967	121.0438599	6.058502006	1.313631002	7.95863606
ERMP1	118.0505134	100.3411245	81.63836204	0.691554485	1.229092819	0.849984652
ERN1	42.55598462	136.9284861	120.5455293	2.832634008	1.135906798	3.217608225
ERO1A	122.5292149	114.0123871	63.48839796	0.518149063	1.795798773	0.930491452
ERO1B	103.6961657	131.763293	64.57054123	0.622689767	2.040610014	1.270666973
ERP29	119.559749	119.9468463	60.52340474	0.506218901	1.98182582	1.003237689
ERP44	97.62556514	131.4284974	70.97593748	0.72702204	1.851733166	1.346250823
ESD	148.9785174	74.8090815	76.24240113	0.511767753	0.981200492	0.502146771
ESF1	89.76654791	123.5134399	86.75001221	0.96639577	1.42378585	1.375940623
ESPL1	2.17766662	145.0837737	152.7685597	70.15240912	0.949696547	66.62350074
ESS2	70.74824046	118.6187805	110.6629791	1.564179948	1.071892167	1.676632234
ESYT1	26.34117475	179.0622293	94.62659592	3.592345323	1.892303402	6.797807274
ESYT2	11.45153959	136.7872462	151.7912142	13.2550923	0.90115391	11.94487825
ETAA1	47.0000225	56.36785333	196.6621242	4.184298512	0.286622824	1.199315454
ETF1	82.10951596	115.5861895	102.3342945	1.246314673	1.129496129	1.407707598
ETFA	43.62107155	95.47959857	160.9293299	3.689256687	0.593301411	2.188841199
ETFB	50.30936621	141.7167728	108.003861	2.146794308	1.312145431	2.816906342
ETFDH	0.01	0.01	300.01	30001	3.33E-05	1
ETHE1	27.07962916	164.7004219	108.2499489	3.997467922	1.521482676	6.08207819
ETNK1	199.3068806	12.36092594	88.36219343	0.443347431	0.139889306	0.062019564
ETV3	32.52836651	163.2753939	104.2262396	3.204164572	1.566547873	5.019477196
EVI5	0.01	147.5556015	152.4643985	15246.43985	0.967803651	14755.56015
EVI5L	36.00810336	120.4468199	143.5750767	3.987299062	0.838911757	3.344992062
EWSR1	159.2367155	88.98190978	51.81137473	0.325373295	1.717420359	0.55880272
EXD2	34.27381299	151.5792766	114.1769104	3.331316257	1.327582574	4.422597412
EXO1	73.55919071	77.74006526	148.730744	2.021919255	0.522689951	1.056836875
EXOC1	5.099298092	157.1983138	137.7323881	27.01006798	1.141331505	30.82744153
EXOC2	4.662587165	143.7546529	151.6127599	32.51687412	0.948169883	30.83152074
EXOC3	12.59487894	144.4830373	142.9520838	11.35001649	1.010709557	11.47157015
EXOC4	23.38353906	118.2160652	158.4303957	6.775295875	0.746170359	5.055524954
EXOC5	22.70133786	117.4928347	159.8358274	7.040810915	0.735084471	5.17559077
EXOC6	0.01	146.2921258	153.7278742	15372.78742	0.951630448	14629.21258
EXOC6B	0.01	156.1133404	143.9066596	14390.66596	1.084823599	15611.33404
EXOC7	18.38971823	152.5303288	129.1099529	7.020768418	1.181398686	8.294326587
EXOC8	9.684868403	182.5151634	107.8299682	11.13385992	1.692620025	18.84539426
EXOSC10	121.0766404	96.81658431	82.13677528	0.67838664	1.178723951	0.799630581
EXOSC2	72.93303713	145.4355469	81.66141593	1.119676612	1.780957938	1.994096951
EXOSC3	64.61429547	139.7058408	95.70986372	1.481249049	1.459680699	2.162150648
EXOSC4	91.35831007	60.98098295	147.690707	1.616609445	0.412896547	0.667492458
EXOSC5	59.29716651	147.3873145	93.34551895	1.574198641	1.578943652	2.485570951
EXOSC6	129.0092855	63.32202972	107.6986848	0.834813435	0.58795546	0.490833117
EXOSC7	58.07127166	149.8695535	92.08917482	1.585795733	1.627439423	2.580786493
EXOSC8	153.4202634	40.83828525	105.7714513	0.689422955	0.386099318	0.266185733
EXOSC9	123.2021791	99.14076879	77.68705214	0.630565569	1.276155628	0.804699799
EXT2	0.01	179.2443651	120.7756349	12077.56349	1.484110312	17924.43651
EYA3	71.68182734	35.7132909	192.6348818	2.687360087	0.185393687	0.498219594
EZH2	70.94133541	114.4358052	114.6528594	1.61616438	0.998106858	1.613104751
EZR	80.84691067	125.6150635	93.56802587	1.157348192	1.342499879	1.553739808
F13B	0.01	207.8859372	92.13406279	9213.406279	2.256341801	20788.59372
F2RL1	0.01	0.01	300.01	30001	3.33E-05	1
FABP3	300.01	0.01	0.01	3.33E-05	1	3.33E-05
FABP5	270.6559223	17.04342944	12.3306483	0.045558391	1.382200597	0.062970835
FADS1	0.01	177.8104559	122.2095441	12220.95441	1.454963745	17781.04559
FADS2	37.92930314	151.2337521	110.8669448	2.922989236	1.364101377	3.987253641
FAF2	12.69028752	174.1480366	113.1916759	8.919551717	1.538523352	13.72293861
FAM120A	119.5436652	108.5395972	71.94673765	0.601844837	1.508610407	0.907949384
FAM120B	60.61041367	143.9759718	95.44361458	1.574706536	1.508492447	2.375432917
FAM162A	64.71057342	160.5384158	74.78101079	1.15562275	2.146780501	2.480868385
FAM168A	106.2029477	75.51040057	118.3166517	1.114061843	0.63820603	0.711000986
FAM168B	103.1311902	117.2266623	79.67214746	0.772532027	1.471363156	1.136675162
FAM186A	11.16067471	144.3817375	144.4875878	12.94613377	0.999267409	12.93664954
FAM193A	8.352346141	150.6063466	141.0713072	16.89002166	1.067590211	18.03162178
FAM193B	45.11931879	149.3000042	105.610677	2.340697507	1.413682863	3.309003952
FAM20B	15.44975541	45.79370225	238.7865423	15.45568431	0.19177673	2.964040597
FAM210A	48.51518784	35.72628546	215.7885267	4.447855122	0.165561562	0.73639384
FAM241B	68.15392957	184.1395028	47.73656764	0.700422821	3.857409778	2.70181784
FAM32A	216.1325707	83.88742934	0.01	4.63E-05	8388.742934	0.388129513
FAM3A	0.01	0.01	300.01	30001	3.33E-05	1
FAM3C	0.01	0.01	300.01	30001	3.33E-05	1
FAM50A	101.3772988	109.4669734	89.1857278	0.879740621	1.227404609	1.079797693
FAM81A	46.72484275	146.5002129	106.8049444	2.285827797	1.371661338	3.135381615
FAM83D	8.824649943	142.3719025	148.8334476	16.8656489	0.956585397	16.13343344
FAM83H	21.61020471	134.2841544	144.1356408	6.669795254	0.931651281	6.213923294
FAM8A1	0.01	204.5706415	95.44935854	9544.935854	2.143237467	20457.06415
FAM91A1	34.26740827	153.4359771	112.3266147	3.277943104	1.365980605	4.477606706
FAM98A	65.20820921	135.2815745	99.5402163	1.526498236	1.359064502	2.074609564
FAM98B	103.0711986	136.7017484	60.25705297	0.584615817	2.268643116	1.326284648
FANCA	0.01	125.7097092	174.3102908	17431.02908	0.721183521	12570.97092
FANCD2	3.386429462	135.2726987	161.3708719	47.65221708	0.838272094	39.9455238
FANCG	65.64788925	80.21144022	154.1706705	2.348448249	0.520276911	1.2218434
FANCI	36.4553641	120.1685641	143.4060718	3.933744056	0.837960085	3.296320502
FAR1	23.80991012	127.8185421	148.4015478	6.232763879	0.861301948	5.368291669
FAR2	44.68650316	149.4476794	105.8958175	2.369749476	1.411270841	3.344358337
FARS2	56.39067073	149.8058476	93.83348168	1.663989459	1.596507397	2.65657148
FARSA	37.31984015	107.6692527	155.0409071	4.154382937	0.694457061	2.885040565
FARSB	89.81833065	102.5847122	107.6269571	1.198273853	0.953150725	1.142135592
FASN	58.98307032	107.7222033	133.3247264	2.26038973	0.807968681	1.826324108
FASTKD1	41.84191258	128.4104711	129.7776163	3.101617692	0.989465477	3.06894363
FASTKD2	0.01	182.5612405	117.4587595	11745.87595	1.554258204	18256.12405
FASTKD5	16.78443419	154.303686	128.9418798	7.682229755	1.196691767	9.193261103
FAT1	128.0776251	59.55535996	112.3970149	0.877569481	0.529866029	0.464994256
FAU	66.40250527	141.8463252	91.78116949	1.382194378	1.54548396	2.13615924
FBH1	0.01	211.5084985	88.51150146	8851.150146	2.389615983	21150.84985
FBL	122.4694059	120.099502	57.4610921	0.469187318	2.090101278	0.980649013
FBRS	58.39807134	144.9847027	96.64722596	1.654972908	1.500143447	2.482696763
FBXL12	24.69256526	133.2413277	142.096107	5.754610975	0.937684575	5.396009944
FBXL18	0.01	170.1076591	129.9123409	12991.23409	1.309403386	17010.76591
FBXL19	86.81238626	45.20795612	168.0096576	1.935318966	0.269079509	0.520754676
FBXL3	0.01	67.45698631	232.5630137	23256.30137	0.290058962	6745.698631
FBXO21	95.18160069	100.9912993	103.8571	1.09114681	0.972406309	1.061038043
FBXO22	17.9197235	153.6438392	128.4664373	7.168996625	1.195984277	8.574007246
FBXO3	54.37988258	155.9055004	89.74461705	1.650327525	1.737212832	2.866970154
FBXO30	0.01	168.7073098	131.3126902	13131.26902	1.284775368	16870.73098
FBXO31	128.0631761	92.23307078	79.73375315	0.622612648	1.156763192	0.720215394
FBXO7	25.29235333	147.0474893	127.6901574	5.048567674	1.151596115	5.813910922
FBXO9	18.71084998	92.5842129	188.7349371	10.08692482	0.490551534	4.948156444
FBXW11	39.18581895	150.3246929	110.5194881	2.820395007	1.360164578	3.836201385
FBXW8	99.03747592	144.6605402	56.3319839	0.568794624	2.568000098	1.460664651
FCSK	25.10471133	146.4741847	128.4511039	5.116613461	1.140310828	5.834529734
FDFT1	0.01	144.2124764	155.8075236	15580.75236	0.925580955	14421.24764
FDPS	0.01	98.30631156	201.7136884	20171.36884	0.487355679	9830.631156
FDXR	124.7654286	0.01	175.2545714	1.404672539	5.71E-05	8.02E-05
FECH	58.65079455	129.7451329	111.6340726	1.903368461	1.162235954	2.21216326
FEM1B	12.94239901	141.4934703	145.5941307	11.24939284	0.971834988	10.93255355
FEN1	82.7522245	121.5912394	95.68653608	1.156301678	1.270724643	1.469341038
FER1L4	201.8284144	98.19158564	0.01	4.95E-05	9819.158564	0.486510217
FERMT2	93.77867478	142.8281986	63.42312665	0.676306493	2.251989237	1.523034943
FERMT3	300.01	0.01	0.01	3.33E-05	1	3.33E-05
FEZ2	0.01	69.75665285	230.2633471	23026.33471	0.302942929	6975.665285
FGA	232.5212929	67.49870708	0.01	4.30E-05	6749.870708	0.290290434
FGB	145.6865659	143.9138017	10.4296324	0.071589527	13.79854976	0.987831656
FGG	158.0460954	96.37152481	45.61237982	0.288601751	2.112837023	0.609768464
FHL1	219.4730971	31.95409755	48.60280535	0.221452224	0.657453769	0.145594599
FHL2	0.01	71.93840083	228.0815992	22808.15992	0.315406421	7193.840083
FHL3	163.5118718	11.04092925	125.4771989	0.767388921	0.087991518	0.067523716
FHOD1	61.98314059	125.7155722	112.3312872	1.812287763	1.119150108	2.028222046
FIGNL1	0.01	131.7655361	168.2544639	16825.44639	0.783132483	13176.55361
FIP1L1	108.5434819	115.8231605	75.66335758	0.697078777	1.530769506	1.067066934
FIS1	54.05863817	62.49220038	183.4791614	3.394076648	0.340595629	1.156007671
FITM2	0.01	161.9181824	138.1018176	13810.18176	1.172455114	16191.81824
FKBP10	76.77751751	109.3514693	113.9010131	1.483520396	0.960057038	1.424264197
FKBP1A	178.6351464	121.3848536	0.01	5.60E-05	12138.48536	0.679512717
FKBP2	118.0314186	117.1192433	64.8793381	0.549678542	1.805185545	0.992271758
FKBP3	81.3661054	133.4495199	85.21437469	1.047295729	1.566044701	1.640111927
FKBP4	17.50429956	150.8337061	131.6919944	7.523408402	1.145352129	8.616951827
FKBP5	36.36846546	124.3862928	139.2752418	3.829560582	0.893096944	3.420168852
FKBP8	7.253709235	151.5073613	141.2689295	19.47540561	1.07247476	20.88688095
FLAD1	0.01	40.41968756	259.6003124	25960.03124	0.155699688	4041.968756
FLCN	0.01	89.3873501	210.6326499	21063.26499	0.424375566	8938.73501
FLG	102.6851397	9.894361682	187.4504986	1.825488081	0.052783864	0.096356315
FLG2	127.3209574	38.67717957	134.0318631	1.052708571	0.288567052	0.303777009
FLII	54.87741819	157.8796019	87.2729799	1.590325908	1.809031869	2.876950249
FLNA	117.2439971	117.1850661	65.60093685	0.55952491	1.786332204	0.999497365
FLNB	59.96153785	144.4617885	95.60667367	1.594466671	1.511001094	2.409240884
FLNC	87.45456569	122.0014503	90.57398404	1.035669017	1.346981162	1.395026655
FLOT1	29.34452451	141.0978197	129.5876558	4.416076184	1.088821453	4.808318486
FLOT2	89.72004971	147.4741689	62.83578139	0.70035384	2.34697756	1.643714748
FLT4	0.01	121.7798399	178.2401601	17824.01601	0.683234575	12177.98399
FLVCR1	0.01	182.8437841	117.1762159	11717.62159	1.560417211	18284.37841
FLYWCH2	0.01	0.01	300.01	30001	3.33E-05	1
FMC1	0.01	0.01	300.01	30001	3.33E-05	1
FMNL3	0.01	0.01	300.01	30001	3.33E-05	1
FMR1	127.8719549	93.05759038	79.10045467	0.618591111	1.176448236	0.727740421
FN1	175.4225116	66.04443381	58.56305463	0.333840019	1.127749128	0.376487791
FN3KRP	70.65818662	131.4382931	97.93352031	1.386018026	1.342117517	1.86019907
FNBP4	97.2489549	88.50613989	114.2749052	1.175075921	0.774501976	0.910098622
FNDC3A	8.374412431	194.2374599	97.41812769	11.63283138	1.993853346	23.19415977
FNTB	66.65224525	92.95541909	140.4223357	2.106790778	0.661970324	1.394632975
FOXF1	7.406420792	74.10523653	218.5183427	29.50390598	0.339125932	10.0055396
FOXG1	34.44234004	134.0984879	131.489172	3.817660818	1.019844341	3.893419779
FOXK1	71.05901418	120.0944654	108.8765204	1.532198577	1.103033647	1.690066585
FOXO3	0.01	181.3177484	118.7022516	11870.22516	1.527500498	18131.77484
FOXRED1	51.45692244	139.3170117	109.2560658	2.123253017	1.275142123	2.70744936
FOXRED2	3.777105012	61.88807296	234.364822	62.04879698	0.264067245	16.3850549
FPGS	0.01	140.9999472	159.0200528	15902.00528	0.886680294	14099.99472
FRG1	24.90124602	114.7240405	160.4047135	6.441634019	0.715216143	4.607160638
FRMD4B	118.7489745	15.68892263	165.5921028	1.394471855	0.094744389	0.132118384
FRYL	23.51733941	189.0917775	87.42088312	3.717294784	2.163004659	8.040525938
FSD1	151.4063037	148.6136963	0.01	6.60E-05	14861.36963	0.981555541
FTH1	51.93815178	167.6931066	80.39874162	1.547970786	2.085767802	3.228707624
FTL	143.843336	97.63450937	58.55215464	0.407055038	1.66747936	0.678755875
FTO	33.80834721	162.5041053	103.7175475	3.067808871	1.566794716	4.806626728
FTSJ1	0.01	129.6575847	170.3624153	17036.24153	0.761069186	12965.75847
FTSJ3	99.77021429	118.1378583	82.12192739	0.823110665	1.438566557	1.184099475
FUBP1	100.6436104	130.2128372	69.17355238	0.687311913	1.882407838	1.293801332
FUBP3	65.67557195	133.0712091	101.2832189	1.542174905	1.313852488	2.026190335
FUCA1	119.6628204	128.9284855	51.43869406	0.429863627	2.506449432	1.077431445
FUCA2	0.01	167.5158383	132.5041617	13250.41617	1.264230769	16751.58383
FUS	109.1697391	130.0679135	60.79234734	0.556860792	2.13954419	1.191428271
FXR1	142.6187303	73.51831012	83.89295954	0.588232411	0.876334683	0.515488463
FXR2	121.0562663	102.622346	76.3513877	0.630709917	1.344079644	0.847724362
FYN	0.01	0.01	300.01	30001	3.33E-05	1
FYTTD1	168.017809	132.002191	0.01	5.95E-05	13200.2191	0.785644044
G3BP1	89.22108977	130.026058	80.7828522	0.905423285	1.609574984	1.45734667
G3BP2	161.2034293	66.21837048	72.60820023	0.450413496	0.911995756	0.410775197
GAA	34.29949652	147.0571254	118.673378	3.459916037	1.239175356	4.287442685
GABARAPL2	110.9773134	104.7929797	84.25970688	0.759251637	1.243690295	0.944273892
GABARAPL3	154.3494258	77.48672193	68.1938523	0.441814746	1.136271369	0.502021446
GADD45GIP1	70.65609474	120.5792615	108.7946437	1.5397772	1.108319834	1.706565612
GAK	8.362099824	133.3072896	158.3606106	18.93790004	0.841795754	15.94184384
GALK1	65.88535621	118.3842493	115.7603945	1.756997323	1.022666256	1.796821875
GALNT1	3.589114197	131.3590342	165.0818516	45.9951516	0.795720625	36.59929079
GALNT2	116.6265912	94.45079531	88.95261347	0.762712967	1.061810234	0.809856434
GANAB	73.94793065	127.9612766	98.12079276	1.326890312	1.304119881	1.730424036
GAPDH	45.91759666	136.0287448	118.0836585	2.571642837	1.151969261	2.962453498
GAPVD1	32.66076118	140.8145102	126.5547286	3.874824837	1.112676798	4.311427694
GAR1	83.80120699	127.8210854	88.40770765	1.054969383	1.445813818	1.525289312
GARRE1	0.01	0.01	300.01	30001	3.33E-05	1
GARS1	35.59770204	115.3724098	149.0598882	4.187345802	0.774000378	3.241007233
GART	37.04111097	127.6981676	135.2907214	3.652447724	0.943879715	3.447471317
GATA6	100.1275299	127.3659886	72.53648152	0.724440937	1.755888705	1.272037658
GATAD2A	115.7937875	135.44363	48.79258256	0.421374787	2.775906149	1.169696863
GATAD2B	93.84565419	102.3312238	103.853122	1.10663752	0.985345668	1.090420486
GATD1	0.01	155.7790944	144.2409056	14424.09056	1.079992488	15577.90944
GATD3B	25.86544606	209.2715518	64.89300218	2.508868473	3.22487086	8.090776832
GBA1	73.22285677	130.1761933	96.63094997	1.319682873	1.347148023	1.777808174
GBA2	0.01	162.2987919	137.7212081	13772.12081	1.178458961	16229.87919
GBE1	41.02861288	165.7290342	93.2723529	2.273348923	1.776829136	4.039352602
GBF1	20.98014827	138.6439604	140.4058913	6.692321212	0.987451161	6.608340352
GCAT	41.36960927	143.5947445	115.0656462	2.781405198	1.247937583	3.47102008
GCDH	19.65748348	51.69371811	228.6787984	11.63316753	0.22605383	2.629722069
GCFC2	45.16925084	187.0987356	67.76201353	1.500180151	2.761115349	4.14217044
GCLM	0.01	0.01	300.01	30001	3.33E-05	1
GCN1	13.45102632	126.3351834	160.2437903	11.91312741	0.788393629	9.392233755
GDAP1	24.41993626	159.0015776	116.6084862	4.775134749	1.363550654	6.511138108
GDI2	109.266324	61.10499188	129.6586841	1.186629873	0.471275737	0.559229868
GEMIN2	46.05722419	61.53551186	192.437264	4.178221058	0.31976921	1.336066447
GEMIN4	65.08829285	119.0779494	115.8637577	1.780101346	1.027741131	1.829483372
GEMIN5	44.60076114	148.4631976	106.9660413	2.398300803	1.387947014	3.328714439
GEMIN6	43.69515512	92.08429988	164.250545	3.759010456	0.560633147	2.107425861
GEMIN7	0.01	127.1136119	172.9063881	17290.63881	0.735158564	12711.36119
GET1	0.01	147.3249695	152.6950305	15269.50305	0.964831462	14732.49695
GET3	9.270367272	207.4123671	83.34726559	8.99071883	2.488532355	22.3736947
GET4	7.869893774	231.9577118	60.20239442	7.649708643	3.852964887	29.47405879
GFER	118.7515368	106.9945353	74.28392791	0.625540771	1.440345689	0.900994953
GFM1	48.66933203	139.9746969	111.385971	2.288627486	1.256663614	2.876034889
GFM2	0.01	161.7154218	138.3045782	13830.45782	1.1692702	16171.54218
GFPT1	31.26265497	122.010292	146.757053	4.694324686	0.831376002	3.902748891
GFPT2	0.01	175.4395664	124.5804336	12458.04336	1.408243344	17543.95664
GGA2	0.01	94.18619282	205.8338072	20583.38072	0.457583689	9418.619282
GGCT	204.2606576	23.53898104	72.23036137	0.353618569	0.325887627	0.115239916
GGCX	32.21224515	98.27538231	169.5423725	5.263289527	0.579650862	3.050870309
GGH	88.16861149	103.0915911	108.7697974	1.23365669	0.947796113	1.169255015
GGT7	20.07579398	120.3522953	159.6019107	7.949967551	0.754078036	5.994895914
GHDC	34.36769297	187.9863447	77.67596234	2.260144794	2.420135381	5.469856381
GID8	71.66487404	123.3556847	105.0094412	1.465284669	1.174710419	1.721285168
GIGYF2	75.65626103	135.1463114	89.22742758	1.179379292	1.514627453	1.786320254
GINS1	75.02345679	103.2623308	121.7442124	1.622748639	0.848190881	1.376400598
GIPC1	128.0934106	107.4986132	64.43797622	0.503054575	1.66824937	0.839220478
GIT2	0.01	0.01	300.01	30001	3.33E-05	1
GJA8	0.01	300.01	0.01	1	30001	30001
GK	23.55692931	129.7530532	146.7200175	6.228316753	0.884358218	5.508063106
GLA	41.49788467	136.4664123	122.0657031	2.941492175	1.117975065	3.288514905
GLB1L2	7.606863691	164.7370073	127.6861291	16.78564705	1.29017152	21.65636377
GLCE	0.01	0.01	300.01	30001	3.33E-05	1
GLDC	32.88750694	144.1236026	123.0188905	3.740596414	1.171556677	4.382320704
GLE1	0.01	0.01	300.01	30001	3.33E-05	1
GLG1	78.44990436	121.2411311	100.3389646	1.279019591	1.208315549	1.545459259
GLIPR2	99.41001339	123.8605074	76.75947917	0.772150376	1.613618393	1.245956048
GLMN	0.01	156.0498926	143.9701074	14397.01074	1.083904815	15604.98926
GLO1	37.01856168	138.8469793	124.164459	3.354113542	1.118250587	3.750739439
GLOD4	112.0541309	114.8663256	73.10954351	0.652448445	1.571153643	1.025096752
GLRX3	48.38663159	133.6995342	117.9438343	2.437529342	1.133586465	2.76315027
GLRX5	60.70781821	144.3360746	94.98610721	1.564643732	1.51954932	2.377553318
GLT8D1	14.81241452	133.2420552	151.9755303	10.26001062	0.87673361	8.995296144
GLUD1	53.91244203	118.7436839	127.3738741	2.362606279	0.93224521	2.202528386
GLUL	103.1577858	0.01	196.8622142	1.908360214	5.08E-05	9.69E-05
GLYR1	80.31133689	117.6265996	102.0920635	1.271203637	1.152162034	1.464632568
GMDS	56.10870017	137.2005744	106.7207254	1.902035247	1.285603841	2.445263819
GMFB	89.93329329	127.4984039	82.59830281	0.918439654	1.543595928	1.417699711
GMNN	39.76156246	128.7062824	131.5621552	3.308777297	0.978292596	3.236952332
GMPPA	86.66124124	131.2842157	82.08454305	0.947188638	1.599378042	1.514912709
GMPPB	38.11358326	136.1672385	125.7491782	3.299327102	1.08284794	3.572669555
GMPR	0.01	0.01	300.01	30001	3.33E-05	1
GMPS	51.30846674	142.9307842	105.790749	2.06185754	1.351070727	2.785715366
GNA12	53.4294314	182.7715708	63.82899777	1.194641157	2.863456693	3.420803217
GNA13	0.01	208.6875768	91.3324232	9133.24232	2.284923245	20868.75768
GNAI2	38.33838651	85.39310931	176.2985042	4.598485232	0.484366613	2.227352716
GNAI3	25.33395838	148.0979149	126.5981267	4.997171179	1.169827065	5.845826093
GNAQ	0.01	106.9461428	193.0738572	19307.38572	0.553913121	10694.61428
GNAS	25.25529836	144.1907859	130.5839158	5.170555259	1.1042002	5.709328149
GNB1	59.27523704	52.25907953	188.4956834	3.180007248	0.277242845	0.881634256
GNB1L	50.97135457	152.0564315	97.0022139	1.903073103	1.5675563	2.983174232
GNG12	24.95197805	162.7365613	112.3414607	4.502306809	1.448588618	6.521990399
GNL1	19.48699818	133.9286963	146.6143055	7.523698837	0.91347632	6.872720728
GNL2	94.0117131	125.8921483	80.12613864	0.852299527	1.571174531	1.33911131
GNL3	49.04770721	151.2126834	99.76960941	2.034134011	1.515618677	3.082971498
GNL3L	56.45892549	131.2195819	112.3514926	1.989968666	1.167938038	2.3241601
GNPAT	44.51898787	122.1488942	133.3621179	2.995623313	0.915918974	2.743748231
GNPTG	81.6369855	120.6539662	97.73904831	1.197239801	1.23444998	1.477932648
GOLGA2	111.8271558	95.35078514	92.85205909	0.830317631	1.026910831	0.852662168
GOLGA3	161.9303918	43.54366832	94.55593986	0.583929544	0.460506959	0.268903619
GOLGA5	13.00556974	219.3624153	67.66201493	5.202541395	3.242031966	16.86680551
GOLGB1	91.0674986	88.84944907	120.1130523	1.318945334	0.739715188	0.975643895
GOLIM4	72.75851863	134.2863084	92.98517302	1.277997062	1.444169043	1.845643794
GOLM1	151.2859864	63.47996566	85.2640479	0.563595148	0.744510344	0.419602418
GOLM2	51.48808144	149.8664747	98.67544385	1.916471562	1.518781866	2.910702254
GOLPH3	68.70779293	152.2786506	79.04355645	1.150430731	1.926515676	2.216322838
GOLPH3L	69.1532276	135.5598368	95.31693557	1.378343989	1.422200955	1.960282138
GOLT1B	52.15711565	148.883547	98.98933736	1.897906664	1.504036202	2.854520331
GON7	0.01	195.8969937	104.1230063	10412.30063	1.881399707	19589.69937
GOPC	0.01	179.7209589	120.2990411	12029.90411	1.493951716	17972.09589
GOSR1	0.01	300.01	0.01	1	30001	30001
GOSR2	37.44319109	170.3206338	92.26617514	2.46416431	1.84597046	4.548774525
GOT1	104.2554969	121.0805315	74.69397154	0.716451158	1.62102147	1.16138271
GOT2	90.48975477	100.9364136	108.6038316	1.200178207	0.929400115	1.115445764
GPAA1	0.01	182.3136052	117.7063948	11770.63948	1.548884456	18231.36052
GPAM	44.46547808	143.0676984	112.4968235	2.529981198	1.271748783	3.21750051
GPAT3	0.01	134.0937517	165.9262483	16592.62483	0.808152737	13409.37517
GPAT4	4.172025278	156.0920014	139.7659733	33.50074939	1.116809748	37.41396349
GPATCH2L	0.01	300.01	0.01	1	30001	30001
GPATCH4	110.1789072	92.90538031	96.94571249	0.879893574	0.958323766	0.843222924
GPATCH8	21.54160413	105.2822468	173.2061491	8.040540903	0.607843586	4.887391215
GPD2	48.71598829	136.8595274	114.4544844	2.349423431	1.195755047	2.809334926
GPHN	57.42833484	120.6131188	121.9885464	2.12418742	0.988724945	2.100237089
GPI	98.99497901	120.0504173	80.98460365	0.818067789	1.482385687	1.212691982
GPKOW	10.34505374	123.1211392	166.563807	16.10081602	0.739183028	11.90144994
GPN3	28.93844702	169.8291004	101.2624526	3.499235897	1.677118181	5.868632143
GPR180	30.06648359	0.01	269.9535164	8.978553	3.70E-05	0.000332596
GPR89B	9.664324379	163.3080925	127.0575831	13.14707352	1.28530772	16.89803509
GPRASP2	14.20132587	146.7231354	139.1055388	9.79525011	1.054761274	10.33165049
GPRIN1	0.01	0.01	300.01	30001	3.33E-05	1
GPS1	67.31838292	149.7524833	82.95913377	1.232339967	1.805135571	2.224540709
GPSM1	17.69212313	88.5632978	193.7745791	10.95259046	0.457042912	5.005803834
GPX4	86.10136485	213.9186351	0.01	0.000116142	21391.86351	2.48449761
GPX8	0.01	118.2735435	181.7464565	18174.64565	0.650761208	11827.35435
GRAMD1A	84.31388681	167.2991733	48.41693992	0.574246328	3.45538511	1.984242212
GRAMD4	112.5212836	90.17864014	97.3300763	0.864992588	0.926523882	0.801436291
GRB2	90.89773365	92.15717591	116.9750904	1.286886765	0.787835902	1.013855596
GRHPR	111.4868213	142.2566938	46.28648492	0.415174497	3.073395918	1.275995604
GRK6	0.01	179.1360717	120.8839283	12088.39283	1.48188493	17913.60717
GRPEL1	0.01	219.9048481	80.11515188	8011.515188	2.744859655	21990.48481
GRPEL2	0.01	173.3132581	126.7067419	12670.67419	1.367829806	17331.32581
GRSF1	89.62833693	95.3337055	115.0679576	1.283834572	0.828499154	1.063655857
GRWD1	69.55439793	114.0088699	116.4667322	1.674469704	0.978896444	1.639132439
GSDMA	126.0058365	40.69354004	133.3306234	1.058130537	0.305207753	0.322949644
GSE1	0.01	166.2365288	133.7834712	13378.34712	1.242578977	16623.65288
GSK3A	0.01	141.5789713	158.4410287	15844.10287	0.893575183	14157.89713
GSK3B	56.58936652	129.9127386	113.5278949	2.006170097	1.144324385	2.295709363
GSN	165.6457394	91.90042001	42.48384059	0.256474092	2.163185313	0.554800989
GSPT1	43.74539126	169.6349699	86.64963887	1.980771834	1.957711216	3.877779236
GSTK1	105.3703363	127.8377576	66.82190611	0.634162407	1.913111509	1.2132234
GSTM3	16.52448306	45.59294942	237.9125675	14.39758004	0.191637415	2.759115021
GSTP1	92.92437156	155.3643323	51.74129615	0.556810827	3.002714347	1.671943858
GTF2B	72.84547025	127.1816409	100.0028889	1.372808612	1.271779668	1.745910081
GTF2E1	0.01	194.8896269	105.1303731	10513.03731	1.85378993	19488.96269
GTF2E2	0.01	190.6422767	109.3777233	10937.77233	1.742971703	19064.22767
GTF2F1	132.3437726	72.05309694	95.63313048	0.722611488	0.753432378	0.544438892
GTF2H2	63.34483246	84.07235339	152.6128142	2.409238579	0.550886594	1.327217235
GTF2H4	91.09048623	117.5296897	91.40982409	1.003505721	1.285744622	1.290252084
GTF2I	102.2408923	119.6423051	78.14680252	0.764339989	1.530994248	1.170200127
GTF3C1	141.4349526	54.91318482	103.6818626	0.733071003	0.529631543	0.388257526
GTF3C2	59.99371152	131.3855219	108.6507666	1.811035921	1.209246157	2.189988227
GTF3C3	24.33721326	154.1035733	121.5892135	4.996020382	1.267411548	6.332013926
GTF3C4	68.37201347	131.9506154	99.70737109	1.458306784	1.323378743	1.929892199
GTF3C5	55.64524274	137.7189971	106.6657602	1.916889116	1.29112657	2.47494647
GTPBP1	79.72938831	96.91129055	123.3893211	1.547601502	0.785410679	1.215502748
GTPBP2	162.4300487	0.01	137.5899513	0.847072032	7.27E-05	6.16E-05
GTPBP3	0.01	111.8306788	188.1893212	18818.93212	0.594245614	11183.06788
GTPBP4	94.5685443	119.3086617	86.15279404	0.91100899	1.384849592	1.261610428
GTPBP6	90.79024019	95.66589495	113.5738649	1.25094795	0.842323144	1.053702411
GTPBP8	0.01	0.01	300.01	30001	3.33E-05	1
GTSE1	4.522608683	183.818181	111.6892103	24.69574932	1.645800704	40.64428162
GUF1	20.20077743	149.9068562	129.9223664	6.431552787	1.153818703	7.420845893
GULP1	0.01	158.9358006	141.0841994	14108.41994	1.126531541	15893.58006
GUSB	29.09248517	144.755723	126.1817918	4.33726411	1.147199774	4.975708406
GYG1	59.19762471	135.2015374	105.6308379	1.784376289	1.279943813	2.283901391
GYG2	42.39120166	205.9304089	51.70838948	1.219790604	3.982533801	4.85785731
GYS1	96.63030533	114.4458934	88.95380128	0.920558007	1.286576759	1.184368537
GZF1	55.11132764	115.7221271	129.1965453	2.344282942	0.895706048	2.099788411
H1-0	148.7581407	63.793213	87.47864625	0.588059556	0.729243258	0.428838467
H1-10	143.4132679	89.97184166	66.64489044	0.464705194	1.350018599	0.627360655
H1-3	111.0791262	107.5907658	81.36010805	0.732451819	1.322401953	0.968595716
H2AC20	108.3546117	56.4978533	135.177535	1.247547594	0.417952978	0.521416232
H2afy; H2AFY; LOC100466888; LOC101338325; LOC101381952; LOC101564704; LOC102987354; LOC103079324; LOC103663804; LOC105869993; LOC106989149; LOC109250833; LOC110591142; LOC111141291; LOC111182462; LOC112404331; LOC112625777; LOC112815157; LOC112861289; LOC112917035; LOC113928700; LOC114891795; LOC115516119; LOC116529369; LOC116750637; MACROH2A1	181.2314317	62.43906257	56.35950576	0.310980856	1.10787101	0.344526675
H2AZ2	187.0479008	45.39764433	67.58445488	0.361321643	0.671717252	0.242705981
H2BC18	220.2657237	30.05483501	49.70944132	0.225679423	0.604610195	0.13644808
H2BC21	179.3635698	48.42473695	72.2416933	0.402766813	0.670315641	0.269980894
H2BK1	236.0951237	0.01	63.92487628	0.270758986	0.000156434	4.24E-05
H3-3A; H3-3B	168.1931906	37.88604147	93.95076789	0.558588416	0.403254197	0.225253123
H4C1; H4C11; H4C12; H4C13; H4C14; H4C15; H4C16; H4C2; H4C3; H4C4; H4C5; H4C6; H4C8; H4C9	180.6609231	42.40603339	76.96304353	0.426008249	0.550992157	0.234727204
HABP4	33.41817815	189.2924071	77.31941479	2.313693297	2.44818727	5.664354478
HACD3	8.225962854	164.5764901	127.227547	15.46658419	1.293560192	20.00695761
HADH	0.01	163.9836286	136.0363714	13603.63714	1.205439597	16398.36286
HADHA	29.11919851	141.4964291	129.4143724	4.4442972	1.093359466	4.859214413
HADHB	38.5785446	144.311051	117.1404044	3.036413262	1.2319494	3.740707496
HAL	149.5573871	53.34105093	97.13156199	0.649460143	0.549162907	0.35665942
HARS1	80.6921904	126.25892	93.07888959	1.153505552	1.356472134	1.564698137
HARS2	31.0787805	133.7459883	135.2052312	4.350403365	0.9892072	4.303450333
HAS1	0.01	300.01	0.01	1	30001	30001
HAT1	20.97316818	158.8987764	120.1580554	5.729132304	1.322414681	7.576288668
HAUS1	79.37577915	140.8520224	79.80219848	1.005372159	1.765014311	1.774496249
HAUS2	0.01	109.3630374	190.6569626	19065.69626	0.573611558	10936.30374
HAUS3	15.60245015	149.424979	135.0025708	8.652651957	1.106830619	9.577020119
HAUS4	14.3130148	199.7177651	85.99922009	6.008463016	2.322320655	13.95357777
HAUS5	42.35843041	127.2067219	130.4648477	3.080020823	0.975026791	3.003102821
HAUS6	35.0195774	126.8342343	138.1761883	3.945684058	0.917916726	3.621809391
HAUS7	0.01	160.3940295	139.6259705	13962.59705	1.14874066	16039.40295
HAUS8	5.931805971	160.2472874	133.8509066	22.56495025	1.197207336	27.01492398
HAX1	3.486315161	101.1587658	195.3849191	56.04338967	0.51774091	29.01595555
HBA1; HBA2	142.8690098	142.8978192	14.26317096	0.099833904	10.01865712	1.000201649
HBB	168.2758461	95.37515074	36.37900317	0.21618672	2.621708745	0.566778614
HBD	204.6774363	95.3425637	0.01	4.89E-05	9534.25637	0.465818634
HBG1	0.01	300.01	0.01	1	30001	30001
HBS1L	61.1731362	113.6467692	125.2100946	2.046815031	0.907648617	1.857788831
HCCS	31.83699636	87.75154825	180.4414554	5.667665799	0.486315897	2.756275977
HCFC1	80.96909927	101.1102338	117.950667	1.456736805	0.857224774	1.248750878
HCK	148.5251888	53.57578943	97.92902173	0.659342853	0.547087967	0.360718541
HDAC1	39.22992248	140.3972396	120.4028379	3.069158192	1.166062545	3.578830411
HDAC2	28.11049365	108.7885254	163.1309809	5.803205841	0.666878387	3.87003255
HDAC3	0.01	150.3668294	149.6531706	14965.31706	1.004768751	15036.68294
HDAC6	21.77942863	152.1646285	126.0859429	5.789221794	1.206832618	6.986621694
HDDC2	25.41958112	157.4487324	117.1616865	4.609111611	1.343858535	6.193993979
HDDC3	0.01	0.01	300.01	30001	3.33E-05	1
HDGF	95.96078961	122.9097009	81.15950951	0.845757	1.514421435	1.280832529
HDGFL2	85.54663987	114.7464657	99.73689444	1.165877404	1.150491664	1.341332235
HDHD5	4.482775426	116.3419671	179.2052575	39.97640757	0.64921068	25.95311075
HDLBP	77.25369285	119.8100381	102.966269	1.332832972	1.163585311	1.550864868
HEATR1	16.18672285	120.7808704	163.0624068	10.07383695	0.740703347	7.461724745
HEATR3	28.03485123	150.6043569	121.3907918	4.329995934	1.240657175	5.372040525
HEATR5B	11.34206581	179.9511622	108.736772	9.587034127	1.654924631	15.86581892
HEATR6	9.825760344	66.29837521	223.9058644	22.78763746	0.296099324	6.747404057
HEBP1	88.79538867	141.8353506	69.39926077	0.781563793	2.043758809	1.597327887
HECTD1	11.7447004	150.7449326	137.540367	11.71084509	1.09600502	12.835145
HECTD3	55.03868999	145.1164889	99.87482113	1.81462933	1.452983717	2.636626869
HECW2	67.48061934	136.9601862	95.58919448	1.416542934	1.432799878	2.029622542
HEG1	23.53650387	137.9792423	138.5142539	5.885081941	0.996137498	5.862350799
HELLS	42.39711942	130.3025883	127.3302923	3.003276969	1.023343196	3.073383052
HELZ	75.33076451	121.6624065	103.036829	1.367792159	1.180766214	1.615042768
HERC2	60.59112889	89.97120897	149.4676621	2.466824185	0.601944311	1.484890785
HERC3	0.01	0.01	300.01	30001	3.33E-05	1
HERC4	58.55070148	124.9373405	116.5419581	1.99044512	1.072037424	2.133831659
HERC5	0.01	153.9459277	146.0740723	14607.40723	1.053889477	15394.59277
HEXB	124.4952631	0.01	175.5247369	1.409890887	5.70E-05	8.03E-05
HEXIM1	76.19034529	148.6169132	75.2227415	0.987300178	1.975691264	1.950600337
HGH1	0.01	162.5444414	137.4755586	13747.55586	1.182351561	16254.44414
HGS	50.41733755	166.3836806	83.22898188	1.650800814	1.999107484	3.300128262
HIC2	105.0865673	65.47312719	129.4703055	1.232034777	0.505699951	0.623039927
HINT1	0.01	0.01	300.01	30001	3.33E-05	1
HIP1R	0.01	135.4457798	164.5742202	16457.42202	0.823007271	13544.57798
HJURP	0.01	0.01	300.01	30001	3.33E-05	1
HK1	52.33329674	93.29663234	154.4000709	2.95032189	0.604252523	1.782739444
HK2	120.2662786	72.19351224	107.5702091	0.894433672	0.671129236	0.600280586
HLA-A	17.62168104	135.2407215	147.1675974	8.351507278	0.918957188	7.674677645
HLA-B	8.649840744	134.9438692	156.4362901	18.08545321	0.862612307	15.60073453
HLA-C	18.70037112	142.5620399	138.767589	7.420579416	1.027343927	7.6234872
HLA-DQB1	5.303727115	132.8763959	161.849877	30.51625272	0.820985461	25.05339981
HLA-E	0.01	174.9253729	125.0946271	12509.46271	1.398344413	17492.53729
HLA-F	0.01	0.01	300.01	30001	3.33E-05	1
HLTF	126.3982466	67.26195979	106.3697936	0.841544852	0.632340794	0.53214314
HM13	11.79085621	147.2293612	141.0097826	11.95924877	1.044107426	12.48674046
HMCES	74.7502241	113.9675118	111.3122641	1.489122815	1.023854044	1.524644416
HMG20A	70.19704468	147.1163832	82.71657213	1.178348355	1.77855996	2.095763203
HMGA1	163.2204779	50.42214939	86.38737276	0.529267981	0.583674995	0.308920486
HMGA2	270.1818204	0.01	29.83817955	0.110437407	0.000335141	3.70E-05
HMGB1	124.5324751	108.7634461	66.73407881	0.535876917	1.629803662	0.873374162
HMGB2	88.15198063	105.8640752	106.0139442	1.202626911	0.998586328	1.200926791
HMGB3	90.59623455	133.4194525	76.01431298	0.839044949	1.755188559	1.472682095
HMGCR	0.01	133.7579787	166.2620213	16626.20213	0.804501098	13375.79787
HMGXB3	159.5979254	0.01	140.4220746	0.879848997	7.12E-05	6.27E-05
HMMR	39.44861614	82.68272831	177.8986555	4.509629816	0.464774329	2.095960173
HMOX1	40.74854089	117.1488969	142.1325622	3.488040532	0.824222789	2.874922496
HMOX2	17.5752575	150.4905536	131.9641889	7.508520939	1.140389334	8.562637195
HNRNPA0	123.905222	120.8344902	55.2902878	0.446230489	2.185455982	0.975217091
HNRNPA1	166.1109645	92.38793968	41.53109579	0.250020195	2.224548569	0.556182067
HNRNPA2B1	119.5547114	117.6686684	62.80662015	0.525337893	1.873507412	0.984224436
HNRNPA3	119.2312381	111.7020585	69.09670343	0.57951846	1.616604743	0.93685229
HNRNPAB	106.4004019	113.0651923	80.56440578	0.757181404	1.403413718	1.06263877
HNRNPC	150.831255	92.96497027	56.23377476	0.372825743	1.653187442	0.616350837
HNRNPD	83.177929	145.4660399	71.38603112	0.858232851	2.037738162	1.748853832
HNRNPDL	94.70740535	137.2708669	68.05172772	0.71854706	2.017154766	1.449420628
HNRNPF	73.88950236	108.6926962	117.4478014	1.58950592	0.92545535	1.471016758
HNRNPH1	106.5171486	102.8108433	90.70200807	0.851524935	1.133501292	0.965204615
HNRNPH2	126.2475772	112.2115006	61.57092223	0.487699832	1.822475554	0.888821022
HNRNPH3	159.0792665	73.33848124	67.61225223	0.425022404	1.08469218	0.461018477
HNRNPK	96.74203703	110.9914798	92.29648316	0.954047341	1.202553727	1.147293185
HNRNPL	97.54563429	111.1041877	91.38017799	0.936794134	1.215845604	1.13899703
HNRNPLL	42.44714085	156.7583294	100.8245298	2.375296139	1.554763803	3.69302446
HNRNPM	106.6639318	96.01106136	97.35500687	0.912726591	0.986195415	0.900126779
HNRNPR	88.2308567	135.8935199	75.90562344	0.860306998	1.790295813	1.540204017
HNRNPU	94.31722525	118.3011392	87.41163555	0.926783367	1.35337977	1.254289859
HNRNPUL1	124.7623229	99.015436	76.25224113	0.611180037	1.298524929	0.793632514
HNRNPUL2-BSCL2	122.375399	98.70428095	78.95032002	0.645148622	1.250207484	0.806569635
HOOK1	34.94694071	138.3038086	126.7792507	3.627763922	1.090902556	3.957536935
HOOK2	13.01823312	77.35786611	209.6539008	16.10463562	0.368978902	5.942270768
HOOK3	51.32423373	180.2190841	68.48668213	1.334392686	2.631447145	3.511383824
HOXA5	184.3220674	0.01	115.6979326	0.627694417	8.64E-05	5.43E-05
HOXB6	0.01	96.83162283	203.1883772	20318.83772	0.476560836	9683.162283
HOXB9	77.9932467	138.5477146	83.48903866	1.070464972	1.659471912	1.776406554
HP	0.01	300.01	0.01	1	30001	30001
HP1BP3	94.16422503	106.5937625	99.2720125	1.054243397	1.073754423	1.131998511
HPF1	51.41485502	147.6837407	100.9314043	1.963078651	1.463209016	2.872394382
HPRT1	49.05258173	139.9296649	111.0477534	2.263851351	1.260085509	2.852646281
HPS3	0.01	172.0497129	127.9702871	12797.02871	1.344450472	17204.97129
HPS6	37.85297132	150.2406113	111.9364174	2.957136877	1.342195997	3.969057278
HPX	71.74384742	113.2183338	115.0678188	1.603870198	0.983927	1.578091193
HRNR	203.9836041	13.47272221	82.57367369	0.404805445	0.16316002	0.066048064
HS2ST1	0.01	177.9278319	122.0921681	12209.21681	1.457323878	17792.78319
HS6ST3	88.01406025	132.65321	79.3627298	0.901705132	1.671479929	1.507182029
HSBP1	54.3795898	146.5385722	99.11183799	1.822592601	1.478517352	2.694734785
HSCB	0.01	46.07803735	253.9419627	25394.19627	0.181451056	4607.803735
HSD17B10	66.23697281	92.80107271	140.9919545	2.128599006	0.658201194	1.401046406
HSD17B11	13.31488675	140.0741117	146.6410016	11.01331197	0.955217914	10.52011289
HSD17B12	37.55776965	110.0964676	152.3757627	4.057103608	0.722532676	2.931389926
HSD17B4	88.29556428	114.5189853	97.21545043	1.101023038	1.177991613	1.296995905
HSD17B7	29.1615471	104.7037195	166.1647334	5.698076746	0.630119986	3.590472041
HSDL1	35.42379595	130.0718438	134.5343603	3.797852733	0.966829913	3.671877626
HSDL2	80.00574696	100.2264194	119.7978337	1.497365355	0.836629648	1.252740249
HSP90AA1	49.49312567	154.6994423	95.83743206	1.936378654	1.614186012	3.125675337
HSP90AB1	47.20940619	150.4282983	102.3922955	2.168896069	1.469136887	3.186405219
HSP90B1	132.6525472	108.5441366	58.83331615	0.443514409	1.844943371	0.818258969
HSPA12A	0.01	108.4029866	191.6170134	19161.70134	0.565727357	10840.29866
HSPA14	45.57570836	159.4872891	94.96700254	2.083719726	1.679396894	3.499392436
HSPA1B	14.72519864	168.7270624	116.577739	7.916887355	1.447335177	11.45838956
HSPA2	27.03184044	164.5598321	108.4383274	4.011503681	1.517543068	6.087629604
HSPA4	108.0853442	118.5748177	73.36983803	0.678813937	1.61612484	1.097048065
HSPA4L	35.50321462	180.6233398	83.90344562	2.363263342	2.15275235	5.087520714
HSPA5	121.5746599	110.8568541	67.598486	0.556024471	1.63993102	0.911841779
HSPA6	20.95272783	154.218798	124.8584742	5.959055795	1.235148828	7.360320778
HSPA8	20.95876372	180.9229105	98.14832578	4.682925342	1.843362167	8.632327406
HSPA9	40.70197539	160.5099963	98.81802832	2.427843547	1.624298714	3.943543152
HSPB1	104.6949601	85.54746384	109.7875761	1.048642418	0.779208968	0.817111576
HSPB8	0.01	0.01	300.01	30001	3.33E-05	1
HSPBP1	1.589701851	168.6169443	129.8233539	81.66522158	1.298818273	106.0682821
HSPD1	66.19297163	121.0675079	112.7695204	1.70364795	1.073583602	1.829008503
HSPE1	178.0355396	78.54681075	43.44764964	0.244039194	1.807849479	0.44118613
HSPE1-MOB4	36.99549396	141.183466	121.8510401	3.293672473	1.158656224	3.81623411
HSPH1	19.53875057	197.1091363	83.38211317	4.26752534	2.363925892	10.08811364
HTATIP2	70.67076094	147.5884109	81.77082816	1.157067323	1.804902974	2.088394251
HTATSF1	65.68485992	130.7992365	103.5459036	1.576404421	1.263200493	1.991314842
HTR1D	28.75764816	190.0789807	81.19337117	2.823366178	2.341065261	6.609684479
HTRA2	100.5338448	96.31820294	103.1779523	1.026300671	0.933515357	0.958067437
HTRA4	88.83898766	106.4805343	104.7104781	1.178654562	1.01690429	1.198578879
HTT	0.01	162.6471905	137.3728095	13737.28095	1.183983869	16264.71905
HUWE1	28.82040563	170.3752336	100.8343608	3.498714143	1.689654521	5.911618168
HYCC1	0.01	69.10142237	230.9185776	23091.85776	0.299245834	6910.142237
HYOU1	128.6936842	119.6115551	51.72476067	0.401921516	2.312462225	0.929428323
HYPK	56.82140683	155.8183294	87.39026374	1.537981346	1.783017041	2.742246948
IARS1	53.52470684	122.1649609	124.3403323	2.323045554	0.9825047	2.282403176
IARS2	52.34049271	146.8203183	100.869189	1.92717309	1.455551687	2.805100041
IBA57	85.66855561	152.0732879	62.28815646	0.727083071	2.441447886	1.775135426
ICMT	21.71058438	137.0052223	141.3141933	6.508999982	0.969507868	6.310526695
IDE	70.09599446	134.6622661	95.27173947	1.359160965	1.413454471	1.921112142
IDH1	88.64437816	134.4024886	76.98313326	0.868449132	1.745869295	1.516198673
IDH2	136.6065957	92.86384929	70.55955504	0.516516459	1.316105937	0.679790378
IDH3A	51.9076321	161.761931	86.36043691	1.663732931	1.873102277	3.116341941
IDH3B	58.5159796	132.3785297	109.1354907	1.865054494	1.212974156	2.2622629
IDH3G	23.74847354	133.8750676	142.4064588	5.996446829	0.940091262	5.637207268
IDI1	87.526723	155.2509931	57.2522839	0.654112046	2.711699561	1.773755349
IER3IP1	0.01	184.0832834	115.9367166	11593.67166	1.58779107	18408.32834
IFIT5	84.66947998	215.35052	0.01	0.000118106	21535.052	2.543425566
IFRD1	208.9725868	16.35000597	74.70740721	0.3574986	0.21885388	0.078239956
IFRD2	51.18913982	136.3333537	112.5075065	2.197878435	1.211771178	2.663325739
IFT122	29.7417605	121.2786161	149.0096234	5.010114428	0.813897877	4.077721496
IFT140	101.3078968	128.582132	70.1399712	0.69234456	1.833221911	1.269221216
IFT172	26.98547751	147.2629548	125.7815677	4.661083636	1.170783268	5.457118732
IFT20	0.01	171.6242289	128.3957711	12839.57711	1.336681321	17162.42289
IFT22	0.01	159.7891496	140.2308504	14023.08504	1.139472158	15978.91496
IFT25	20.39684846	158.9494831	120.6836684	5.916780167	1.317075336	7.792845227
IFT46	0.01	134.9348898	165.0851102	16508.51102	0.817365598	13493.48898
IFT52	17.1895321	168.7738031	114.0666648	6.635821391	1.479606714	9.818405881
IFT74	42.15051031	162.7965354	95.08295432	2.255796042	1.712152683	3.862267246
IFT80	55.07662438	116.2673874	128.6859882	2.336490111	0.903496869	2.1110115
IFT81	25.18484961	159.8479354	114.997215	4.566126731	1.39001571	6.346987888
IGBP1	52.548339	159.6548938	87.82676716	1.671351918	1.817838673	3.038248151
IGF2BP1	114.8279381	107.6811288	77.52093311	0.675105157	1.389058729	0.937760711
IGF2BP2	145.2719092	81.09966385	73.65842699	0.507038335	1.101023565	0.558261155
IGF2BP3	66.41119308	131.0706823	102.5481246	1.54413917	1.278138268	1.973623365
IGF2R	0.01	150.7317426	149.2882574	14928.82574	1.009669115	15073.17426
IGHG2	166.3266187	59.86452159	73.83885975	0.443938922	0.810745477	0.359921473
IGHMBP2	73.8065455	137.2826613	88.9407932	1.20505292	1.543528637	1.860033692
IGHV3-72	143.2694133	89.83971872	66.920868	0.467098081	1.34247689	0.627068379
IGKC	297.8970385	0.01	2.122961501	0.007126494	0.004710401	3.36E-05
IGLC2	300.01	0.01	0.01	3.33E-05	1	3.33E-05
IGSF22	61.36198791	146.9789628	91.68904926	1.494232054	1.603015453	2.395277074
IK	72.13860476	118.6478632	109.243532	1.514356042	1.086085932	1.644720793
IKBIP	51.57887941	143.7372881	104.7138325	2.030168814	1.372667629	2.786747013
IKBKB	0.01	203.7755255	96.24447451	9624.447451	2.117269864	20377.55255
IKBKG	10.42071687	171.8395551	117.769728	11.30149965	1.459114816	16.49018559
IL36G	300.01	0.01	0.01	3.33E-05	1	3.33E-05
IL4	86.51333984	138.1778287	75.33883145	0.870834851	1.834085107	1.597185231
ILF2	63.78679562	134.9717112	101.2714932	1.587656069	1.332771019	2.115981997
ILF3	117.8872898	91.72123965	90.42147051	0.76701628	1.014374563	0.778041804
ILK	32.4389675	131.7663872	135.8246453	4.187082876	0.970121342	4.061978459
ILKAP	81.79231834	88.98547074	129.2522109	1.580248776	0.688463819	1.087944107
ILVBL	0.01	139.9044887	160.1155113	16011.55113	0.873772239	13990.44887
IMMP2L	0.01	204.2894125	95.73058751	9573.058751	2.134003538	20428.94125
IMMT	21.04702382	141.0682524	137.9147237	6.552694809	1.022865787	6.702527333
IMP3	80.6094339	107.9476267	111.4729394	1.38287709	0.968375171	1.339143838
IMP4	117.5786553	118.4158575	64.0354872	0.544618298	1.849222402	1.007120358
IMPA1	83.88110361	92.50970103	123.6391954	1.473981505	0.748223092	1.102866999
IMPA2	76.70410232	89.12808928	134.1978084	1.749551906	0.664154582	1.161972914
IMPACT	64.99806949	148.529704	86.50222652	1.330843011	1.717062207	2.285140238
IMPDH1	46.60571882	128.8212358	124.6030454	2.673556992	1.033853028	2.764064991
IMPDH2	91.15742858	121.4760843	87.3964871	0.958742348	1.389942415	1.332596654
INF2	22.46392947	142.676536	134.8895345	6.004716793	1.05772873	6.351361467
INPP1	0.01	195.2582548	104.7617452	10476.17452	1.863831633	19525.82548
INPP5K	0.01	169.6644804	130.3555196	13035.55196	1.301551948	16966.44804
INPPL1	114.5266997	0.01	185.4933003	1.619651145	5.39E-05	8.73E-05
INTS1	8.851401747	152.6275187	138.5510796	15.65300994	1.10159747	17.24331615
INTS11	50.45747	38.15934837	211.4131816	4.189928303	0.180496543	0.756267573
INTS12	79.22449862	0.01	220.7955014	2.786959908	4.53E-05	0.000126224
INTS13	39.29131652	187.6068374	73.13184604	1.861272477	2.565323421	4.774765878
INTS14	43.15719372	137.7924787	119.0803276	2.75922314	1.157138896	3.192804417
INTS2	74.43477564	104.7195891	120.8756353	1.623913477	0.866341582	1.40686377
INTS3	22.38812953	127.6356584	150.006212	6.700256571	0.850869152	5.701041628
INTS4	0.01	37.02793656	262.9920634	26299.20634	0.140794882	3702.793656
INTS5	0.01	0.01	300.01	30001	3.33E-05	1
INTS6	45.5774441	127.1680309	127.284525	2.792708708	0.999084774	2.790152747
INTS7	26.6502989	115.320371	158.0593301	5.930865192	0.729601795	4.32716989
INTS8	8.310945157	153.4086042	138.3104507	16.64196407	1.109161335	18.45862309
INTS9	33.8926114	62.06371054	204.0736781	6.021184844	0.304124036	1.831187034
INVS	0.01	0.01	300.01	30001	3.33E-05	1
IP6K3	8.298346856	167.5290374	124.2026157	14.96715163	1.348836629	20.18824235
IPO11	17.63583713	107.3712577	175.0229052	9.924275433	0.613469749	6.088242756
IPO13	0.01	160.6638518	139.3561482	13935.61482	1.152901065	16066.38518
IPO4	3.092682563	150.4621673	146.4751502	47.36184434	1.027219751	48.65102195
IPO5	40.43776527	105.920978	153.6712568	3.800191622	0.68926994	2.619357852
IPO7	21.93666757	150.7704295	127.322903	5.804113253	1.184157963	6.87298693
IPO8	10.44744663	142.1190643	147.463489	14.11478749	0.963757641	13.60323429
IPO9	9.576152416	98.97831148	191.4755361	19.99503849	0.51692406	10.33591647
IQCB1	75.61286735	138.4884915	85.92864116	1.136428814	1.611668585	1.831546618
IQGAP1	66.37306775	153.6194213	80.03751093	1.20587331	1.919342812	2.314484271
IQGAP2	0.01	179.0116463	121.0083537	12100.83537	1.479332962	17901.16463
IQGAP3	24.16526041	142.4376924	133.4270472	5.521440485	1.067532374	5.89431647
IQSEC1	35.09195815	135.0362144	129.9018274	3.701754882	1.039525133	3.848067236
IQSEC2	284.0067492	0.143167086	15.8800837	0.055914459	0.009015512	0.000504097
IRAK1	26.81951831	138.5521484	134.6583333	5.020907972	1.028916258	5.166093843
IRAK2	45.67257239	163.252214	91.10521363	1.994746712	1.79190858	3.574403749
IREB2	13.64193943	178.4007966	107.987264	7.915829311	1.652054048	13.07737786
IRF2BP1	29.03331132	109.5221362	161.4745525	5.56169948	0.678262516	3.772292281
IRF2BP2	41.92065218	74.22639359	183.8829542	4.386452611	0.403661089	1.770640239
IRS4	45.75099342	123.4240116	130.854995	2.860156363	0.943212077	2.697734024
ISCA2	58.20494593	139.28881	102.536244	1.761641428	1.358434877	2.393075156
ISCU	300.01	0.01	0.01	3.33E-05	1	3.33E-05
ISOC1	18.25396637	92.48436601	189.2916676	10.36989243	0.488581284	5.066535356
IST1	72.53530414	70.72368956	156.7710063	2.161306252	0.451127356	0.975024375
ISY1	170.3596367	29.64745242	100.0229109	0.587127989	0.296406615	0.17402862
ISYNA1	44.69499755	67.76602908	187.5689734	4.196643554	0.36128592	1.516188227
ITCH	77.96684502	97.32790709	124.7352479	1.599849883	0.780275894	1.248324298
ITGA2	83.01091134	143.5742121	73.4448766	0.884761719	1.95485674	1.72958241
ITIH2	105.5435833	130.6010832	63.88533352	0.605298129	2.044304632	1.23741377
ITIH4	107.0102793	112.3379805	80.68174022	0.753962524	1.392359414	1.049786817
ITM2B	0.01	111.3648366	188.6551634	18865.51634	0.590308978	11136.48366
ITM2C	0.01	69.31892058	230.7010794	23070.10794	0.300470725	6931.892058
ITPA	73.09337567	152.1276696	74.80895468	1.02347106	2.033548929	2.081278478
ITPKC	0.01	171.0068479	129.0131521	12901.31521	1.325499339	17100.68479
ITPRID2	0.01	0.01	300.01	30001	3.33E-05	1
ITPRIP	105.9952989	121.1019697	72.9327314	0.688075152	1.660461186	1.142522083
ITPRIPL2	0.01	184.7444059	115.2755941	11527.55941	1.602632433	18474.44059
IWS1	66.15620258	128.1909154	105.6828821	1.597475036	1.212977096	1.937700629
JAG2	46.8163584	148.5392323	104.6744093	2.235851162	1.419059666	3.172806202
JAGN1	64.96539749	139.0840505	95.98055201	1.477410371	1.449085753	2.14089432
JMJD6	26.51415654	171.126662	102.3891815	3.861679753	1.671335384	6.454162014
JPH1	65.27443965	129.024982	105.7305784	1.619785308	1.220318512	1.976653996
JPT2	88.25228792	137.1741675	74.60354462	0.845344029	1.838708444	1.554341204
JUN	39.57147243	169.8162512	90.64227641	2.290596504	1.873477343	4.291380652
JUP	171.5212398	60.30825903	68.20050116	0.397621316	0.884278825	0.35160811
KANK2	31.2629172	87.14166281	181.62542	5.809612035	0.479787812	2.787381045
KARS1	73.03620751	135.3108318	91.68296069	1.255308344	1.475855827	1.852654134
KAT2A	0.01	152.1799038	147.8400962	14784.00962	1.02935474	15217.99038
KAT6A	83.08198283	86.67044517	130.277572	1.568060458	0.665275257	1.043191824
KAT7	0.01	180.8888422	119.1311578	11913.11578	1.518400773	18088.88422
KAT8	101.3633553	198.6566447	0.01	9.87E-05	19865.66447	1.959846772
KATNA1	0.01	149.5305368	150.4894632	15048.94632	0.99362795	14953.05368
KATNB1	56.84118868	128.2030398	114.9857716	2.022930453	1.114946989	2.255460217
KBTBD6	0.01	0.01	300.01	30001	3.33E-05	1
KCNAB2	183.7144269	48.06325394	68.25231911	0.371513115	0.704199573	0.261619377
KCNJ8	0.01	168.6103307	131.4096693	13140.96693	1.283089225	16861.03307
KCT2	0.01	160.8087018	139.2112982	13921.12982	1.15514117	16080.87018
KCTD1	54.4317687	152.870642	92.72758929	1.703556425	1.648599335	2.808481989
KCTD12	54.78610219	132.9080289	112.335869	2.050444629	1.183130821	2.425944237
KCTD5	0.01	0.01	300.01	30001	3.33E-05	1
KDELR1	13.88618267	15.96713505	270.1766823	19.45651218	0.059098864	1.149857771
KDM1A	8.38824391	164.9636025	126.6781536	15.10186815	1.302226137	19.66604742
KDM3A	0.01	145.230001	154.789999	15478.9999	0.938238917	14523.0001
KDM3B	39.83001894	142.7899369	117.4100441	2.947777763	1.216164579	3.584982903
KDM4A	38.07262957	85.21994359	176.7374268	4.642112426	0.48218391	2.238351922
KDM5B	269.7367191	0.01	30.28328095	0.112269776	0.000330215	3.71E-05
KDM5C	0.01	0.01	300.01	30001	3.33E-05	1
KEAP1	35.39123216	131.9775017	132.6612662	3.7484218	0.994845787	3.729101634
KHDRBS1	108.140765	86.44005927	105.4491757	0.975110317	0.819731958	0.79932909
KHSRP	81.68319405	125.7122795	92.63452641	1.134070814	1.357078018	1.539022574
KIAA0232	0.01	0.01	300.01	30001	3.33E-05	1
KIAA0586	35.45066331	113.8846363	150.6947004	4.250828795	0.755730865	3.212482521
KIAA1217	114.4815767	99.04998726	86.49843607	0.755566429	1.145107262	0.865204604
KIAA1671	22.31791439	131.4924674	146.2196182	6.551670359	0.89928061	5.891790117
KIAA2013	0.01	0.01	300.01	30001	3.33E-05	1
KIDINS220	14.56117692	140.5194722	144.9493509	9.954507918	0.969438437	9.650282595
KIF11	52.41931969	138.3172775	109.2934028	2.084983236	1.265559255	2.638669832
KIF14	71.20048772	121.1430147	107.6864976	1.512440449	1.124960114	1.701435181
KIF17	81.67596372	218.3440363	0.01	0.000122435	21834.40363	2.673296112
KIF18B	0.01	127.1975571	172.8224429	17282.24429	0.736001384	12719.75571
KIF1A	0.01	147.7566742	152.2633258	15226.33258	0.970402252	14775.66742
KIF1B	53.13225352	124.2384511	122.6592953	2.308565649	1.012874326	2.338286877
KIF1C	79.8144558	131.4879213	88.7276229	1.111673594	1.481927691	1.647419881
KIF20A	0.01	138.4675822	161.5524178	16155.24178	0.85710622	13846.75822
KIF20B	122.2240922	177.7959078	0.01	8.18E-05	17779.59078	1.454671536
KIF22	64.24861932	174.1007505	61.68063013	0.960030438	2.822616276	2.709797539
KIF23	86.56754809	117.5337797	95.92867216	1.108136643	1.225220542	1.357711779
KIF26A	164.0828775	0.01	135.9371225	0.828466227	7.36E-05	6.09E-05
KIF2A	85.70757222	110.8919398	103.430488	1.206783546	1.072139773	1.293840637
KIF2C	60.68085143	121.6408291	117.7083195	1.939793473	1.033408934	2.004599906
KIF3A	81.46606553	0.01	218.5539345	2.682760399	4.58E-05	0.00012275
KIF3B	0.01	155.8221967	144.1978033	14419.78033	1.08061422	15582.21967
KIF4A	133.0350696	80.11712904	86.87780138	0.653044356	0.922181821	0.602225633
KIF5A	0.01	0.01	300.01	30001	3.33E-05	1
KIF5B	87.8894868	119.3208827	92.81963046	1.056094805	1.285513443	1.35762407
KIF7	155.8880554	59.1625432	84.97940136	0.545130935	0.696198635	0.379519412
KIFBP	21.12235862	144.2086749	134.6989665	6.377079801	1.070599713	6.827299807
[truncated: 2,925 more rows]
