# Supplementary material for: PATL2 mutations affect human oocyte maternal mRNA homeostasis and protein interactions in cell cycle regulation
Source: Cell Biosci. 2024 Dec 31;14:157. doi: 10.1186/s13578-024-01341-2 (PMC11686847; doi:10.1186/s13578-024-01341-2)
Supplement: Supplementary file 2 — Supplementary Material 2 [file 13578_2024_1341_MOESM2_ESM.xlsx]

## Sheet: DEG_GV
Gene	baseMean	log2FoldChange	lfcSE	stat	pvalue	padj	change
PSTPIP1	546.248	-4.15622	0.353716	-11.7502	7.04822e-32	9.06402e-28	Down
RGS2	8968.67	-2.30173	0.220622	-10.4329	1.75368e-25	1.12762e-21	Down
CYB5A	632.13	-3.40155	0.328083	-10.368	3.46844e-25	1.4868e-21	Down
ST14	275.357	-2.9686	0.294801	-10.0699	7.50892e-24	2.41412e-20	Down
MT2A	747.188	3.22456	0.322733	9.99141	1.66197e-23	4.27459e-20	Up
C11orf40	368.694	2.46633	0.253234	9.73935	2.04868e-22	4.391e-19	Up
TXN	152.343	-2.67618	0.312959	-8.55122	1.2179e-17	2.23745e-14	Down
LOC124900666	125.73	2.7093	0.318027	8.51909	1.60812e-17	2.58505e-14	Up
LOC105371430	54.2825	4.10697	0.489075	8.39743	4.56368e-17	6.52099e-14	Up
ATXN7	168.412	2.38952	0.289289	8.25997	1.45707e-16	1.87379e-13	Up
LOC105369690	560.114	-2.66612	0.324723	-8.21045	2.2037e-16	2.47128e-13	Down
MRPS22	115.555	-2.80223	0.341528	-8.20499	2.30602e-16	2.47128e-13	Down
ZNF799	361.602	-2.00696	0.247146	-8.12052	4.64183e-16	4.59184e-13	Down
LRR1	97.25	-2.96275	0.370993	-7.98599	1.39397e-15	1.1951e-12	Down
GEMIN6	107.252	-2.97485	0.372247	-7.99162	1.33174e-15	1.1951e-12	Down
LINC02698	224.18	-2.11188	0.274019	-7.70706	1.28748e-14	1.03481e-11	Down
SDCBP	76.4969	-4.01958	0.524436	-7.66458	1.79417e-14	1.35724e-11	Down
NOPCHAP1	183.378	-2.18085	0.28497	-7.65293	1.96449e-14	1.40352e-11	Down
TMEM138	121.637	-3.25219	0.43185	-7.53083	5.04177e-14	3.41248e-11	Down
SSBP1	86.5023	-2.87674	0.383885	-7.49377	6.6925e-14	4.09836e-11	Down
CTSC	232.777	-2.24944	0.300001	-7.49813	6.47356e-14	4.09836e-11	Down
HHEX	436.555	-1.67497	0.227537	-7.3613	1.82127e-13	1.06461e-10	Down
TENT4A	287.091	-1.98371	0.269855	-7.35101	1.96714e-13	1.09989e-10	Down
ZP3	7026.4	1.66336	0.227465	7.31259	2.62043e-13	1.40411e-10	Up
LOC105370363	241.664	-2.11954	0.293093	-7.23162	4.77259e-13	2.45502e-10	Down
TOMM7	449.938	-1.92007	0.26595	-7.21967	5.21136e-13	2.57762e-10	Down
RASL11A	95.7308	-2.60469	0.361502	-7.20519	5.79635e-13	2.76078e-10	Down
NSD1	107.454	2.28537	0.318403	7.17761	7.09394e-13	3.25814e-10	Up
IGFBP3	78.1866	-3.07376	0.430742	-7.13597	9.61103e-13	4.26199e-10	Down
GCH1	238.061	-1.9525	0.273981	-7.12641	1.03021e-12	4.41616e-10	Down
PDCL3	1028.15	-1.64583	0.231779	-7.10089	1.23953e-12	5.14206e-10	Down
NANOS1	573.246	-1.86014	0.2622	-7.09434	1.2997e-12	5.22317e-10	Down
RANBP1	85.2095	-2.5094	0.360321	-6.96436	3.29907e-12	1.28564e-09	Down
ZNF571	183.249	-2.06386	0.300312	-6.8724	6.31305e-12	2.38782e-09	Down
ZNF106	315.184	1.63995	0.239539	6.84625	7.58095e-12	2.76884e-09	Up
LYAR	366.605	-1.56754	0.229086	-6.84261	7.77622e-12	2.76884e-09	Down
FBXO11	143.232	-2.09348	0.306102	-6.83915	7.96634e-12	2.76884e-09	Down
COX1	17415.2	1.72065	0.251794	6.83358	8.28184e-12	2.80275e-09	Up
DEPDC7	721.874	-1.64115	0.24054	-6.82276	8.93082e-12	2.87126e-09	Down
FN1	341.319	-2.157	0.316092	-6.82396	8.85667e-12	2.87126e-09	Down
LOC105372645	101.136	2.5989	0.382489	6.7947	1.08537e-11	3.40436e-09	Up
H3C1	136.75	2.13668	0.315512	6.77211	1.2692e-11	3.88618e-09	Up
ND5	4824.83	1.80837	0.268462	6.73604	1.62763e-11	4.86775e-09	Up
PDE1C	242.173	-2.26133	0.336163	-6.72688	1.73338e-11	5.0662e-09	Down
NUP37	211.136	-1.79478	0.267782	-6.70239	2.05043e-11	5.85968e-09	Down
CSTB	1030.4	-2.34737	0.352193	-6.66502	2.64624e-11	7.39797e-09	Down
PHC3	137.274	2.16768	0.326873	6.63155	3.3218e-11	9.08901e-09	Up
DNAJC19	74.5669	-3.30608	0.501202	-6.59631	4.21522e-11	1.12933e-08	Down
LOC105373409	222.81	-2.00555	0.305301	-6.56909	5.06236e-11	1.32861e-08	Down
CDCA4	46.1463	-3.55007	0.540952	-6.56264	5.28642e-11	1.35967e-08	Down
NMRK2	160.576	-2.52123	0.385936	-6.53277	6.45649e-11	1.59674e-08	Down
PDK1	95.2472	-2.26115	0.346101	-6.5332	6.43798e-11	1.59674e-08	Down
COA6	82.1142	-2.5734	0.394647	-6.52076	6.99527e-11	1.69734e-08	Down
SNRPD1	234.961	-2.10005	0.323441	-6.49283	8.42405e-11	2.00617e-08	Down
MAP4K3-DT	142.257	-1.87408	0.288808	-6.489	8.64108e-11	2.02044e-08	Down
PRPF18	312.902	-1.55837	0.240697	-6.47439	9.51956e-11	2.1861e-08	Down
GTF2B	630.803	-1.58843	0.246011	-6.45675	1.06978e-10	2.41356e-08	Down
MOS	252.811	-2.71834	0.422892	-6.42798	1.29314e-10	2.8672e-08	Down
LOC105379329	174.907	-1.75624	0.273503	-6.42128	1.35137e-10	2.94553e-08	Down
LOC105377509	52.9565	-3.1607	0.49375	-6.40142	1.53936e-10	3.29937e-08	Down
MT1X	495.127	1.68748	0.264811	6.3724	1.86095e-10	3.92326e-08	Up
COX3	8054.53	1.61812	0.254225	6.36492	1.95389e-10	3.98841e-08	Up
RNR1	7373.23	1.57376	0.247161	6.36736	1.92315e-10	3.98841e-08	Up
CBL	74.3485	2.24633	0.355121	6.32553	2.52359e-10	5.07084e-08	Up
PTPN14	114.006	1.87884	0.297776	6.3096	2.79762e-10	5.53498e-08	Up
UTP6	192.686	-1.94931	0.310027	-6.28755	3.2252e-10	6.28425e-08	Down
KNSTRN	269.655	-1.71192	0.272972	-6.27142	3.57768e-10	6.86701e-08	Down
ND4L	3229.33	1.5152	0.241824	6.26573	3.71086e-10	7.01788e-08	Up
RAP1A	69.277	-2.45698	0.392403	-6.26136	3.81635e-10	7.11278e-08	Down
H1-1	4354.06	1.60461	0.258118	6.21658	5.08102e-10	9.33455e-08	Up
LAMB1	282.241	-1.83573	0.295802	-6.20592	5.43787e-10	9.84944e-08	Down
VBP1	77.1811	-2.32957	0.376742	-6.18348	6.27045e-10	1.11797e-07	Down
ANKRD18CP	56.3466	2.88719	0.467063	6.18158	6.3462e-10	1.11797e-07	Up
GNAI1	91.4761	-2.13704	0.346443	-6.1685	6.89419e-10	1.1981e-07	Down
TRNP	180.005	2.19965	0.356822	6.16455	7.06839e-10	1.21199e-07	Up
ND1	11549.6	1.94732	0.316041	6.1616	7.20131e-10	1.21854e-07	Up
ZNF222	302.45	-1.62745	0.26461	-6.15037	7.73036e-10	1.29107e-07	Down
TRAPPC2B	103.105	-1.95802	0.319336	-6.13154	8.7032e-10	1.43491e-07	Down
ATP6	4273.39	1.48667	0.242693	6.12571	9.028e-10	1.46962e-07	Up
COA4	45.4093	-2.99743	0.489518	-6.12324	9.1694e-10	1.47398e-07	Down
LOC105374147	112.198	-1.96516	0.321517	-6.11214	9.8302e-10	1.5607e-07	Down
PCID2	348.17	-1.49266	0.244413	-6.10714	1.01434e-09	1.59078e-07	Down
MTATP6P1	512.021	1.69071	0.277615	6.09013	1.12819e-09	1.74801e-07	Up
TDRD1	807.19	1.57424	0.258856	6.08154	1.19032e-09	1.82232e-07	Up
LIG4	30.5334	-4.82396	0.796822	-6.054	1.41289e-09	2.13761e-07	Down
LOC105372093	323.828	-1.83937	0.306617	-5.99893	1.98623e-09	2.97011e-07	Down
ORC4	185.6	-2.01178	0.335707	-5.99268	2.06412e-09	3.05111e-07	Down
UBE2T	236.938	-1.66224	0.277739	-5.98491	2.16506e-09	3.16394e-07	Down
LINC00520	39.4057	-4.72291	0.789554	-5.98175	2.20759e-09	3.18985e-07	Down
INO80D	143.261	1.78386	0.2997	5.95215	2.64644e-09	3.78147e-07	Up
RPAIN	137.005	-2.08667	0.350951	-5.94576	2.75169e-09	3.88866e-07	Down
LOC105376011	88.0783	2.36862	0.398812	5.93919	2.8644e-09	4.00394e-07	Up
PLEKHF2	300.952	-1.6104	0.271519	-5.9311	3.00921e-09	4.16112e-07	Down
DYNC2LI1	149.945	-1.77433	0.299361	-5.92707	3.08391e-09	4.21905e-07	Down
LOC124903194	342.915	-1.94655	0.328576	-5.92418	3.13859e-09	4.24264e-07	Down
IDH1	227.268	-1.52944	0.258234	-5.92269	3.16714e-09	4.24264e-07	Down
KBTBD3	48.4084	-2.78054	0.469727	-5.91948	3.22968e-09	4.28183e-07	Down
PLRG1	144.676	-1.89649	0.322143	-5.8871	3.93031e-09	5.15753e-07	Down
PAXIP1	96.1109	-2.00879	0.341738	-5.87815	4.14872e-09	5.38914e-07	Down
SNRPE	695.607	-1.22758	0.208919	-5.87584	4.20693e-09	5.41011e-07	Down
LOC105375988	230.398	-1.58955	0.271158	-5.86209	4.57091e-09	5.81999e-07	Down
ND4	16182.4	1.59109	0.27179	5.85411	4.79583e-09	6.04651e-07	Up
ZNF217	152.568	1.57155	0.268844	5.84558	5.04817e-09	6.30287e-07	Up
C12orf40	36.9284	-3.5086	0.601223	-5.83577	5.35421e-09	6.62068e-07	Down
ENY2	791.227	-1.38566	0.238892	-5.80037	6.61688e-09	8.03986e-07	Down
LSM8	157.273	-2.03353	0.350602	-5.80011	6.62695e-09	8.03986e-07	Down
PRPF38A	111.243	-2.0371	0.351383	-5.79738	6.73592e-09	8.0957e-07	Down
ASXL2	110.058	1.78604	0.308409	5.79114	6.99093e-09	8.32439e-07	Up
SELENOS	127.926	-1.90435	0.329032	-5.78774	7.13412e-09	8.41696e-07	Down
LOC105375180	172.987	-1.59199	0.275186	-5.78512	7.24585e-09	8.47105e-07	Down
KIAA0232	169.357	1.78083	0.308817	5.76663	8.08712e-09	9.36941e-07	Up
FASTKD3	50.1928	-2.61841	0.456682	-5.73355	9.8351e-09	1.12928e-06	Down
SEM1	109.2	-1.95405	0.341578	-5.72067	1.06107e-08	1.19696e-06	Down
PCGF1	198.207	-1.71499	0.299757	-5.72125	1.05743e-08	1.19696e-06	Down
COX2	7257.34	1.49422	0.262722	5.68748	1.28928e-08	1.44175e-06	Up
BBOX1-AS1	64.6305	-2.66952	0.469876	-5.68133	1.33652e-08	1.4817e-06	Down
TP53INP1	214.07	1.70544	0.301335	5.65963	1.51704e-08	1.65331e-06	Up
LYPLAL1	192.342	-1.47266	0.260141	-5.66101	1.50485e-08	1.65331e-06	Down
ZNF57	178.139	-1.50043	0.265543	-5.6504	1.60077e-08	1.72991e-06	Down
SPTY2D1	117.502	1.77215	0.314513	5.63459	1.75473e-08	1.88048e-06	Up
GTF3C6	253.396	-1.45464	0.258456	-5.6282	1.82099e-08	1.93536e-06	Down
RPL10	903.24	1.51512	0.26964	5.61905	1.92014e-08	2.02402e-06	Up
CTRB2	66.0279	2.26917	0.403944	5.61752	1.93715e-08	2.02534e-06	Up
LOC107985978	913.05	-1.21388	0.21617	-5.6154	1.96105e-08	2.0338e-06	Down
KLF2	38.3511	-3.67054	0.653835	-5.61386	1.97857e-08	2.03555e-06	Down
TRIM59	75.3171	-2.14492	0.382605	-5.6061	2.06941e-08	2.11212e-06	Down
BAZ1A	402.953	-1.30608	0.233639	-5.59016	2.26861e-08	2.29719e-06	Down
RPS19	912.272	1.2815	0.229541	5.58287	2.36581e-08	2.37266e-06	Up
SEC61A1	106.266	1.81374	0.324936	5.58183	2.38004e-08	2.37266e-06	Up
CETN3	201.818	-1.6122	0.289054	-5.57749	2.44013e-08	2.41385e-06	Down
PPP1R3D	228.909	-1.62393	0.292403	-5.55374	2.79617e-08	2.7444e-06	Down
RPL36	1066.16	1.30119	0.2344	5.55113	2.8383e-08	2.7444e-06	Up
IWS1	555.463	-1.29008	0.232398	-5.55114	2.83813e-08	2.7444e-06	Down
OTX1	27.33	6.78622	1.22501	5.53973	3.02934e-08	2.90726e-06	Up
USP13	483.99	-1.32957	0.240727	-5.52315	3.32977e-08	3.17191e-06	Down
TFRC	41.1382	2.63771	0.477747	5.52115	3.36784e-08	3.18459e-06	Up
RPL13	348.363	1.28665	0.233557	5.50891	3.61054e-08	3.38916e-06	Up
GCA	60.4486	-2.73006	0.49774	-5.48492	4.13652e-08	3.85476e-06	Down
PSMA3	886.642	-1.18803	0.217097	-5.47236	4.44083e-08	4.10857e-06	Down
POLG2	59.2912	-2.26999	0.415046	-5.46926	4.51929e-08	4.15129e-06	Down
ZMAT3	31.3527	2.96637	0.545084	5.44204	5.26728e-08	4.80406e-06	Up
FAM184A	38.5065	-2.99739	0.551826	-5.43178	5.57948e-08	5.05297e-06	Down
ZFAND5	452.504	-1.18384	0.218051	-5.42917	5.66162e-08	5.0915e-06	Down
MCMBP	196.239	-1.57321	0.290073	-5.4235	5.84424e-08	5.21923e-06	Down
MRPL27	59.7491	-2.27185	0.420079	-5.40816	6.36763e-08	5.64743e-06	Down
SLC66A3	114.073	-1.84671	0.341834	-5.40237	6.57655e-08	5.79277e-06	Down
DNAH9	259.535	-1.56216	0.289352	-5.39882	6.70811e-08	5.86846e-06	Down
TFB2M	45.1363	-2.72317	0.504584	-5.39685	6.78196e-08	5.89297e-06	Down
CYTB	9217.02	1.48626	0.27605	5.384	7.28482e-08	6.25806e-06	Up
POC5	108.463	-1.9214	0.356897	-5.38364	7.29944e-08	6.25806e-06	Down
AVEN	241.204	-1.37901	0.257351	-5.35848	8.39237e-08	7.14741e-06	Down
SHD	1776.18	-1.42314	0.266156	-5.34701	8.94193e-08	7.56534e-06	Down
VAMP8	46.2687	-2.94087	0.550292	-5.3442	9.08167e-08	7.63335e-06	Down
SUSD3	54.1527	-2.46214	0.461656	-5.33329	9.64499e-08	8.05419e-06	Down
RPLP0	940.22	1.079	0.202413	5.3307	9.78341e-08	8.11707e-06	Up
ACVR1	24.3282	-5.29621	0.99437	-5.3262	1.00289e-07	8.2674e-06	Down
HIBCH	204.644	-1.45891	0.274279	-5.31905	1.04308e-07	8.54394e-06	Down
ZNF155	454.569	-1.47909	0.28054	-5.27227	1.34743e-07	1.08981e-05	Down
LOC107986820	39.5118	-3.41233	0.647098	-5.27328	1.3401e-07	1.08981e-05	Down
RPS14	459.321	1.35861	0.257756	5.27091	1.35752e-07	1.0911e-05	Up
C12orf75	84.1313	-1.87931	0.35692	-5.26536	1.39911e-07	1.11755e-05	Down
ETFRF1	182.8	-1.44079	0.273766	-5.26287	1.41827e-07	1.12586e-05	Down
LNX2	54.1553	2.19058	0.416504	5.25946	1.44482e-07	1.1399e-05	Up
CLK1	310.092	-1.35574	0.257969	-5.25545	1.4766e-07	1.15787e-05	Down
HSPA14	96.3655	-1.79724	0.342342	-5.24985	1.5222e-07	1.18639e-05	Down
TBC1D9	38.73	-2.76392	0.526724	-5.24738	1.54279e-07	1.1952e-05	Down
NAA20	116.198	-1.73691	0.33159	-5.23813	1.62214e-07	1.24915e-05	Down
XRN1	380.415	1.49129	0.284981	5.23293	1.66842e-07	1.27713e-05	Up
PDE9A	340.533	-1.3627	0.260714	-5.22681	1.72463e-07	1.31235e-05	Down
PARP2	106.978	-1.64723	0.315334	-5.22375	1.75334e-07	1.32635e-05	Down
UQCRB	250.713	-1.57686	0.301971	-5.22189	1.77104e-07	1.33191e-05	Down
LINC02342	149.852	2.32755	0.446324	5.21493	1.83885e-07	1.37486e-05	Up
RPS15	287.908	1.48543	0.284981	5.21238	1.86431e-07	1.38584e-05	Up
QTRT2	131.164	1.59002	0.305433	5.20578	1.93183e-07	1.42778e-05	Up
THYN1	849.414	-1.1124	0.213892	-5.20079	1.98444e-07	1.45828e-05	Down
BUD31	154.995	-1.50567	0.289678	-5.19775	2.01716e-07	1.4739e-05	Down
SIAH1	203.51	-1.33549	0.257369	-5.18903	2.11396e-07	1.53591e-05	Down
LOC105371026	82.7521	2.15297	0.41535	5.18352	2.17742e-07	1.57312e-05	Up
CBX5	180.304	1.49019	0.287604	5.18139	2.20237e-07	1.58226e-05	Up
TMA7	94.7396	-1.72276	0.333519	-5.1654	2.39921e-07	1.7141e-05	Down
DBF4	212.264	-1.7113	0.331688	-5.15936	2.47796e-07	1.76058e-05	Down
BMP15	637.255	1.38011	0.267805	5.15341	2.55786e-07	1.80737e-05	Up
MPHOSPH10	175.595	-1.43096	0.277816	-5.15072	2.59482e-07	1.82347e-05	Down
GLRX2	55.4613	-2.23792	0.434902	-5.14581	2.66373e-07	1.86172e-05	Down
RPS5	502.276	1.2723	0.247481	5.14099	2.73299e-07	1.8998e-05	Up
ANXA5	44.9202	-2.99086	0.58196	-5.13928	2.75797e-07	1.90615e-05	Down
MBD4	235.921	-1.29684	0.252386	-5.13834	2.77177e-07	1.90615e-05	Down
UBN2	110.963	1.63403	0.318172	5.13568	2.81121e-07	1.92299e-05	Up
MRPS30	32.8158	-2.8128	0.548173	-5.13123	2.87855e-07	1.95863e-05	Down
USP37	179.167	1.68199	0.328952	5.11316	3.16808e-07	2.14429e-05	Up
CLEC10A	506.967	-1.72559	0.337668	-5.11033	3.21604e-07	2.15042e-05	Down
MT1M	17.462	7.04218	1.37847	5.10869	3.24403e-07	2.15042e-05	Up
CCDC127	181.192	-1.62215	0.317513	-5.10894	3.23976e-07	2.15042e-05	Down
KHK	48.7563	-2.36887	0.463556	-5.11021	3.21799e-07	2.15042e-05	Down
ATP8	492.79	1.25375	0.245572	5.10542	3.30067e-07	2.15465e-05	Up
PFN1	433.16	1.48897	0.29162	5.10585	3.29312e-07	2.15465e-05	Up
MRPS31	273.764	-1.32612	0.259708	-5.10619	3.28726e-07	2.15465e-05	Down
RPL10P9	41.1037	3.15123	0.618453	5.09534	3.48113e-07	2.26097e-05	Up
ALG3	51.872	2.2222	0.436224	5.09417	3.50278e-07	2.2636e-05	Up
SRCAP	159.62	1.52811	0.300091	5.09216	3.54009e-07	2.27628e-05	Up
RNR2	33813.6	1.18469	0.233041	5.08362	3.70312e-07	2.36926e-05	Up
USP50	273.835	-1.27848	0.252049	-5.07236	3.92913e-07	2.50142e-05	Down
BFSP2-AS1	65.5851	-2.0805	0.410332	-5.07028	3.97223e-07	2.5164e-05	Down
FAM234B	52.3496	2.0326	0.401662	5.06047	4.18225e-07	2.63646e-05	Up
HPF1	1537.79	-1.08313	0.214107	-5.05883	4.2183e-07	2.64621e-05	Down
ZBTB16	188.944	1.40591	0.278096	5.05546	4.29348e-07	2.6803e-05	Up
TOMM5	149.917	-1.72106	0.3405	-5.05452	4.31473e-07	2.68055e-05	Down
TAF1A-AS1	39.0132	-2.87958	0.569953	-5.0523	4.36518e-07	2.69886e-05	Down
AKIRIN2	453.639	-1.41647	0.281167	-5.03782	4.70864e-07	2.89728e-05	Down
ATRAID	237.119	-2.14652	0.426189	-5.03654	4.74027e-07	2.90285e-05	Down
ND6	1259.75	1.55232	0.308415	5.03322	4.82304e-07	2.92567e-05	Up
PLGRKT	49.7446	-2.54543	0.505643	-5.03405	4.80226e-07	2.92567e-05	Down
G3BP1	414.061	1.1597	0.230795	5.02478	5.04019e-07	3.04304e-05	Up
ZBTB41	58.6244	2.15012	0.428443	5.01844	5.20937e-07	3.13049e-05	Up
LINC02926	22.4204	3.84959	0.768613	5.00848	5.48605e-07	3.28142e-05	Up
RAB14	83.2014	1.71279	0.342144	5.00604	5.55618e-07	3.30799e-05	Up
TRNN	91.9958	1.69411	0.339085	4.99612	5.84963e-07	3.46665e-05	Up
POLR2H	168.947	-1.57746	0.315891	-4.99369	5.9237e-07	3.49444e-05	Down
C14orf119	174.276	-1.36985	0.274511	-4.99016	6.03307e-07	3.5283e-05	Down
UGDH	49.0001	-2.18367	0.437604	-4.99006	6.03597e-07	3.5283e-05	Down
TSTD1	38.8752	2.47479	0.496983	4.97963	6.37045e-07	3.70697e-05	Up
CTU2	38.2219	-3.04068	0.614634	-4.94714	7.53103e-07	4.36257e-05	Down
TCL1A	6824.56	1.04724	0.211809	4.94425	7.64384e-07	4.40806e-05	Up
KIAA2026	33.6523	2.55498	0.517094	4.94103	7.77108e-07	4.4461e-05	Up
TNFAIP8	56.4385	-2.4382	0.493479	-4.94083	7.77896e-07	4.4461e-05	Down
H3C8	81.5143	1.88025	0.380867	4.93676	7.94309e-07	4.48018e-05	Up
SRP72	190.509	1.36635	0.276759	4.93697	7.93457e-07	4.48018e-05	Up
GPX1	532.443	1.6049	0.32509	4.93679	7.94173e-07	4.48018e-05	Up
CCNB1	1067.14	-1.0378	0.210276	-4.9354	7.99876e-07	4.49188e-05	Down
HIKESHI	40.826	-2.41766	0.490904	-4.92491	8.44009e-07	4.70963e-05	Down
RNF169	90.0203	1.56018	0.316824	4.92445	8.45975e-07	4.70963e-05	Up
SCML2	85.729	1.88723	0.383404	4.92231	8.55292e-07	4.74097e-05	Up
AMBP	52.9863	2.11683	0.430653	4.91538	8.86098e-07	4.89065e-05	Up
SYT2	103.992	1.61838	0.330131	4.90223	9.47562e-07	5.20754e-05	Up
DNAJC17	23.9673	-3.70935	0.759291	-4.88528	1.03283e-06	5.65202e-05	Down
CCNYL1	144.914	-1.75971	0.360551	-4.8806	1.05761e-06	5.76309e-05	Down
LOC124905205	22.1466	-4.42838	0.907844	-4.87791	1.07216e-06	5.8177e-05	Down
LOC105370338	143.398	-1.39882	0.28718	-4.87089	1.11095e-06	6.00287e-05	Down
SSR4	141.426	1.51115	0.310886	4.86079	1.1692e-06	6.29115e-05	Up
POU2F1	151.573	1.36075	0.280008	4.85967	1.1758e-06	6.30034e-05	Up
MSH2	246.792	-1.24935	0.257255	-4.85645	1.1951e-06	6.37716e-05	Down
CTC1	59.3536	1.81927	0.375241	4.84827	1.24546e-06	6.61842e-05	Up
KATNBL1	94.2094	-1.64409	0.339255	-4.84617	1.25866e-06	6.66103e-05	Down
RPL10P16	78.4791	2.13394	0.440626	4.84297	1.27914e-06	6.7417e-05	Up
RPL28	420.937	1.17852	0.243461	4.84067	1.29402e-06	6.79231e-05	Up
CYCS	193.107	-1.41466	0.292373	-4.83852	1.30807e-06	6.83812e-05	Down
TFDP1	53.0934	-2.00625	0.415365	-4.8301	1.36466e-06	7.10506e-05	Down
LINC02262	136.362	-1.86458	0.386906	-4.8192	1.44133e-06	7.47401e-05	Down
RPS3	585.485	1.17077	0.243563	4.80685	1.53326e-06	7.88709e-05	Up
LOC102724419	42.4314	2.52594	0.525451	4.80719	1.53066e-06	7.88709e-05	Up
CENPA	78.2938	-1.70302	0.354605	-4.80258	1.56632e-06	8.02505e-05	Down
SELENOK	229.524	-1.25811	0.26207	-4.80066	1.58146e-06	8.07049e-05	Down
NCOA3	770.13	1.0984	0.228946	4.79764	1.60545e-06	8.16049e-05	Up
EGF	25.9636	-3.34491	0.697425	-4.79609	1.6179e-06	8.19142e-05	Down
SYTL2	140.587	-1.39683	0.291835	-4.78637	1.69823e-06	8.5644e-05	Down
WASF2	237.575	1.21295	0.253824	4.77872	1.76413e-06	8.86202e-05	Up
HSPA5	544.716	1.27206	0.266238	4.77789	1.77141e-06	8.86396e-05	Up
MAP3K7CL	301.46	-1.363	0.285702	-4.7707	1.83582e-06	9.15065e-05	Down
SLC25A5	1007.33	1.19843	0.251344	4.76808	1.85989e-06	9.21865e-05	Up
RBM33	277.255	1.17927	0.247348	4.76766	1.8638e-06	9.21865e-05	Up
RPL21	179.231	1.29353	0.27188	4.7577	1.95808e-06	9.64786e-05	Up
SMIM13	88.0288	-1.61751	0.340216	-4.75437	1.9907e-06	9.77114e-05	Down
DNAJC2	178.575	-1.33882	0.281731	-4.75211	2.01307e-06	9.81577e-05	Down
N4BP2	190.357	1.43423	0.301821	4.75191	2.01506e-06	9.81577e-05	Up
C12orf60	74.6825	-1.71585	0.361522	-4.74618	2.07293e-06	0.000100596	Down
ZNF443	155.766	-1.42454	0.300261	-4.74435	2.0918e-06	0.000100863	Down
RNFT1	34.5122	-2.45681	0.517881	-4.74397	2.09569e-06	0.000100863	Down
AFF4	382.862	1.46997	0.309899	4.74337	2.10197e-06	0.000100863	Up
TOGARAM2	42.9115	-2.50888	0.529824	-4.73531	2.18717e-06	0.000104562	Down
PARD6G	79.8423	-1.71761	0.362917	-4.7328	2.21446e-06	0.000105474	Down
MDN1	99.9326	1.54908	0.327641	4.72799	2.26754e-06	0.000107437	Up
RPL9	130.176	1.7676	0.373892	4.72756	2.27239e-06	0.000107437	Up
NRAS	179.635	1.41967	0.300729	4.72075	2.3498e-06	0.00011069	Up
LINC01823	36.2251	-2.99637	0.635076	-4.71812	2.38034e-06	0.00011172	Down
UBE2S	74.6819	-1.75555	0.372161	-4.71719	2.3913e-06	0.000111826	Down
MAP2K1	385.38	-1.18115	0.250702	-4.71138	2.46049e-06	0.00011382	Down
CTSL	25.9594	-3.26137	0.692213	-4.71151	2.45891e-06	0.00011382	Down
CNN3	376.965	-1.34752	0.28595	-4.71243	2.44777e-06	0.00011382	Down
EPCAM	110.307	-1.48755	0.316283	-4.70324	2.56061e-06	0.000118027	Down
QSOX2	21.7822	-3.35547	0.713716	-4.7014	2.58384e-06	0.000118672	Down
RRAS2	226.313	-1.33277	0.283658	-4.69851	2.62072e-06	0.000119937	Down
HERC2P5	14.7045	6.78565	1.44692	4.68974	2.73555e-06	0.000124604	Up
RPL35	263.909	1.16186	0.247772	4.68925	2.74206e-06	0.000124604	Up
C5orf58	298.955	-1.09044	0.233034	-4.67933	2.87817e-06	0.000130329	Down
CKS1B	3405.88	-0.942064	0.201658	-4.6716	2.98857e-06	0.000134853	Stable
RBM12	184.735	1.26122	0.270184	4.66801	3.04138e-06	0.000136756	Up
GIHCG	69.1415	-2.57125	0.55091	-4.66727	3.05223e-06	0.000136765	Down
MTF1	135.764	1.36556	0.292982	4.66091	3.14812e-06	0.000140572	Up
RPS4X	519.228	1.17709	0.252708	4.65789	3.19468e-06	0.000142158	Up
CTRB1	50.1318	2.00853	0.431509	4.65468	3.24482e-06	0.000143715	Up
GPR37	364.68	-1.09491	0.235254	-4.65417	3.25289e-06	0.000143715	Down
LOC107986623	28.5918	-3.02556	0.650167	-4.65352	3.26319e-06	0.000143715	Down
EML4	246.201	1.17104	0.251752	4.65156	3.2944e-06	0.000144594	Up
LOC107986489	20.9158	-4.05766	0.872549	-4.65035	3.31379e-06	0.00014495	Down
LSM6	209.689	-1.20327	0.259225	-4.64181	3.45373e-06	0.000150559	Down
UBE2E3	112.375	-1.41592	0.305445	-4.6356	3.55911e-06	0.000154629	Down
PARP12	129.089	-1.76687	0.381246	-4.63447	3.57858e-06	0.000154951	Down
AFAP1-AS1	116.892	1.74923	0.377843	4.62952	3.66518e-06	0.000158169	Up
EI24	230.595	1.27051	0.274541	4.62776	3.69646e-06	0.000158985	Up
FAF2	104.424	1.59447	0.344907	4.62289	3.78432e-06	0.000162221	Up
COPE	260.705	1.4882	0.322201	4.61886	3.85862e-06	0.000164857	Up
DGKD	48.8576	1.83321	0.397052	4.61706	3.8921e-06	0.000165189	Up
HNRNPD	73.5573	-1.88046	0.407246	-4.6175	3.88382e-06	0.000165189	Down
NFE2L2	178.606	-1.22252	0.265134	-4.61096	4.00811e-06	0.000169554	Down
FNBP1L	379.941	1.13831	0.247102	4.60664	4.09226e-06	0.000172546	Up
LINC00887	33.145	2.33353	0.50679	4.60454	4.13386e-06	0.00017373	Up
CPSF2	684.984	1.14559	0.249151	4.59797	4.26632e-06	0.000178713	Up
NBEAL1	147.185	1.4635	0.318823	4.59033	4.42537e-06	0.000184774	Up
AFF1	915.579	1.0243	0.22347	4.58363	4.56976e-06	0.000190185	Up
COX17	248.034	-1.18861	0.259634	-4.578	4.69434e-06	0.000194739	Down
BUD23	155.192	1.30617	0.286082	4.56572	4.97781e-06	0.000205835	Up
PPIL1	268.566	-1.43508	0.315551	-4.54784	5.41981e-06	0.000223393	Down
RABAC1	123.645	1.51815	0.33392	4.54644	5.45599e-06	0.000224166	Up
KPNB1	133.762	1.31539	0.289639	4.54147	5.5864e-06	0.000228793	Up
TMEM128	43.4425	-2.07634	0.458535	-4.52819	5.94906e-06	0.000242873	Down
RPL3	524.053	1.00219	0.221476	4.52508	6.03736e-06	0.000245698	Up
NALCN-AS1	79.1683	-1.60023	0.354417	-4.51511	6.32847e-06	0.000256613	Down
TMEM200A	93.8066	-1.5572	0.344929	-4.51454	6.34548e-06	0.000256613	Down
RPL18	296.209	1.17944	0.261514	4.51002	6.48213e-06	0.000261317	Up
HSF5	73.8573	1.60476	0.356188	4.50537	6.6257e-06	0.000265441	Up
BOD1	1269.32	-1.19345	0.264861	-4.50597	6.6071e-06	0.000265441	Down
GON4L	125.866	1.3955	0.309889	4.50321	6.6934e-06	0.00026732	Up
ND2	9528.68	1.31648	0.292466	4.50131	6.75346e-06	0.000268884	Up
ZNF649	37.7769	-2.39071	0.531415	-4.49877	6.83486e-06	0.000269476	Down
PDIA3	259.525	1.12107	0.249224	4.49823	6.85215e-06	0.000269476	Up
TTC1	402.97	-1.04346	0.231962	-4.49843	6.84584e-06	0.000269476	Down
FOXN2	22.1446	2.83854	0.630977	4.49864	6.83886e-06	0.000269476	Up
PRKDC	75.8049	1.72597	0.384557	4.48822	7.18217e-06	0.00028152	Up
LINC02932	231.926	-1.32371	0.29497	-4.48762	7.20217e-06	0.00028152	Down
LYSMD4	26.6343	-2.5922	0.578741	-4.47904	7.49791e-06	0.000292191	Down
LOC124907827	377.895	-1.23312	0.275433	-4.47702	7.56925e-06	0.00029408	Down
PDE7A	79.4879	-1.55827	0.348345	-4.47334	7.7006e-06	0.000298282	Down
HMGN1	194.738	-1.17199	0.262185	-4.47008	7.81906e-06	0.000300158	Down
LLPH	67.8578	-1.62784	0.364118	-4.47064	7.79844e-06	0.000300158	Down
ZP1	433.186	1.40329	0.313886	4.47068	7.7971e-06	0.000300158	Up
WFDC2	464.119	1.04649	0.234217	4.46802	7.89465e-06	0.000301664	Up
CCZ1	401.507	-1.52705	0.341794	-4.46774	7.9052e-06	0.000301664	Down
LINC01030	189.271	-1.248	0.279565	-4.46409	8.0411e-06	0.000305942	Down
HNRNPA1	300.752	-1.06739	0.239153	-4.46322	8.07387e-06	0.000306283	Down
ZNF354A	174.722	-1.29984	0.291365	-4.46121	8.1499e-06	0.000308258	Down
EIF6	127.985	-1.96491	0.440632	-4.45931	8.22252e-06	0.000310093	Down
ZP2	2343.9	1.00778	0.226144	4.45639	8.33514e-06	0.000313421	Up
RPL18A	385.557	1.04447	0.235	4.44457	8.80684e-06	0.000330192	Up
PKNOX1	73.2693	-1.592	0.358402	-4.44194	8.91531e-06	0.000333288	Down
C8orf76	61.9995	-1.87129	0.421945	-4.43492	9.21075e-06	0.000343334	Down
NRIP1	115.229	1.34796	0.304025	4.4337	9.26283e-06	0.000344267	Up
SLC39A3	57.8613	-2.30173	0.519362	-4.43185	9.34287e-06	0.000344267	Down
SRRM2	234.598	1.18213	0.266727	4.43199	9.33678e-06	0.000344267	Up
DPH3	104.958	-1.50583	0.339736	-4.43236	9.32093e-06	0.000344267	Down
MT1L	7.13616	6.72093	1.51755	4.4288	9.47574e-06	0.000348166	Up
RBPJ	160.272	1.37284	0.310482	4.42163	9.79603e-06	0.000358909	Up
RAD54L2	179.333	1.24898	0.282878	4.41526	1.0089e-05	0.000368592	Up
PTPRK	103.355	2.07137	0.469792	4.40911	1.03794e-05	0.000378128	Up
TBCA	194.126	-1.26648	0.287575	-4.40402	1.06265e-05	0.000386035	Down
ALKBH1	83.5727	-1.54321	0.350611	-4.40149	1.0751e-05	0.000389459	Down
GLRX5	56.4618	-1.80575	0.411252	-4.39085	1.12907e-05	0.00040786	Down
SYF2	269.672	-1.04681	0.238571	-4.38784	1.14484e-05	0.000412399	Down
FBXO5	742.246	-0.997077	0.227289	-4.38682	1.15021e-05	0.000413177	Stable
HMGB2	512.619	-1.01364	0.231207	-4.3841	1.16464e-05	0.000417194	Down
PTPRE	17.9949	-3.81016	0.870249	-4.37824	1.19639e-05	0.000426194	Down
PLD1	68.0137	2.21382	0.505605	4.37855	1.19474e-05	0.000426194	Up
LOC105376454	84.972	-1.50478	0.343752	-4.3775	1.20046e-05	0.000426461	Down
ERG28	72.7344	-1.73252	0.395871	-4.37648	1.20613e-05	0.000427296	Down
MOSPD1	56.607	-2.09155	0.478136	-4.37439	1.21774e-05	0.000430223	Down
LAMTOR4	139.651	-1.64955	0.377438	-4.37038	1.24029e-05	0.000436989	Down
ZNF77	99.278	-1.49087	0.341976	-4.35958	1.30313e-05	0.000457874	Down
STAM	17.9437	3.25267	0.747464	4.35161	1.35144e-05	0.000473555	Up
MYDGF	61.4153	1.74451	0.400998	4.35043	1.3587e-05	0.000474805	Up
BOLA1	21.2493	-3.31334	0.762133	-4.34746	1.37724e-05	0.00047998	Down
SDF2	46.9316	-1.99872	0.460155	-4.34357	1.40183e-05	0.000486781	Down
RPL13AP2	14.9883	-5.15888	1.18781	-4.34318	1.40432e-05	0.000486781	Down
BUD13	52.113	-1.91932	0.442108	-4.3413	1.41639e-05	0.000489301	Down
DIRAS3	201.629	1.26193	0.290709	4.34087	1.4192e-05	0.000489301	Up
ZNF416	93.3834	-1.58045	0.364666	-4.33397	1.46447e-05	0.000498456	Down
ABCA17P	30.2977	-2.4113	0.556385	-4.33387	1.46514e-05	0.000498456	Down
MZT1	32.6553	-2.56715	0.592299	-4.33422	1.46277e-05	0.000498456	Down
UBE2N	238.196	-1.14184	0.26333	-4.33617	1.44988e-05	0.000498456	Down
CTSV	118.6	-1.6879	0.38939	-4.33474	1.45934e-05	0.000498456	Down
SCOC	167.99	-1.35511	0.312779	-4.3325	1.47427e-05	0.000500242	Down
LOC105373333	142.988	-1.66271	0.384498	-4.32437	1.52972e-05	0.000517688	Down
USP45	628.173	1.41274	0.32685	4.32229	1.54419e-05	0.000521214	Up
NAT1	29.8816	-2.5387	0.588542	-4.31354	1.60664e-05	0.000538577	Down
ZNF595	158.108	-1.30566	0.302694	-4.31347	1.60709e-05	0.000538577	Down
RPS27	471.294	1.15545	0.267879	4.31332	1.60819e-05	0.000538577	Up
SLC39A10	873.837	1.27451	0.295708	4.31003	1.63231e-05	0.000545235	Up
MDM4	549.907	1.13907	0.264558	4.30554	1.66581e-05	0.000554983	Up
RPL7	622.39	1.15983	0.269827	4.29843	1.72013e-05	0.000571599	Up
KMT2D	127.901	1.57776	0.36718	4.29698	1.73141e-05	0.000573864	Up
LOC105376188	71.0339	1.60532	0.374017	4.2921	1.76988e-05	0.000585055	Up
H2AC12	70.6398	1.51039	0.351944	4.29155	1.77427e-05	0.000585055	Up
GABRR3	133.151	-1.37386	0.320544	-4.28604	1.81884e-05	0.000598216	Down
HELZ	541.153	1.0493	0.24497	4.28339	1.84071e-05	0.00060233	Up
OLFML1	97.0323	-1.80959	0.422446	-4.28359	1.83902e-05	0.00060233	Down
ING2	41.3679	-2.02637	0.473231	-4.28199	1.85231e-05	0.000604585	Down
YAE1	66.6002	-1.6227	0.379204	-4.27923	1.87541e-05	0.000610575	Down
FUS	24.0724	-2.7885	0.651738	-4.27856	1.8811e-05	0.000610884	Down
FAU	177.992	1.14012	0.266653	4.27567	1.9056e-05	0.00061573	Up
C5	84.623	-2.23594	0.522886	-4.27616	1.90145e-05	0.00061573	Down
LINC02704	16.9138	-4.39967	1.02953	-4.27348	1.92444e-05	0.000620257	Down
DEDD2	36.3332	-2.34851	0.550027	-4.26981	1.95643e-05	0.000628109	Down
PPY	37.4958	2.40685	0.56379	4.26906	1.96297e-05	0.000628109	Up
LOC107984201	41.9635	-1.93891	0.454183	-4.26901	1.96345e-05	0.000628109	Down
ATF1	39.2451	-2.07969	0.488345	-4.25865	2.05664e-05	0.000656289	Down
CMTM8	35.7886	-2.27543	0.535156	-4.2519	2.11961e-05	0.000674707	Down
SS18L2	97.8807	-3.93142	0.92502	-4.25009	2.13681e-05	0.000678502	Down
RBM27	346.56	1.06613	0.250963	4.24816	2.15535e-05	0.000682705	Up
RPS2	280.834	1.09948	0.258913	4.24654	2.17093e-05	0.000685951	Up
UTP14A	207.642	-1.30429	0.307742	-4.23824	2.25275e-05	0.000708323	Down
WDR26	242.531	-1.24365	0.293416	-4.23853	2.24991e-05	0.000708323	Down
RPS3A	621.996	1.34407	0.31744	4.23408	2.29485e-05	0.00071936	Up
UBE2C	658.32	-0.877883	0.207357	-4.23367	2.29904e-05	0.00071936	Stable
RPL29	618.095	1.04267	0.246535	4.22931	2.34413e-05	0.000731686	Up
BRMS1	37.4765	-2.00577	0.474996	-4.2227	2.41393e-05	0.00075165	Down
HSD11B1-AS1	8.45285	-6.0928	1.44368	-4.22034	2.43937e-05	0.000757589	Down
MTND2P28	364.592	1.31242	0.311012	4.21984	2.44479e-05	0.000757589	Up
KIF13B	253.429	1.06132	0.251642	4.21757	2.46946e-05	0.000763397	Up
ND3	1208.93	1.35557	0.321588	4.21525	2.495e-05	0.000769442	Up
TMEM39A	47.2535	-2.05595	0.487869	-4.21414	2.50735e-05	0.000771399	Down
LNPEP	94.094	1.54346	0.366485	4.21152	2.53657e-05	0.000778528	Up
FBXL15	22.442	-3.28836	0.781256	-4.20907	2.56429e-05	0.00078516	Down
GLO1	142.716	1.29906	0.30885	4.20612	2.59796e-05	0.000793581	Up
KHDC3L	1342.91	1.01123	0.240467	4.20528	2.60755e-05	0.000794622	Up
BTAF1	52.7336	1.81367	0.43143	4.20386	2.62396e-05	0.000797734	Up
LOC105370624	32.11	2.33625	0.556067	4.20138	2.65294e-05	0.000802865	Up
GLTPP1	8.11285	-6.02999	1.43525	-4.20135	2.65333e-05	0.000802865	Down
MRPL50	104.955	-1.47478	0.351959	-4.19021	2.78693e-05	0.000841314	Down
PSMD7	261.712	-1.06098	0.253534	-4.18476	2.85463e-05	0.000859731	Down
LRP6	415.06	1.01941	0.243678	4.18343	2.87148e-05	0.000862785	Up
OGT	104.972	1.3381	0.320344	4.17708	2.95271e-05	0.000883068	Up
RBBP5	428.491	1.10719	0.265033	4.17756	2.94659e-05	0.000883068	Up
LOC124901280	125.364	-1.34232	0.321529	-4.17481	2.98233e-05	0.000885745	Down
ZNF639	35.1545	-2.02933	0.486061	-4.17506	2.97911e-05	0.000885745	Down
EXOSC7	161.557	-1.24535	0.298272	-4.17522	2.97702e-05	0.000885745	Down
MRFAP1	309.26	0.974928	0.233646	4.17267	3.01048e-05	0.000892047	Stable
LDHC	71.393	-1.61549	0.38727	-4.17149	3.0262e-05	0.000894643	Down
FMN1	162.457	1.0918	0.261796	4.17043	3.04023e-05	0.000894677	Up
LOC105378412	10.6487	-6.41698	1.53857	-4.17075	3.036e-05	0.000894677	Down
ZFP1	51.5463	-1.74129	0.41777	-4.16807	3.07188e-05	0.000901926	Down
MEAT6	262.84	1.17624	0.282349	4.16591	3.1011e-05	0.000908433	Up
UBE2J2	95.8019	-2.05211	0.492998	-4.16252	3.1476e-05	0.000919956	Down
EEF1G	213.627	1.16289	0.279514	4.16038	3.17714e-05	0.000926485	Up
NCEH1	136.124	-1.29592	0.311631	-4.1585	3.20347e-05	0.000932049	Down
OOEP	2579.56	0.996139	0.239671	4.15628	3.23469e-05	0.00093901	Stable
HNRNPA1P8	723.753	-1.25109	0.301067	-4.15553	3.24537e-05	0.000939987	Down
ACTG1	1681.98	0.872382	0.210398	4.14633	3.37843e-05	0.000976329	Stable
RPL31	297.791	1.07366	0.258992	4.14551	3.39058e-05	0.000977643	Up
PEX2	222.961	-1.13318	0.273571	-4.14217	3.44032e-05	0.000985986	Down
AKR1B1	549.222	0.967786	0.233605	4.14283	3.43047e-05	0.000985986	Stable
MRPS14	146.562	-1.28517	0.310277	-4.14203	3.44252e-05	0.000985986	Down
RAB29	240.391	1.09536	0.264575	4.14009	3.47164e-05	0.000992117	Up
LOC124905213	17.7219	-3.21943	0.777969	-4.13824	3.49976e-05	0.000997936	Down
AGO2	379.447	0.913701	0.22112	4.13214	3.59395e-05	0.00102253	Stable
ZHX3	701.764	0.862316	0.209007	4.12577	3.6949e-05	0.00104848	Stable
DNMT3B	101.61	-1.36098	0.329978	-4.12446	3.716e-05	0.00104848	Down
LOC124904069	55.6787	-1.62797	0.394639	-4.12522	3.70381e-05	0.00104848	Down
ADAMTS9	488.876	1.03529	0.251048	4.12385	3.72592e-05	0.00104848	Up
SSR2	171.817	1.12574	0.272967	4.12409	3.72197e-05	0.00104848	Up
GPC3	19.0532	-4.01321	0.97407	-4.12004	3.78803e-05	0.00106363	Down
TPTE2P1	35.1249	-2.48965	0.605017	-4.11501	3.8717e-05	0.00108475	Down
DET1	49.3234	-1.76941	0.43042	-4.11089	3.9413e-05	0.00110185	Down
FAIM	13.4497	-4.33761	1.05535	-4.1101	3.95481e-05	0.00110323	Down
GMCL1	114.176	-1.22714	0.298734	-4.10779	3.99459e-05	0.00111191	Down
ITCH	148.065	1.27804	0.311456	4.10343	4.07063e-05	0.00113063	Up
OMA1	24.0104	-2.51969	0.614134	-4.10283	4.0812e-05	0.00113113	Down
CD55	411.784	-1.05271	0.25662	-4.10221	4.09218e-05	0.00113173	Down
ZNHIT1	97.3556	-1.32509	0.323069	-4.10155	4.10386e-05	0.00113252	Down
ZNF823	15.3459	-3.61916	0.882553	-4.10079	4.11749e-05	0.00113385	Down
SFPQ	64.881	-1.66145	0.405536	-4.09693	4.18666e-05	0.00115044	Down
MT1E	266.642	1.64404	0.401641	4.09331	4.25261e-05	0.00116607	Up
SERINC1	267.86	1.28583	0.314544	4.08793	4.35234e-05	0.0011891	Up
MAP4K3	107.72	-1.43222	0.350367	-4.08779	4.3551e-05	0.0011891	Down
POLR1D	325.143	-0.978634	0.239557	-4.08518	4.40419e-05	0.00119489	Stable
ARCN1	379.818	1.02767	0.251559	4.08522	4.40341e-05	0.00119489	Up
ZNF22	145.726	-1.19844	0.293319	-4.08579	4.39262e-05	0.00119489	Down
DMRTA1	27.2506	-3.02039	0.739558	-4.08404	4.42592e-05	0.00119826	Down
MORC3	83.7726	1.91502	0.469284	4.08073	4.48939e-05	0.00121289	Up
SUPT3H	197.156	-1.03745	0.254826	-4.07121	4.67688e-05	0.0012609	Down
TUBB8P4	303.801	-1.2053	0.296186	-4.06942	4.71304e-05	0.00126798	Down
FLOT1	52.0528	2.19448	0.539429	4.06815	4.73873e-05	0.00127207	Up
CNTN4	220.823	-1.57883	0.388139	-4.0677	4.74801e-05	0.00127207	Down
CDH12	96.8941	-1.30938	0.322314	-4.06245	4.85605e-05	0.00129831	Down
MGMT	186.913	-1.06567	0.262712	-4.05643	4.98281e-05	0.00132944	Down
DNASE1	6.00379	6.47565	1.59663	4.05584	4.99554e-05	0.00133008	Up
SSU72P3	15.8045	-3.61373	0.891153	-4.05512	5.01085e-05	0.0013314	Down
NXT1	155.838	-1.60574	0.396423	-4.05057	5.10922e-05	0.00134977	Down
BRD3	112.435	1.25002	0.308649	4.04999	5.12197e-05	0.00134977	Up
RPL10A	308.678	1.30962	0.32336	4.05004	5.12087e-05	0.00134977	Up
CRACD	12.7647	-5.71273	1.41027	-4.05081	5.10401e-05	0.00134977	Down
XIAP	162.944	1.24976	0.308879	4.04613	5.20724e-05	0.00136663	Up
EIF3D	132.304	1.41042	0.348559	4.04644	5.20032e-05	0.00136663	Up
TBC1D14	94.6268	1.23783	0.306102	4.04385	5.25796e-05	0.00137714	Up
TMEM179B	168.745	1.29683	0.320762	4.04296	5.27817e-05	0.00137962	Up
SLC6A5	696.43	1.1626	0.287845	4.03899	5.36827e-05	0.00139467	Up
PPIL3	38.241	-1.91366	0.473699	-4.03982	5.34919e-05	0.00139467	Down
CIART	232.762	-1.40811	0.348604	-4.03928	5.36152e-05	0.00139467	Down
VPS37A	245.926	-1.06694	0.264295	-4.03692	5.41564e-05	0.00140131	Down
TMBIM1	128.476	1.34489	0.333114	4.03731	5.40666e-05	0.00140131	Up
SERPINE2	180.535	-1.16792	0.289409	-4.03552	5.44813e-05	0.00140689	Down
NDUFA13	105.68	1.28984	0.320517	4.02425	5.71571e-05	0.00147303	Up
LEPROTL1	233.464	-1.04381	0.259564	-4.02141	5.78498e-05	0.0014879	Down
HMGA1	116.862	1.39423	0.346972	4.01827	5.86282e-05	0.00150491	Up
ZNF227	183.994	-1.12142	0.279272	-4.0155	5.93193e-05	0.00151961	Down
MED10	148.133	-1.1571	0.288376	-4.01246	6.00897e-05	0.0015302	Down
C16orf91	14.5396	-3.49681	0.871339	-4.01314	5.9916e-05	0.0015302	Down
LOC105373436	23.9474	-2.38228	0.593707	-4.01255	6.00667e-05	0.0015302	Down
DNAJB6	445.189	1.06124	0.264578	4.01107	6.04441e-05	0.00153619	Up
CUX1	432.352	1.00915	0.251732	4.00883	6.10197e-05	0.00154776	Up
MTRES1	190.957	-1.09559	0.273597	-4.0044	6.21756e-05	0.00157088	Down
EAF1	28.0073	2.09359	0.522814	4.00447	6.2157e-05	0.00157088	Up
TEX10	206.195	-1.28282	0.320496	-4.0026	6.26501e-05	0.00157976	Down
RFC1	381.974	1.14239	0.285684	3.99879	6.36665e-05	0.00159925	Up
ZNF718	7.97663	-6.00571	1.50189	-3.99877	6.36716e-05	0.00159925	Down
NSMCE4A	266.84	-1.05186	0.263083	-3.99821	6.38226e-05	0.00159992	Down
PAPSS1	133.002	-1.14939	0.2876	-3.99647	6.42934e-05	0.00160859	Down
FBXO30	226.793	-1.08141	0.27064	-3.99575	6.44911e-05	0.0016104	Down
MFSD14B	123.993	-1.33998	0.335624	-3.9925	6.53805e-05	0.00162943	Down
CLDND1	131.875	-1.54369	0.386692	-3.99204	6.55066e-05	0.00162943	Down
FTL	10502.9	0.802499	0.201366	3.98528	6.73992e-05	0.00166683	Stable
SENP8	239.101	-1.26025	0.3162	-3.98562	6.7304e-05	0.00166683	Down
BUB1B	552.758	-0.896989	0.225071	-3.98535	6.738e-05	0.00166683	Stable
PDXP	41.8435	-2.08916	0.524289	-3.98475	6.75507e-05	0.00166737	Down
RPLP1	893.565	0.930446	0.233613	3.98285	6.80949e-05	0.00167118	Stable
EML5	99.761	1.86312	0.467734	3.98328	6.79708e-05	0.00167118	Up
TMED8	285.679	0.981155	0.246312	3.98338	6.79425e-05	0.00167118	Stable
DDX59	148.969	-1.14711	0.288178	-3.98057	6.8751e-05	0.00168407	Down
TYW3	61.3017	-1.62116	0.407962	-3.97381	7.07316e-05	0.00172929	Down
DCAF4L1	165.506	1.06828	0.268915	3.97257	7.11024e-05	0.00173506	Up
LMBRD2	85.7948	1.37282	0.345676	3.97142	7.14444e-05	0.0017401	Up
NETO2	126.056	-1.22276	0.308044	-3.96944	7.20407e-05	0.00174279	Down
WTAP	177.625	-1.12762	0.284088	-3.96926	7.20967e-05	0.00174279	Down
DNAH6	20.5278	-2.86716	0.722218	-3.96994	7.18896e-05	0.00174279	Down
CEP350	221.57	1.08547	0.273453	3.96948	7.20289e-05	0.00174279	Up
PAIP2	506.719	-0.869511	0.219128	-3.96806	7.24616e-05	0.00174832	Stable
ZNF593	48.7487	-2.13118	0.537755	-3.9631	7.39826e-05	0.00178168	Down
SYVN1	260.393	0.966594	0.244025	3.96105	7.46214e-05	0.00179118	Stable
PRKAA2	13.7787	3.13422	0.791282	3.96094	7.46558e-05	0.00179118	Up
DICER1	272.887	1.03963	0.262561	3.95958	7.50829e-05	0.00179808	Up
SMC1A	168.408	1.1674	0.295925	3.94491	7.98288e-05	0.00190818	Up
COX7A2L	398.894	1.13222	0.287102	3.94362	8.02619e-05	0.00191497	Up
NPSR1-AS1	110.841	-1.1963	0.303448	-3.94235	8.06856e-05	0.00192151	Down
ZNF280C	373.915	1.04924	0.266257	3.94069	8.12487e-05	0.00193135	Up
GOLPH3	149.453	-1.40053	0.356086	-3.9331	8.38557e-05	0.00198597	Down
ZP4	754.602	1.05977	0.269443	3.93319	8.38258e-05	0.00198597	Up
FERMT2	143.165	-1.31117	0.333541	-3.93107	8.45683e-05	0.00199917	Down
TRMT5	106.496	-1.22033	0.310686	-3.92785	8.57088e-05	0.00202241	Down
LOC105371870	14.7708	-5.03833	1.28374	-3.92474	8.68227e-05	0.00204495	Down
MAPK4	96.9626	-1.25428	0.319683	-3.92351	8.72699e-05	0.00205172	Down
TMEM208	32.3182	1.89303	0.483059	3.91884	8.89752e-05	0.002088	Up
GPHA2	39.6771	1.89931	0.48495	3.91651	8.98403e-05	0.00210446	Up
UPP1	22.5425	2.35561	0.60165	3.91525	9.03088e-05	0.00211158	Up
EMC8	128.347	-1.36307	0.348345	-3.91299	9.11621e-05	0.00212767	Down
ADAM7-AS1	69.4579	-1.46174	0.373648	-3.91207	9.15076e-05	0.00212801	Down
NUP54	186.577	-1.03172	0.263701	-3.91245	9.13658e-05	0.00212801	Down
FRMD3	521.66	1.04134	0.266587	3.90617	9.37703e-05	0.00217669	Up
LOC105374170	327.393	-1.21908	0.312227	-3.90446	9.44349e-05	0.00218817	Down
BMPR1A	81.0071	-1.42506	0.365096	-3.90326	9.49076e-05	0.00219516	Down
CDK13	44.857	-1.69608	0.434796	-3.90087	9.58476e-05	0.00221293	Down
CACNA2D1	460.067	0.883598	0.226557	3.90012	9.61455e-05	0.00221583	Stable
DDX20	72.269	-1.38338	0.354967	-3.89721	9.73054e-05	0.00223855	Down
HSPBAP1	85.56	-1.30506	0.334927	-3.89656	9.75693e-05	0.00224061	Down
MRPL33	95.5209	-1.2682	0.325614	-3.89478	9.82859e-05	0.00225304	Down
CDKL5	99.4993	1.28887	0.330976	3.89416	9.85395e-05	0.00225484	Up
GPN1	130.513	-1.11243	0.285811	-3.89218	9.93469e-05	0.00226927	Down
ATXN1L	157.228	1.06038	0.272671	3.88888	0.000100708	0.00229222	Up
GOLGA2P8	208.82	0.989825	0.254522	3.88895	0.000100677	0.00229222	Stable
KLHL28	84.2191	-1.33482	0.343454	-3.88647	0.000101711	0.00230282	Down
MELK	395.222	-0.910858	0.234327	-3.88712	0.000101439	0.00230282	Stable
TMEM60	262.565	-1.08479	0.279095	-3.88681	0.000101569	0.00230282	Down
ARPC5	89.4981	1.24148	0.31959	3.88461	0.000102496	0.00230841	Up
MYSM1	81.9037	1.36099	0.350345	3.88473	0.000102443	0.00230841	Up
LOC124903854	216.047	2.93766	0.756114	3.88521	0.000102243	0.00230841	Up
ZNF235	61.521	-1.58114	0.407332	-3.8817	0.000103729	0.00232801	Down
KIAA1109	249.998	0.995647	0.256483	3.88192	0.000103635	0.00232801	Stable
DGCR6L	39.5106	-1.85681	0.478549	-3.88008	0.000104423	0.00233621	Down
CCDC28A	40.3606	-1.87756	0.483907	-3.88	0.000104457	0.00233621	Down
NGDN	246.942	-1.00523	0.259312	-3.87652	0.000105959	0.00236568	Down
MPC1	132.41	-1.38197	0.356678	-3.87457	0.000106815	0.00238066	Down
ZNF433	55.5162	-1.65356	0.427347	-3.86935	0.000109126	0.00242796	Down
UTP3	6.629	-5.73958	1.48366	-3.86853	0.000109496	0.00243197	Down
RPL8	375.893	0.917073	0.23717	3.86673	0.000110305	0.00244573	Stable
JADE3	62.1919	1.43169	0.37074	3.86171	0.000112596	0.00247867	Up
MRPS6	286.098	-0.933147	0.241628	-3.86192	0.000112498	0.00247867	Stable
PPFIA3	13.4495	-3.57869	0.926792	-3.86137	0.000112755	0.00247867	Down
LOC107986790	75.629	-1.80306	0.466937	-3.86146	0.000112711	0.00247867	Down
FAT2	106.982	1.1335	0.293462	3.86252	0.000112223	0.00247867	Up
SEC61B	288.266	-0.971808	0.251754	-3.86016	0.000113314	0.00248672	Stable
ACVR1B	73.7516	-1.54322	0.399854	-3.85946	0.000113637	0.00248955	Down
PNPLA8	131.287	-1.09178	0.282933	-3.8588	0.000113944	0.00249205	Down
LOC124906267	12.7924	-4.38914	1.13779	-3.8576	0.000114504	0.00249693	Down
CDK7P1	30.1165	-2.02539	0.525054	-3.85749	0.000114556	0.00249693	Down
ARL6	48.156	-1.62127	0.420392	-3.85657	0.00011499	0.00250215	Down
TGFA	40.2255	-1.7513	0.45447	-3.85351	0.000116438	0.00252939	Down
TRIM33	353.124	-0.935029	0.242817	-3.85075	0.000117756	0.00255369	Stable
TENT5C	2346.68	0.746257	0.193825	3.85015	0.000118046	0.00255568	Stable
MAP2K3	34.6859	-2.2036	0.572651	-3.84807	0.000119051	0.0025731	Down
RPL13A	560.864	0.855436	0.222409	3.84623	0.000119949	0.00257336	Stable
MED1	47.865	1.57659	0.409973	3.84559	0.000120264	0.00257336	Up
CCNB2	1226.71	-0.80835	0.21015	-3.84653	0.000119801	0.00257336	Stable
PRDX5	65.8896	1.42211	0.369629	3.8474	0.000119378	0.00257336	Up
RMDN1	61.5193	-1.51882	0.394908	-3.84601	0.000120055	0.00257336	Down
MTLN	28.5608	-2.19867	0.571691	-3.84591	0.000120104	0.00257336	Down
OOSP4B	1820.55	-1.39061	0.362088	-3.84054	0.000122762	0.00262232	Down
LOC105377100	22.0146	2.4263	0.631824	3.84015	0.00012296	0.00262232	Up
ZNF180	51.6877	-1.62815	0.424415	-3.83621	0.000124946	0.00266027	Down
CEP85L	140.67	1.26121	0.328903	3.8346	0.000125769	0.00267338	Up
DNAJC18	87.1057	-1.44993	0.378385	-3.8319	0.000127157	0.00269842	Down
NUP35	680.202	-1.18867	0.310593	-3.82709	0.000129667	0.00274714	Down
SPDL1	1324.46	-0.817229	0.21358	-3.82634	0.00013006	0.00275094	Stable
UBC	467.419	-1.25415	0.328117	-3.82226	0.000132233	0.00278541	Down
GEMIN5	1933.38	-1.10859	0.290009	-3.8226	0.000132051	0.00278541	Down
ZYG11A	123.5	1.1177	0.292434	3.82206	0.00013234	0.00278541	Up
CFAP418-AS1	161.226	-1.08543	0.284279	-3.81819	0.000134437	0.00282493	Down
RGS10	20.1001	-3.21618	0.84282	-3.81597	0.000135649	0.00284575	Down
AKAP10	46.8661	1.6697	0.438149	3.8108	0.000138518	0.0029012	Up
PSMB2	162.576	1.13468	0.298235	3.80467	0.000141996	0.00296921	Up
RPL37A	434.693	1.10115	0.289746	3.80041	0.000144456	0.00301574	Up
NLRP5	1055.9	0.767082	0.202146	3.79469	0.00014783	0.00308119	Stable
BCL2L10	857.125	-3.31436	0.873844	-3.79285	0.000148925	0.00309235	Down
PSAP	60.0495	1.62995	0.429737	3.79292	0.000148889	0.00309235	Up
NIFK	139.139	-1.05626	0.278506	-3.79259	0.000149087	0.00309235	Down
CBLN4	35.3868	-1.95931	0.516748	-3.79161	0.000149675	0.00309955	Down
LMO4	57.1955	-1.55696	0.410849	-3.78961	0.000150885	0.00311958	Down
CBFB	62.7071	-1.43725	0.379517	-3.78705	0.000152447	0.00314681	Down
SLC39A9	42.7169	1.56993	0.414636	3.78628	0.000152921	0.00315154	Up
UPRT	10.8115	-4.68875	1.2395	-3.78277	0.000155093	0.00319118	Down
LOC105370053	10.8278	3.3696	0.891173	3.78108	0.000156148	0.00320776	Up
PTPRJ	44.4259	1.92177	0.508412	3.77994	0.000156868	0.00321742	Up
PPP1CC	139.749	-1.09104	0.288734	-3.77871	0.000157645	0.00322307	Down
ISOC1	96.528	-1.44014	0.381097	-3.77892	0.000157511	0.00322307	Down
PDE4D	73.5894	1.35292	0.3581	3.77805	0.000158063	0.00322649	Up
DKC1	171.719	-1.08648	0.287724	-3.77614	0.000159276	0.0032461	Down
CCZ1B	213.877	-1.52595	0.404236	-3.77489	0.00016008	0.00325732	Down
CLASP1	35.0742	1.74283	0.462069	3.77179	0.000162081	0.00329282	Up
LOC101928832	53.2242	-1.54266	0.409205	-3.7699	0.000163315	0.00331266	Down
ALG1L15P	76.3565	-1.47783	0.392096	-3.76905	0.000163872	0.00331874	Down
CFAP97	36.3518	1.85487	0.492535	3.76597	0.000165901	0.00335454	Up
NAA16	52.0672	1.51258	0.401852	3.76403	0.000167195	0.0033754	Up
EEF2	183.334	1.01676	0.270333	3.76114	0.000169143	0.00340938	Up
ZNHIT2	24.7779	-2.63066	0.699543	-3.76054	0.000169547	0.00341216	Down
BLOC1S4	6.2437	-5.65139	1.50364	-3.75847	0.000170958	0.00342984	Down
MANF	66.7591	-1.73519	0.46167	-3.75851	0.000170929	0.00342984	Down
IKBIP	32.8894	-1.83082	0.487183	-3.75797	0.000171298	0.0034313	Down
HDC	988.359	-0.767323	0.204231	-3.75713	0.000171876	0.00343751	Stable
CCNI2	157.145	1.10214	0.294215	3.74603	0.000179657	0.00358755	Up
AGO1	50.8768	1.46074	0.390112	3.7444	0.000180824	0.00360526	Up
LINC00383	13.1418	-3.52303	0.942693	-3.7372	0.000186084	0.00370034	Down
NDUFB8	120.056	1.07606	0.287942	3.73708	0.000186168	0.00370034	Up
SRSF7	158.879	-1.20365	0.322142	-3.73638	0.000186689	0.00370497	Down
FAM104A	332.321	-0.938655	0.25137	-3.73415	0.000188346	0.00372147	Stable
CPHXL	34.1323	1.98904	0.532723	3.73371	0.000188678	0.00372147	Up
TPMT	35.3446	-1.95516	0.523637	-3.7338	0.00018861	0.00372147	Down
EYA3	87.3391	1.24413	0.333196	3.73394	0.000188511	0.00372147	Up
LOC650226	26.5472	1.99954	0.535655	3.73288	0.000189301	0.00372805	Up
RPS26	632.389	0.867734	0.232496	3.73225	0.000189776	0.00373169	Stable
SFR1	138.499	-1.18694	0.31808	-3.73159	0.000190277	0.00373582	Down
SAP30BP	182.008	-0.983194	0.263585	-3.73009	0.000191412	0.00375238	Stable
SHISA8	12.5026	-3.48566	0.934732	-3.72904	0.000192207	0.00375761	Down
C2orf76	124.787	-1.1118	0.298153	-3.72897	0.000192263	0.00375761	Down
CKB	117.553	-1.41122	0.378507	-3.72839	0.000192705	0.00376053	Down
LINC02212	26.7109	-2.09141	0.561042	-3.72772	0.000193216	0.00376479	Down
SMG1	410.358	1.16116	0.311644	3.72592	0.000194603	0.00378035	Up
FBXO8	76.4675	-1.66286	0.446262	-3.7262	0.000194391	0.00378035	Down
STK31	178.029	0.99524	0.267185	3.72491	0.000195385	0.00378982	Stable
SPICE1	104.008	-1.17422	0.315422	-3.72271	0.000197093	0.0038172	Down
RPS12	687.434	1.16843	0.313969	3.72149	0.000198047	0.00382415	Up
C1orf109	28.4149	1.91454	0.514412	3.72181	0.000197802	0.00382415	Up
CLCN5	225.235	1.0522	0.283099	3.71671	0.000201831	0.00389138	Up
RPL5	578.05	1.05606	0.284442	3.71276	0.00020501	0.00394674	Up
RESF1	456.686	-0.831969	0.224122	-3.71213	0.000205522	0.00395069	Stable
ZNF883	99.9694	-1.1775	0.31737	-3.71017	0.000207122	0.00396957	Down
LOC105374618	30.6959	-2.44423	0.658746	-3.71042	0.000206915	0.00396957	Down
CISD2	99.6331	-1.17259	0.31653	-3.70451	0.000211802	0.00405184	Down
RPS27A	1185.47	0.915776	0.247225	3.70422	0.000212044	0.00405184	Stable
DNAJC9	587.855	0.826001	0.22306	3.70305	0.000213021	0.00406446	Stable
TRIM36	106.663	-1.24286	0.335925	-3.69982	0.000215756	0.00411056	Down
HAUS8	198.24	-1.17118	0.316728	-3.69774	0.000217526	0.00413301	Down
STMP1	32.8868	-2.0546	0.555646	-3.69768	0.000217577	0.00413301	Down
KAT6A	124.551	1.50398	0.406835	3.69679	0.000218341	0.0041414	Up
CDK17	86.4869	-1.27915	0.346129	-3.6956	0.00021937	0.00415479	Down
ADGRV1	62.3277	1.7027	0.460856	3.69465	0.00022019	0.00416418	Up
GRPEL1	426.943	-0.923575	0.25039	-3.68855	0.000225537	0.00425904	Stable
RNF139	70.6553	-1.44949	0.393207	-3.68633	0.000227509	0.00428997	Down
GOLGA4	466.014	0.80048	0.2173	3.68375	0.000229828	0.00432736	Stable
MRPS11	87.5176	-1.50655	0.409112	-3.68249	0.000230966	0.00434243	Down
TRPM7	142.411	1.21863	0.331092	3.68064	0.000232653	0.00436776	Up
HSPB11	151.988	-3.11318	0.846592	-3.67731	0.000235705	0.00441862	Down
ATG7	1014.39	-0.740975	0.201534	-3.67668	0.000236287	0.00442307	Stable
LOC105377436	338.193	-0.843634	0.229809	-3.67102	0.000241586	0.00450913	Stable
CKAP2L	66.0987	-1.37699	0.375096	-3.67105	0.00024156	0.00450913	Down
DDAH1	36.4378	1.70424	0.464433	3.66949	0.000243032	0.00452955	Up
ZNRD2	51.2159	-1.53373	0.41802	-3.66903	0.000243475	0.00453125	Down
HELLS	193.997	0.922054	0.251477	3.66656	0.000245838	0.00456861	Stable
RB1	59.8811	1.49087	0.406697	3.66581	0.000246557	0.00457536	Up
OOSP1	41.3765	-1.6526	0.451113	-3.66339	0.000248899	0.00461217	Down
SDHAF3	51.852	-1.48333	0.404955	-3.66296	0.000249317	0.00461325	Down
CDK12	477.21	0.838092	0.228826	3.66257	0.000249697	0.00461365	Stable
ADAM8	6.04005	-5.6078	1.53192	-3.66064	0.000251588	0.00464108	Down
NEK2	169.155	-0.99913	0.272963	-3.66032	0.000251903	0.00464108	Stable
CXADR	9.33794	3.87333	1.05883	3.65813	0.000254066	0.00467423	Up
UPF3B	127.825	1.26982	0.347255	3.65674	0.000255444	0.00469287	Up
DNAJB9	211.672	1.34072	0.366702	3.65616	0.000256023	0.0046968	Up
RPL27A	401.818	0.901937	0.246731	3.65555	0.000256636	0.00470134	Stable
PDPK1	136.026	1.24942	0.341861	3.65476	0.000257426	0.00470909	Up
MDM2	56.0686	1.36239	0.372844	3.65405	0.000258138	0.00471542	Up
SSH2	120.579	1.13121	0.309748	3.65203	0.00026018	0.00474598	Up
SOCS2	92.1363	-1.30538	0.35769	-3.64948	0.000262772	0.00478251	Down
GNL3	218.143	-0.95793	0.262495	-3.64933	0.000262926	0.00478251	Stable
LOC389705	98.3052	-1.23178	0.337769	-3.6468	0.000265525	0.00482295	Down
MTCO1P12	40.7136	1.72765	0.47394	3.64529	0.000267086	0.00484446	Up
MIR3667HG	27.0311	-2.1956	0.602636	-3.64332	0.000269142	0.00487488	Down
DUSP23	20.815	-2.77051	0.760672	-3.64218	0.000270339	0.00488968	Down
RYBP	50.0971	-1.51711	0.416592	-3.6417	0.00027084	0.00489186	Down
NUDCD3	66.349	1.35108	0.371468	3.63714	0.000275678	0.00497225	Up
FAM102A	53.3988	1.76918	0.486652	3.63541	0.000277538	0.0049988	Up
TMEM161A	15.0532	-2.88465	0.793704	-3.63442	0.000278611	0.0050041	Down
LOC105370415	19.4408	-2.56618	0.706032	-3.63465	0.000278355	0.0050041	Down
TNRC6B	902.076	0.74898	0.206108	3.63392	0.000279152	0.00500683	Stable
UNC50	18.2847	-2.7422	0.754701	-3.6335	0.000279608	0.00500802	Down
ETV3	26.6612	1.90716	0.525173	3.63149	0.000281789	0.00504006	Up
ID2	56.315	1.61466	0.444868	3.62951	0.000283955	0.00507175	Up
TCAF1	35.3236	-1.79337	0.494211	-3.62875	0.000284794	0.00507968	Down
CASP3	113.74	-1.18689	0.327279	-3.62655	0.000287239	0.00511619	Down
LOC105374465	229.329	-1.04085	0.287456	-3.62088	0.0002936	0.00522227	Down
ZNF559	90.4482	-1.27633	0.352569	-3.62008	0.000294511	0.00523123	Down
SLC8A2	97.7363	1.16196	0.321238	3.61712	0.000297901	0.00528415	Up
CHAMP1	286.281	0.852962	0.236492	3.60673	0.000310078	0.00549257	Stable
STK32A-AS1	149.469	-1.68304	0.466948	-3.60434	0.000312952	0.00553584	Down
SNRPB2	174.361	-1.01318	0.281488	-3.59936	0.000319003	0.00561201	Down
LMO1	23.4446	-2.53585	0.704405	-3.59999	0.000318232	0.00561201	Down
RTKN2	162.297	-1.03577	0.287751	-3.59953	0.000318794	0.00561201	Down
PLK3	47.9018	-1.60018	0.444569	-3.59939	0.000318964	0.00561201	Down
LOC124905254	177.357	-0.972912	0.270486	-3.5969	0.000322034	0.00565759	Stable
EPN2	93.9012	1.20014	0.333738	3.59605	0.00032308	0.0056605	Up
NAA50	283.464	0.886653	0.246552	3.59622	0.00032288	0.0056605	Stable
ERI1	188.971	-0.934895	0.260013	-3.59557	0.000323677	0.00566325	Stable
ZPBP2	8.92065	-5.16848	1.43921	-3.5912	0.000329164	0.00574435	Down
TRPC3	19.5553	-2.60772	0.726148	-3.59116	0.000329206	0.00574435	Down
ATP9A	78.2597	1.38816	0.386664	3.59009	0.000330561	0.00575239	Up
LSM4	41.936	1.48538	0.413707	3.59042	0.000330141	0.00575239	Up
ZNF555	114.727	-1.09142	0.304253	-3.58721	0.000334239	0.00580854	Down
CDKN3	31.3288	-1.81644	0.506729	-3.58464	0.000337548	0.00585022	Down
EEF1A1P5	201.082	1.25985	0.351443	3.58479	0.000337355	0.00585022	Up
MYG1	8.88749	3.48697	0.974006	3.58003	0.000343559	0.00594639	Up
LINC02059	25.5664	-2.34199	0.654453	-3.57855	0.000345503	0.00597201	Down
LOC124905324	14.2333	-3.91949	1.09572	-3.57711	0.000347417	0.00599702	Down
TIMM9	179.676	-0.970747	0.271461	-3.57601	0.000348875	0.00601412	Stable
SDHAF1	5.67397	-5.51783	1.544	-3.57373	0.000351925	0.00605211	Down
BBIP1	46.9354	-1.66916	0.467071	-3.57366	0.00035202	0.00605211	Down
RPL7AP40	32.117	-1.83639	0.513975	-3.57292	0.000353022	0.00606122	Down
CHEK2	228.582	-1.03619	0.290095	-3.5719	0.0003544	0.00607452	Down
NEAT1	4.13976	5.9658	1.67048	3.5713	0.000355213	0.00607452	Up
LOC105374081	82.693	-1.2471	0.349171	-3.57159	0.000354815	0.00607452	Down
CEP250	82.8859	1.28011	0.358773	3.56802	0.000359694	0.00614297	Up
GPR137B	107.11	-1.22788	0.344252	-3.56682	0.000361346	0.00616301	Down
RPL26L1	238.916	-0.984417	0.276195	-3.56421	0.000364947	0.00621618	Stable
ZNF646	51.721	1.43641	0.403049	3.56386	0.000365439	0.00621633	Up
RPL6	437.696	0.865056	0.242921	3.56107	0.000369353	0.00627461	Stable
FADS3	171.386	-1.17939	0.33136	-3.55925	0.000371915	0.0063098	Down
CUL1	320.352	-0.837707	0.235731	-3.55366	0.000379912	0.00643699	Stable
NDUFAB1	455.92	-0.800355	0.225537	-3.54866	0.000387195	0.00655175	Stable
TXNDC16	84.3762	1.47548	0.416091	3.54605	0.000391051	0.0066083	Up
RIMBP2	70.1728	-1.5931	0.449735	-3.54231	0.000396643	0.006694	Down
ARL2BP	75.5244	-1.32747	0.375052	-3.53944	0.000400983	0.00674071	Down
ANAPC4	62.6812	-1.37079	0.387261	-3.5397	0.000400586	0.00674071	Down
TOR1AIP2	65.466	1.23918	0.350068	3.53981	0.000400415	0.00674071	Up
ALG13	211.036	1.00463	0.283872	3.53903	0.000401599	0.00674226	Up
MRPL54	27.2694	-2.05005	0.579682	-3.53651	0.000405448	0.006798	Down
TOR1A	64.3453	-1.50419	0.425726	-3.53323	0.000410515	0.00687399	Down
RLIM	313.57	0.962609	0.272498	3.53254	0.000411595	0.00688311	Stable
TNFRSF11B	79.4448	-1.17662	0.333265	-3.5306	0.000414624	0.00692476	Down
KLF9-DT	133.004	-1.13559	0.32182	-3.52864	0.000417698	0.00696705	Down
MGA	490.615	0.833709	0.236381	3.52697	0.000420347	0.00700215	Stable
UBR5-DT	10.8767	-3.98199	1.12926	-3.5262	0.000421571	0.00701346	Down
RNF216P1	144.602	1.05536	0.29935	3.52549	0.000422693	0.00702305	Up
NDUFA7	145.603	-1.13398	0.321742	-3.52449	0.000424297	0.00703967	Down
RCE1	16.5511	2.47023	0.700936	3.52418	0.000424789	0.00703967	Up
RACK1	129.02	1.12212	0.31853	3.52282	0.000426981	0.00706689	Up
RPSA	697.704	0.896931	0.254709	3.52139	0.000429283	0.00709586	Stable
CHRNA5	65.9411	-1.50226	0.426927	-3.51876	0.000433563	0.00715741	Down
ZNF230	4.43895	6.02534	1.7127	3.51804	0.000434748	0.00716777	Up
SREK1	348.306	0.976517	0.277807	3.51509	0.00043961	0.00723864	Stable
KDM5B	61.8896	1.38281	0.393987	3.50979	0.000448457	0.00737487	Up
GLYR1	54.379	1.40617	0.400723	3.50908	0.000449654	0.00738512	Up
H1-4	56.3773	1.56602	0.446363	3.50839	0.000450828	0.00739497	Up
KCNJ12	5.547	-5.47756	1.56209	-3.50656	0.000453935	0.00742697	Down
CELF1	339.63	0.855617	0.244003	3.50659	0.000453891	0.00742697	Stable
DIAPH1	119.691	1.21023	0.345341	3.50446	0.000457528	0.00747625	Up
ECH1	43.931	1.53138	0.437267	3.50216	0.000461495	0.0075315	Up
TLN2	138.232	1.0511	0.300176	3.50159	0.000462482	0.00753805	Up
RAP2C	5.45894	-5.46163	1.56047	-3.49998	0.000465285	0.007555	Down
MRTFB	108.757	1.07707	0.307721	3.50016	0.000464983	0.007555	Up
LIPM	27.1304	-2.2211	0.63454	-3.50034	0.000464672	0.007555	Down
LGALS1	499.635	1.02168	0.292055	3.49825	0.000468328	0.00758275	Up
SULT2B1	22.7042	2.04445	0.584463	3.498	0.000468762	0.00758275	Up
NOS2	5.73849	-5.5324	1.58146	-3.49828	0.000468277	0.00758275	Down
KPNA6	153.602	0.999364	0.285817	3.49652	0.000471372	0.00761538	Stable
LOC124907988	18.9022	-2.5247	0.72254	-3.4942	0.000475489	0.00767226	Down
GNAT2	198.092	-1.16944	0.334989	-3.49097	0.000481274	0.00775587	Down
CRYZ	792.527	1.07272	0.307358	3.49015	0.000482749	0.00776991	Up
MRPS12	32.1066	-1.90495	0.546206	-3.4876	0.000487368	0.00779547	Down
RNU12	6.9097	4.7744	1.36876	3.48811	0.000486446	0.00779547	Up
PLEKHA4	11.3229	-3.30925	0.948837	-3.48769	0.000487211	0.00779547	Down
POLR1E	119.124	-1.098	0.314826	-3.48763	0.000487315	0.00779547	Down
WASL	201.695	0.890736	0.255372	3.48799	0.000486672	0.00779547	Stable
RPS6	869.695	0.911067	0.26141	3.4852	0.00049177	0.00784731	Stable
RABIF	110.51	-1.21523	0.348686	-3.48517	0.00049183	0.00784731	Down
ZCCHC9	81.7999	-1.25084	0.35897	-3.48452	0.000493019	0.00785654	Down
WDCP	258.063	0.952791	0.273573	3.48277	0.000496261	0.00789842	Stable
ZNF318	113.327	1.07325	0.308313	3.48104	0.000499466	0.00793959	Up
XPA	30.6348	-1.77094	0.508914	-3.47985	0.000501698	0.00796522	Down
SERPINF1	126.064	1.38421	0.397836	3.47935	0.000502636	0.00797029	Up
MAD2L2	42.3245	-1.56214	0.449612	-3.47442	0.000511955	0.00810806	Down
ZNF408	24.422	-2.40156	0.691477	-3.47309	0.000514496	0.00813827	Down
SKA1	25.0904	2.4675	0.71062	3.47231	0.000515994	0.00815194	Up
LOC105372321	20.7905	-2.19186	0.631449	-3.47117	0.000518202	0.00816676	Down
CREB3L2	317.263	0.866694	0.249676	3.47128	0.000517985	0.00816676	Stable
CHP1	196.547	0.866207	0.249604	3.47032	0.000519844	0.00818261	Stable
LNC-LBCS	124.318	-1.32418	0.381803	-3.46824	0.000523885	0.00821604	Down
ADTRP	42.1729	1.56212	0.450389	3.46838	0.000523599	0.00821604	Up
GNL2	106.355	-1.15631	0.333363	-3.46863	0.000523124	0.00821604	Down
SEC24B	205.998	1.15008	0.331682	3.46742	0.000525482	0.00823106	Up
LOC101928627	21.3147	-2.30169	0.664955	-3.46142	0.000537336	0.00839629	Down
BATF2	35.3057	1.55622	0.44955	3.46174	0.000536699	0.00839629	Up
SEC22A	502.062	-0.791664	0.228808	-3.45995	0.000540279	0.00843203	Stable
CDON	94.2088	1.334	0.38567	3.45892	0.000542356	0.00845417	Up
SRRM1	183.373	0.910287	0.263208	3.45843	0.000543342	0.0084593	Stable
GUK1	19.012	-2.27098	0.656876	-3.45724	0.000545745	0.00848644	Down
RASGRF1	257.89	-0.849642	0.245791	-3.45677	0.000546691	0.00849087	Stable
UAP1	35.7412	-1.67781	0.48543	-3.45635	0.000547549	0.00849395	Down
ABL2	121.44	1.21533	0.351686	3.45572	0.000548819	0.00850291	Up
MFSD2A	173.032	-1.32102	0.382304	-3.45541	0.000549449	0.00850291	Down
ARMT1	5.76525	-5.54065	1.60413	-3.45399	0.000552365	0.00853776	Down
PPM1D	86.7076	-1.13744	0.329428	-3.45277	0.00055486	0.00856602	Down
LOC730129	4.04651	5.90016	1.70902	3.45236	0.000555706	0.0085688	Up
SLC27A6	60.6475	-1.49579	0.433367	-3.45155	0.000557376	0.00858426	Down
DDX11	137.746	1.08812	0.315416	3.4498	0.000560999	0.00862972	Up
MAML1	21.4546	2.24368	0.650537	3.44897	0.000562722	0.00864497	Up
TMEM69	236.856	-0.979109	0.283908	-3.44868	0.000563335	0.00864497	Stable
SLX4	40.0118	1.58	0.458193	3.44834	0.000564052	0.00864566	Up
IARS2	117.709	1.23723	0.35901	3.44624	0.000568448	0.00870266	Up
ZBTB39	144.741	0.97431	0.282785	3.44541	0.000570191	0.00871897	Stable
ZNF540	30.7149	-1.78982	0.520019	-3.44184	0.000577777	0.00881617	Down
HTR2A	12.8679	-3.07323	0.892942	-3.44169	0.000578091	0.00881617	Down
NAV2	212.27	0.879928	0.255685	3.44145	0.000578604	0.00881617	Stable
CCNB3	374.915	-0.824241	0.239563	-3.4406	0.000580422	0.00882521	Stable
ARPP19	290.81	0.936584	0.272221	3.44053	0.00058057	0.00882521	Stable
LINC02523	62.9442	-1.54522	0.449215	-3.43982	0.000582098	0.00883799	Down
RPS21	271.849	1.10728	0.322239	3.4362	0.000589925	0.00894627	Up
ETAA1	122.36	-1.06995	0.311423	-3.43569	0.000591051	0.00895279	Down
INTS8	306.863	-0.822729	0.23982	-3.43061	0.000602223	0.00911128	Stable
ARID5A	10.4509	-3.68217	1.07475	-3.42606	0.000612405	0.00925444	Down
SNX30	170.243	0.914112	0.266938	3.42444	0.000616071	0.00929891	Stable
SF3B4	265.792	0.817891	0.239019	3.42187	0.000621918	0.00937617	Stable
RYR1	17.0278	2.38236	0.696389	3.42102	0.000623872	0.0093946	Up
LOC112268025	14.1665	-2.68846	0.787457	-3.41411	0.000639911	0.00962485	Down
ZNF844	30.0747	-2.18945	0.6414	-3.41354	0.000641245	0.00963366	Down
EEF1AKMT2	17.3057	-2.38341	0.698658	-3.41141	0.000646275	0.0096979	Down
THAP7	46.2111	-1.5092	0.4431	-3.40601	0.000659199	0.0098803	Down
CDR2	78.7883	-1.32035	0.387787	-3.40484	0.00066203	0.00991118	Down
SETD3	117.331	-1.08464	0.318676	-3.40358	0.000665094	0.00994547	Down
DERA	89.8149	-1.1558	0.339699	-3.40242	0.000667923	0.00997619	Down
PPP2R2D	32.048	-1.86984	0.54971	-3.40151	0.000670152	0.00999786	Down
DISP1	121	-1.02027	0.299998	-3.40092	0.000671606	0.0100079	Down
CHSY1	133.634	-0.993159	0.2921	-3.40006	0.00067371	0.0100161	Stable
LIMS2	34.1485	1.60112	0.470869	3.40036	0.000672982	0.0100161	Up
CABYR	249.87	0.903176	0.265726	3.3989	0.000676569	0.010047	Stable
MTPN	183.616	0.955465	0.281735	3.39136	0.000695458	0.0103156	Stable
SOS2	27.9944	-1.88437	0.555742	-3.39073	0.000697069	0.0103275	Down
IFTAP	59.8884	-1.37819	0.406625	-3.38935	0.000700597	0.0103679	Down
UBA52	328.083	0.783191	0.231217	3.38726	0.00070594	0.0104349	Stable
DNAJC24	27.7188	-1.87537	0.553835	-3.38615	0.000708796	0.0104651	Down
SYNCRIP	145.485	-0.980643	0.289713	-3.38488	0.000712104	0.0105019	Stable
TRAPPC2L	121.16	1.00908	0.298172	3.3842	0.000713853	0.0105156	Up
SLC22A5	5.22076	-5.38929	1.59283	-3.38348	0.000715745	0.0105314	Down
VGLL4	61.7381	1.28416	0.379605	3.38288	0.000717289	0.0105421	Up
LINC00907	130.882	-1.33554	0.39488	-3.38215	0.000719211	0.0105583	Down
CCNT2	179.799	1.18945	0.351796	3.38108	0.00072202	0.0105874	Up
TMEM35B	33.7813	-2.12039	0.627381	-3.37975	0.000725521	0.0106266	Down
RPLP1P12	119.022	-1.10878	0.328169	-3.37869	0.000728331	0.0106365	Down
PTGIR	9.91538	3.27273	0.968693	3.3785	0.000728813	0.0106365	Up
CCDC73	138.52	-1.17647	0.34828	-3.37793	0.000730331	0.0106365	Down
ARPC1B	137.806	1.29186	0.382338	3.37885	0.000727886	0.0106365	Up
BSN	21.0091	2.21216	0.654874	3.378	0.000730158	0.0106365	Up
SVBP	54.3991	-1.4367	0.425442	-3.37696	0.000732906	0.010662	Down
PARK7	410.787	0.780001	0.231126	3.37479	0.000738711	0.0107343	Stable
ZBTB43	263.727	1.2597	0.37332	3.3743	0.00074003	0.010735	Up
SRPRB	55.8442	1.33399	0.395355	3.37415	0.000740433	0.010735	Up
NXPE2	52.7093	-1.41837	0.420527	-3.37285	0.000743954	0.0107739	Down
SPINT2	244.122	0.952651	0.282499	3.37223	0.000745621	0.0107859	Stable
PTMA	669.091	0.956543	0.283766	3.37088	0.000749282	0.0108145	Stable
SELENOI	80.3935	1.27423	0.37798	3.37115	0.000748554	0.0108145	Up
LOC124902439	4.97927	-5.32952	1.58201	-3.36883	0.000754869	0.010883	Down
SNAPC5	64.0449	-1.32875	0.394671	-3.36673	0.000760641	0.0109539	Down
RPL32	492.72	0.861401	0.256306	3.36083	0.000777086	0.0111782	Stable
LOC107984184	3.60524	5.77989	1.72093	3.35858	0.000783449	0.0112446	Up
ZNF483	103.263	1.08632	0.323442	3.35863	0.000783288	0.0112446	Up
RPL4	364.225	0.861833	0.256712	3.3572	0.000787375	0.0112758	Stable
FAM174A	10.3692	-3.43071	1.02182	-3.35744	0.000786676	0.0112758	Down
CRBN	71.6662	1.42723	0.425281	3.35596	0.00079089	0.0113135	Up
GGNBP2	26.1255	2.36667	0.705444	3.35487	0.000794015	0.0113455	Up
TBC1D31	52.4784	-1.35582	0.40417	-3.35457	0.000794887	0.0113455	Down
RIMOC1	91.1251	1.2876	0.384384	3.34978	0.000808763	0.0115307	Up
ATP5F1A	516.268	0.830712	0.248076	3.34861	0.00081217	0.0115537	Stable
BDH2	437.883	-0.791606	0.236389	-3.34875	0.000811779	0.0115537	Stable
IQGAP2	459.656	-0.751769	0.224526	-3.34825	0.000813244	0.0115562	Stable
C2CD6	80.3968	-3.28297	0.980686	-3.34762	0.000815085	0.0115695	Down
SERINC2	39.196	1.77744	0.531042	3.34708	0.000816678	0.0115794	Up
CTNNA2	94.5768	-1.08627	0.324623	-3.34625	0.000819117	0.0116012	Down
COX6A1	228.089	0.823823	0.246229	3.34576	0.000820562	0.0116088	Stable
ZNF287	18.3356	-2.29253	0.685375	-3.34492	0.000823052	0.0116313	Down
ZKSCAN8	12.0447	2.6758	0.800183	3.34399	0.000825823	0.0116576	Up
BANF1	492.642	0.739025	0.22121	3.34083	0.000835298	0.0117784	Stable
PCTP	12.6586	-3.40319	1.01914	-3.33928	0.000839944	0.011831	Down
DEDD	334.555	0.88131	0.263984	3.3385	0.000842312	0.0118513	Stable
HNRNPH1	98.9194	1.28373	0.384839	3.33575	0.000850684	0.0119532	Up
FRS2	87.8591	1.23	0.368758	3.33552	0.00085141	0.0119532	Up
YEATS4	318.999	-0.880519	0.264227	-3.33243	0.00086092	0.0120735	Stable
MYO9A	393.952	0.8354	0.250777	3.33125	0.000864565	0.0121114	Stable
LOC105370019	22.0689	2.09085	0.627747	3.33073	0.000866189	0.012121	Up
NDUFV2	294.559	0.835063	0.25074	3.33039	0.000867235	0.0121224	Stable
SMIM30	28.8596	-1.84147	0.553133	-3.32917	0.00087105	0.0121625	Down
CRISPLD1	43.0323	-1.52407	0.457899	-3.3284	0.000873476	0.0121832	Down
KCTD7	22.2609	1.91454	0.575518	3.32664	0.000878998	0.0122469	Up
USP12	19.5743	2.02511	0.608854	3.3261	0.00088069	0.0122572	Up
CRELD2	97.8092	-1.71569	0.515949	-3.32531	0.000883205	0.0122789	Down
ORMDL1	247.86	-0.895519	0.269355	-3.32468	0.000885192	0.0122933	Stable
MT1G	574.217	2.42364	0.729078	3.32426	0.000886538	0.0122987	Up
NDUFA8	177.027	-1.37207	0.412937	-3.3227	0.000891505	0.0123543	Down
STT3A-AS1	25.4991	2.32431	0.699841	3.32119	0.000896333	0.0124078	Up
GMPR	12.5114	-2.91268	0.877434	-3.31954	0.000901659	0.0124681	Down
GNPNAT1	43.564	-1.52998	0.461351	-3.3163	0.000912178	0.0126	Down
ATPAF2	61.5273	-1.52528	0.460016	-3.31571	0.000914097	0.012613	Down
RAB30	173.469	0.897281	0.27066	3.31516	0.000915919	0.0126246	Stable
TAOK1	424.392	0.90649	0.273478	3.31468	0.000917484	0.0126326	Stable
CUL4B	184.916	1.1151	0.336543	3.31338	0.000921752	0.0126778	Up
CDCA7L	229.986	0.833589	0.25171	3.3117	0.000927309	0.0127406	Stable
SNRPD2	99.731	-1.05788	0.319474	-3.31132	0.000928558	0.0127441	Down
UBXN7	25.6013	1.83423	0.554473	3.30806	0.000939433	0.0128797	Up
RDH10	82.873	-1.10532	0.334503	-3.30437	0.000951902	0.0130367	Down
ADGRG2	99.3326	1.36653	0.413865	3.30187	0.000960434	0.0131256	Up
RPL11	599.656	0.880709	0.266707	3.30216	0.000959425	0.0131256	Stable
TAF9B	318.408	0.894694	0.271037	3.301	0.000963408	0.0131523	Stable
RETREG1-AS1	133.907	-1.12253	0.340115	-3.30043	0.000965353	0.0131648	Down
RTL8C	4.76424	-5.26534	1.59618	-3.29872	0.000971273	0.0132175	Down
CCDC141	98.2618	1.15204	0.349219	3.29889	0.00097067	0.0132175	Up
BCAR4	698.873	-0.916986	0.278054	-3.29787	0.000974218	0.0132296	Stable
FMN2	160.974	1.05588	0.320151	3.29806	0.000973559	0.0132296	Up
FAM153A	11.3789	-3.40325	1.03307	-3.29431	0.000986645	0.0133842	Down
FAM118B	197.501	-1.11917	0.339813	-3.29349	0.000989507	0.0134089	Down
LOC107984608	25.5522	-2.1793	0.661831	-3.29283	0.000991832	0.0134263	Down
MEGF10	48.8274	-1.4596	0.443354	-3.29217	0.000994174	0.0134438	Down
RPL23A	688.641	0.896895	0.272543	3.29084	0.000998898	0.0134935	Stable
RPS23	698.215	0.857573	0.260657	3.29004	0.00100173	0.0135175	Stable
HERC1	141.235	1.03135	0.313513	3.28966	0.00100308	0.0135216	Up
CMC4	40.9397	-1.55909	0.473991	-3.28927	0.00100446	0.0135261	Down
EXOC5	310.931	0.882919	0.268534	3.28792	0.00100929	0.0135728	Stable
KMT2C	2142.04	0.721228	0.219371	3.28771	0.00101004	0.0135728	Stable
DDIT3	18.4152	-2.27916	0.693482	-3.28655	0.00101422	0.0136147	Down
SWSAP1	14.1377	-2.76861	0.842506	-3.28616	0.00101564	0.0136195	Down
TUNAR	17.8128	-2.2852	0.696279	-3.28202	0.00103065	0.0138064	Down
MMD	19.89	-2.07091	0.631335	-3.28021	0.00103732	0.0138813	Down
TKTL1	25.9441	1.70684	0.520495	3.27927	0.00104077	0.013913	Up
FAM214A	490.417	-1.0065	0.307087	-3.27758	0.00104703	0.0139821	Down
RPS13	1029.63	0.898034	0.274089	3.27643	0.00105129	0.0140245	Stable
CDK8	61.0537	-1.3408	0.409371	-3.27527	0.00105562	0.0140677	Down
EFCAB10	279.409	-0.882233	0.269415	-3.27462	0.00105804	0.0140853	Stable
ZFYVE19	10.0636	2.73644	0.835884	3.2737	0.00106147	0.0141164	Up
MLEC	59.003	1.31945	0.403318	3.27148	0.00106987	0.0142134	Up
GEM	78.3751	-1.24375	0.38032	-3.27027	0.00107445	0.0142448	Down
LINC01208	10.7051	-3.27275	1.00071	-3.27044	0.00107381	0.0142448	Down
DNAJB11	112.687	-1.04968	0.321035	-3.26969	0.00107667	0.0142595	Down
RBM11	51.9609	-1.91788	0.586648	-3.26921	0.00107847	0.0142686	Down
TAB1	30.0621	1.79041	0.547772	3.26853	0.00108106	0.0142789	Up
OR10AH1P	55.4504	-1.35089	0.413317	-3.26841	0.00108154	0.0142789	Down
ARRDC3	6.09036	4.57635	1.40029	3.26814	0.00108258	0.0142789	Up
CEP78	183.576	-1.02691	0.314386	-3.26641	0.0010892	0.0143493	Down
TNNC1	10.2296	-3.27204	1.0018	-3.26616	0.00109015	0.0143493	Down
PPDPF	54.9433	1.38559	0.424516	3.26392	0.00109882	0.0144487	Up
ZFP69	32.5974	-1.6249	0.498231	-3.26134	0.00110886	0.0145658	Down
HAP1	533.992	1.10935	0.340309	3.25983	0.00111479	0.0146287	Up
CCNG1	66.5351	-1.26484	0.388202	-3.2582	0.0011212	0.0146979	Down
UHMK1	167.076	1.01453	0.311532	3.25659	0.00112761	0.0147669	Up
NABP1	70.2023	-1.16277	0.35713	-3.25586	0.0011305	0.0147896	Down
CWC15	319.612	-0.765245	0.235063	-3.25549	0.00113196	0.0147937	Stable
HAUS6	47.1325	1.31089	0.402824	3.25426	0.00113687	0.0148428	Up
SDK2	121.205	1.31741	0.405095	3.2521	0.00114556	0.014926	Up
TMEM41A	271.772	0.835257	0.256822	3.25228	0.00114483	0.014926	Stable
GGCT	133.601	-0.987835	0.303787	-3.25174	0.00114702	0.0149298	Stable
DDX21	73.2126	1.1657	0.358577	3.25092	0.00115034	0.0149579	Up
EEF1A1	3514.56	0.901962	0.277729	3.24763	0.00116372	0.0151166	Stable
SLC7A8	357.236	0.907021	0.279372	3.24664	0.00116774	0.0151535	Stable
LSM7	87.8138	1.07752	0.331954	3.24599	0.00117045	0.0151733	Up
TRNAU1AP	39.5762	-1.65555	0.510478	-3.24313	0.00118223	0.0153106	Down
POLE4	109.694	-1.05235	0.324542	-3.24256	0.00118462	0.0153262	Down
NOS1AP	87.0536	1.17182	0.36151	3.24146	0.00118921	0.01537	Up
CALN1	162.854	-1.04305	0.321961	-3.23968	0.00119663	0.0154504	Down
NSUN4	59.1997	1.18203	0.364979	3.23863	0.00120104	0.0154918	Up
PPP1R14C	128.948	1.10051	0.339878	3.23794	0.00120396	0.015514	Up
ZNF343	39.7858	1.57193	0.485543	3.23747	0.00120593	0.0155237	Up
MMGT1	383.415	0.840615	0.259725	3.23656	0.0012098	0.0155581	Stable
THAP5	201.597	1.23023	0.380541	3.23285	0.00122562	0.0157344	Up
MAP3K1	4.84636	5.19873	1.60813	3.23277	0.00122597	0.0157344	Up
LOC105371473	20.28	-2.08107	0.643831	-3.23233	0.00122787	0.0157432	Down
DAAM2	166.815	0.914842	0.283106	3.23145	0.00123165	0.0157759	Stable
DNAH7	27.1036	1.96643	0.608613	3.231	0.00123356	0.0157847	Up
PRLHR	72.2935	-1.18532	0.367019	-3.22958	0.00123971	0.0158476	Down
G3BP2	175.095	0.956254	0.296685	3.22313	0.001268	0.0161931	Stable
ANKRA2	18.72	-2.19867	0.682232	-3.22276	0.00126963	0.0161978	Down
RNF213	118.789	1.39719	0.433907	3.22001	0.00128184	0.0163375	Up
GNB2	67.3289	-1.21349	0.377103	-3.21794	0.00129114	0.0164397	Down
HACE1	169.496	-0.853234	0.265173	-3.21765	0.00129246	0.0164403	Stable
MALSU1	188.096	-1.20012	0.373132	-3.21634	0.00129838	0.0164828	Down
LINC01799	57.0698	-1.23584	0.384217	-3.2165	0.00129763	0.0164828	Down
PIWIL3	242.767	-1.04402	0.324787	-3.21447	0.00130686	0.0165742	Down
HEXB	144.317	-1.10314	0.343598	-3.21056	0.00132476	0.0167846	Down
RPRD2	110.97	0.985679	0.307107	3.20956	0.00132937	0.0168264	Stable
PLXDC2	6.8731	-4.7744	1.48784	-3.20895	0.00133222	0.0168459	Down
PPFIBP1	19.5545	1.90564	0.594044	3.2079	0.00133706	0.0168905	Up
SMIM38	53.5204	-1.85268	0.577814	-3.20636	0.00134424	0.0169646	Down
CD109	35.2515	1.55075	0.483751	3.20567	0.00134746	0.0169886	Up
ZNF830	79.8961	-1.18785	0.370751	-3.20391	0.00135574	0.0170596	Down
LOC105378477	25.4598	-1.97978	0.617913	-3.20399	0.00135539	0.0170596	Down
GML	28.7315	-1.9079	0.595886	-3.20179	0.00136579	0.0171691	Down
SUPT16H	117.976	0.984736	0.307643	3.2009	0.00136998	0.017205	Stable
CASP6	116.788	-1.04739	0.327481	-3.19834	0.00138224	0.017342	Down
CRYM	41.7456	1.46207	0.457179	3.19803	0.00138371	0.0173435	Up
LTV1	185.777	-0.849252	0.265608	-3.19739	0.00138675	0.0173648	Stable
SRP14-DT	12.5564	-2.68704	0.840865	-3.19556	0.00139559	0.0174584	Down
TBK1	84.3035	-1.12796	0.353322	-3.19243	0.00141081	0.0176146	Down
FAM221A	21.3406	-1.97206	0.617695	-3.19262	0.0014099	0.0176146	Down
GSC	12.5919	-2.70391	0.847247	-3.1914	0.00141583	0.017643	Down
ATXN7L3B	103.439	0.957505	0.300007	3.1916	0.00141485	0.017643	Stable
ADGRG6	127.442	1.02099	0.320011	3.19047	0.00142042	0.0176831	Up
LAMA2	45.6659	-1.4855	0.465729	-3.18961	0.00142463	0.0177184	Down
YLPM1	102.939	0.979915	0.307272	3.18908	0.00142728	0.0177341	Stable
DCPS	54.7977	-1.42046	0.445695	-3.18708	0.00143719	0.0178228	Down
LOC105378375	4.45591	-5.16419	1.62033	-3.18713	0.00143695	0.0178228	Down
TCL1B	251.382	1.37836	0.43274	3.1852	0.00144656	0.0179217	Up
PDIA6	89.5363	1.0227	0.321347	3.18253	0.00145995	0.0180702	Up
OOSP4A	8883.77	-0.695453	0.218791	-3.17861	0.00147982	0.0182985	Stable
TMC5	53.2652	-1.47366	0.46389	-3.17675	0.00148937	0.0183891	Down
WDR1	299.881	0.728213	0.229241	3.17662	0.00149	0.0183891	Stable
LOC124903082	3.88771	5.89721	1.85677	3.17606	0.00149288	0.0183894	Up
NREP	177.927	0.845642	0.266245	3.17618	0.0014923	0.0183894	Stable
CEBPB	6.34895	-4.68769	1.47676	-3.17431	0.00150191	0.0184442	Down
MAFIP	43.9872	-1.54554	0.486925	-3.17409	0.00150307	0.0184442	Down
SLC2A1	9.49348	-3.83541	1.20832	-3.17418	0.00150263	0.0184442	Down
EPB41	79.1302	1.24713	0.392904	3.17414	0.00150281	0.0184442	Up
DCP1A	259.085	0.861614	0.271501	3.17352	0.00150601	0.0184626	Stable
FYN	103.182	-1.13013	0.356157	-3.17313	0.00150807	0.0184703	Down
CFAP47	24.1382	1.81933	0.573514	3.17225	0.00151261	0.0185082	Up
RADIL	67.0998	-1.3965	0.440563	-3.1698	0.00152543	0.0186474	Down
NDUFB7	155.806	0.846071	0.266999	3.16882	0.00153058	0.0186925	Stable
ZNF808	35.3189	1.44302	0.455848	3.16557	0.00154778	0.0188847	Up
IAH1	833.838	-0.75216	0.23769	-3.16446	0.00155373	0.0189393	Stable
LOC107986772	66.3809	-1.2612	0.398677	-3.16347	0.00155902	0.0189858	Down
CHTOP	24.6341	-1.89093	0.597885	-3.1627	0.00156313	0.0190179	Down
SEL1L	166.125	1.03492	0.327257	3.16239	0.00156478	0.0190199	Up
ZNF738	63.7071	-1.49862	0.474468	-3.15854	0.00158563	0.0192189	Down
ARL5B	96.535	-1.05938	0.335357	-3.15898	0.00158324	0.0192189	Down
SEPTIN7P6	75.2736	1.33341	0.422136	3.15872	0.00158462	0.0192189	Up
MRPL48	24.6975	1.94372	0.615659	3.15713	0.00159328	0.0192934	Up
LRRFIP1	267.702	0.968666	0.306892	3.15637	0.00159745	0.0193257	Stable
CCSER1	101.862	-1.08367	0.343422	-3.15549	0.00160229	0.019366	Down
ZNF521	6.32821	-4.6553	1.4756	-3.15485	0.0016058	0.019372	Down
LATS2	61.4692	-1.37433	0.435617	-3.1549	0.00160556	0.019372	Down
ZCCHC3	32.2041	-1.72269	0.546241	-3.15371	0.00161209	0.0194297	Down
SCN1A	74.5222	1.1694	0.370912	3.15277	0.00161729	0.0194742	Up
TMBIM6	490.745	0.699344	0.221878	3.15193	0.00162196	0.019512	Stable
TRAPPC3	23.5902	1.75937	0.558236	3.15166	0.00162347	0.019512	Up
DIP2A	16.3931	2.21771	0.704071	3.14984	0.0016336	0.0195971	Up
HSPA8	4030.95	0.885477	0.281094	3.15011	0.0016321	0.0195971	Stable
OR3A1	18.3485	2.07265	0.658102	3.14944	0.00163584	0.0196057	Up
ALG8	65.2346	1.37347	0.436195	3.14875	0.00163968	0.0196334	Up
ANAPC10	141.448	-1.03488	0.328709	-3.14831	0.00164219	0.0196452	Down
PLIN5	89.6701	-1.13332	0.360241	-3.146	0.00165522	0.0197827	Down
ACTR5	17.1904	-2.43753	0.775007	-3.14517	0.00165988	0.0198016	Down
MRPL37	236.529	0.842009	0.267692	3.14544	0.00165836	0.0198016	Stable
ZNF418	16.8915	2.30113	0.732282	3.14241	0.0016756	0.0199706	Up
CNKSR2	63.7745	1.20957	0.385248	3.13972	0.0016911	0.0201366	Up
BROX	34.9532	1.61092	0.513416	3.13765	0.00170309	0.0202607	Up
ITGB1	37.4849	-1.49465	0.476458	-3.13702	0.00170677	0.0202624	Down
NDOR1	14.3514	2.27754	0.726069	3.13681	0.00170796	0.0202624	Up
AAK1	61.2018	1.30612	0.416385	3.13681	0.00170795	0.0202624	Up
MAP9	215.71	-0.905673	0.288757	-3.13645	0.00171004	0.0202683	Stable
LINC01312	8.94323	-3.579	1.14163	-3.135	0.00171854	0.0203503	Down
SPG11	48.3107	1.38041	0.440522	3.13359	0.00172684	0.0204297	Up
LOC107984867	141.749	-1.01651	0.324892	-3.12876	0.00175544	0.020749	Down
MESP1	62.528	-1.1833	0.378359	-3.12746	0.00176322	0.0208106	Down
DNAJB6P1	31.7202	1.68684	0.539382	3.12735	0.00176388	0.0208106	Up
ZKSCAN4	29.8229	-1.57508	0.503797	-3.12642	0.0017695	0.0208578	Down
LOC105377858	23.2773	-2.29314	0.734054	-3.12394	0.00178446	0.0210013	Down
DPPA5	4289.78	-0.677129	0.21676	-3.12386	0.00178495	0.0210013	Stable
POMK	62.9704	1.11641	0.357439	3.12337	0.00178794	0.0210173	Up
CLDN10	41.5656	-1.47475	0.472252	-3.1228	0.0017914	0.0210388	Down
ZNF367	6.47049	-4.65611	1.49151	-3.12174	0.00179785	0.0210952	Down
ZNF534	39.198	1.59826	0.51235	3.11947	0.00181176	0.021239	Up
EMC4	101.008	1.05924	0.33959	3.11916	0.00181366	0.021242	Up
GPATCH8	174.225	0.874164	0.280291	3.11878	0.00181603	0.0212504	Stable
GDF9	5745.33	0.809244	0.259516	3.11829	0.00181907	0.0212666	Stable
TTC32	22.7168	-1.98045	0.635381	-3.11695	0.00182733	0.0213437	Down
ATAD1	290.419	-0.851849	0.273432	-3.1154	0.00183698	0.0214335	Stable
TDRD7	113.008	-0.940968	0.302059	-3.11518	0.00183835	0.0214335	Stable
PFDN5	273.145	0.805357	0.258892	3.11078	0.00186591	0.0217351	Stable
MRPL58	114.524	0.890934	0.286623	3.10838	0.00188116	0.0218648	Stable
MIEN1	45.4704	-1.3811	0.444297	-3.1085	0.0018804	0.0218648	Down
IPMK	16.7564	-2.29638	0.738807	-3.10823	0.00188214	0.0218648	Down
NME7	66.6787	-1.20731	0.388591	-3.10689	0.00189068	0.0219442	Down
ZBTB5	166.371	0.974552	0.313717	3.10646	0.00189339	0.0219558	Stable
MRPL22	449.064	-0.777105	0.250179	-3.1062	0.00189511	0.021956	Stable
MRPL57	58.9861	-1.25354	0.404344	-3.10019	0.00193399	0.0223862	Down
EIF5A	75.2727	1.2214	0.394041	3.09969	0.00193723	0.022392	Up
RBIS	17.7002	-2.13718	0.689506	-3.09958	0.00193797	0.022392	Down
ECHS1	136.771	0.920997	0.297224	3.09866	0.00194397	0.022421	Stable
ST3GAL6	4.2558	-5.09673	1.64475	-3.09878	0.00194317	0.022421	Down
VPS26A	105.761	1.13229	0.365658	3.09659	0.00195759	0.0225579	Up
IZUMO1R	152.991	1.18509	0.382882	3.09518	0.00196691	0.022645	Up
CENPO	212.997	0.760828	0.245989	3.09293	0.0019819	0.0227972	Stable
MINK1	32.7024	1.72379	0.557679	3.091	0.00199481	0.0229251	Up
UXT	114.698	0.943537	0.30534	3.09012	0.00200073	0.0229726	Stable
DHX29	172.921	0.828133	0.268032	3.08967	0.00200376	0.0229869	Stable
LAMTOR5	253.745	0.751044	0.243246	3.0876	0.00201783	0.0231277	Stable
MRPS15	107.858	1.09276	0.353996	3.08692	0.00202244	0.0231599	Up
SPATA7	143.266	-0.884944	0.286893	-3.08458	0.00203839	0.0233218	Stable
BORA	20.7396	-1.89574	0.614672	-3.08415	0.00204136	0.023335	Down
MAP3K20-AS1	46.4837	-1.45326	0.471275	-3.08368	0.00204456	0.0233509	Down
THRB	420.43	-0.729454	0.236578	-3.08336	0.0020468	0.0233542	Stable
FAM136A	58.218	-1.31073	0.425132	-3.08311	0.00204849	0.0233542	Down
ELK4	55.2606	1.14053	0.370028	3.08229	0.00205412	0.0233977	Up
LOC105370789	41.0579	-1.33245	0.432503	-3.08079	0.00206453	0.0234953	Down
ANK2	24.6206	1.6311	0.529486	3.08053	0.00206635	0.0234953	Up
PID1	44.3006	-1.30023	0.422198	-3.07968	0.00207221	0.0235412	Down
BRWD3	46.8035	1.3593	0.441478	3.07897	0.0020772	0.023577	Up
CRY1	163.893	-0.908488	0.295192	-3.07762	0.0020866	0.0236467	Stable
DUSP10	139.344	-0.883317	0.287018	-3.07756	0.00208701	0.0236467	Stable
PPP1R8	45.0856	1.33069	0.433056	3.0728	0.00212062	0.0240063	Up
KIAA1143	211.742	-0.79358	0.258336	-3.07189	0.00212705	0.0240579	Stable
AKR1C3	67.8807	1.32725	0.432232	3.07068	0.0021357	0.0241345	Up
UFD1	44.2757	1.33616	0.435449	3.06847	0.00215159	0.0242501	Up
SAMD3	122.177	-1.11122	0.362118	-3.06867	0.00215011	0.0242501	Down
RFESD	56.2119	-1.59271	0.519035	-3.0686	0.00215061	0.0242501	Down
AKT3	12.5351	2.38057	0.776026	3.06765	0.0021575	0.0242923	Up
C1orf53	31.0413	-1.56918	0.511563	-3.06743	0.00215911	0.0242923	Down
PELO	78.344	-1.18062	0.385019	-3.06639	0.00216657	0.0243127	Down
RAP2B	40.654	-1.39513	0.454901	-3.06689	0.00216296	0.0243127	Down
CSDE1	1651.99	0.769266	0.25087	3.06639	0.00216659	0.0243127	Stable
TMEM140	5.43745	4.42356	1.44319	3.06513	0.00217579	0.0243946	Up
CCNE1	47.8873	-1.66249	0.542554	-3.0642	0.00218256	0.0244493	Down
PSMB5	129.278	1.02262	0.333785	3.06371	0.00218612	0.0244625	Up
ZNF124	45.9035	-1.6242	0.530174	-3.06351	0.00218755	0.0244625	Down
RPS15P4	18.4191	2.05731	0.671995	3.06149	0.00220238	0.0246069	Up
GTF2H5	176.799	-1.12917	0.368888	-3.061	0.00220599	0.0246259	Down
PGK1	162.687	1.00578	0.328617	3.06065	0.00220854	0.0246329	Up
SEPTIN6	25.8278	1.95493	0.638891	3.05989	0.0022142	0.0246747	Up
DCP2	1598.18	0.836297	0.273461	3.05819	0.00222675	0.0247931	Stable
ZIM2	172.385	1.00138	0.327482	3.05782	0.00222956	0.0248029	Up
LRRC58	9.23972	3.30416	1.08072	3.05736	0.00223292	0.0248188	Up
IST1	155.673	0.828529	0.271242	3.05458	0.00225376	0.0250288	Stable
KIAA0586	161.821	0.910924	0.298374	3.05296	0.00226594	0.0251424	Stable
MCPH1-AS1	107.998	-0.962508	0.315357	-3.05212	0.0022723	0.025186	Stable
SATB1	12.2681	2.49548	0.817675	3.05192	0.00227379	0.025186	Up
BNIP1	124.561	-1.09771	0.359737	-3.05143	0.00227755	0.0252059	Down
OTUD4	676.557	0.916997	0.300587	3.05069	0.00228318	0.0252249	Stable
FARSB	143.62	1.13813	0.373052	3.05087	0.00228179	0.0252249	Up
C19orf54	25.339	1.63283	0.535353	3.05001	0.00228831	0.0252549	Up
SERTAD1	6.18515	-4.65357	1.52585	-3.04981	0.00228983	0.0252549	Down
E2F8	27.728	-1.84598	0.605421	-3.04909	0.00229535	0.025294	Down
CCNK	202.157	0.862083	0.282907	3.04723	0.0023096	0.0254293	Stable
LOC105370174	252.208	-0.899278	0.295196	-3.04638	0.00231617	0.0254581	Stable
C4orf47	573.679	-0.757885	0.248782	-3.04638	0.00231615	0.0254581	Stable
LOC105371399	6.01147	3.96848	1.30295	3.04576	0.00232095	0.0254888	Up
ROMO1	96.1688	1.03141	0.338725	3.04497	0.00232702	0.0255337	Up
PRR12	22.4886	1.80199	0.59206	3.04359	0.00233776	0.0256297	Up
RPL36P7	8.91587	-3.39911	1.11712	-3.04274	0.00234431	0.0256796	Down
ETNPPL	84.0969	1.67707	0.551486	3.041	0.00235794	0.0258069	Up
TPRG1	477.334	-0.817098	0.268864	-3.03908	0.00237305	0.0259502	Stable
SEPTIN7	180.303	0.815801	0.268531	3.03802	0.00238142	0.0259988	Stable
ICA1	47.7788	-1.31691	0.433478	-3.038	0.00238154	0.0259988	Down
C21orf91	43.6274	-1.53771	0.506249	-3.03746	0.00238579	0.0260134	Down
SBNO1	251.747	0.809938	0.266662	3.03732	0.00238693	0.0260134	Stable
PXMP4	6.0018	-4.61038	1.51855	-3.03605	0.00239701	0.0260571	Down
LINC00376	17.8049	-2.0358	0.670525	-3.03613	0.00239634	0.0260571	Down
SLC35B2	18.6566	1.93058	0.63581	3.03641	0.00239413	0.0260571	Up
ACE2	429.863	0.716565	0.236141	3.03448	0.0024095	0.0261707	Stable
HAGH	344.337	-2.16823	0.714855	-3.0331	0.00242055	0.0262686	Down
IMMP1L	63.1275	1.24619	0.410954	3.03244	0.00242582	0.0263036	Up
DAZAP1	12.7472	-2.45229	0.8093	-3.03013	0.00244445	0.026338	Down
MPHOSPH6	311.883	-0.757494	0.249898	-3.03121	0.00243574	0.026338	Stable
CDH3	389.249	-0.823071	0.271673	-3.02964	0.00244849	0.026338	Stable
PAWR	219.036	-0.820619	0.270776	-3.03062	0.00244055	0.026338	Stable
BDNF	34.5776	-1.77038	0.584324	-3.0298	0.00244718	0.026338	Down
MARCHF5	156.001	-0.990909	0.327062	-3.02973	0.00244771	0.026338	Stable
DYNLT1	199.514	-0.988782	0.326305	-3.03024	0.00244363	0.026338	Stable
NOP58	139.007	-0.937526	0.309464	-3.02951	0.00244947	0.026338	Stable
MEAF6	176.958	-0.821971	0.271243	-3.03039	0.00244238	0.026338	Stable
CLIC4	371.409	0.889658	0.29359	3.03028	0.0024433	0.026338	Stable
USP53	179.906	1.03074	0.340352	3.02845	0.00245816	0.0264093	Up
KIF1B	118.429	0.885989	0.292588	3.02811	0.00246088	0.0264164	Stable
MRPS18A	34.6935	-1.43968	0.475568	-3.02729	0.0024676	0.0264665	Down
FNDC3A	51.4965	1.48637	0.491166	3.02621	0.00247637	0.0264942	Up
INA	15.993	-2.18867	0.723147	-3.02659	0.00247328	0.0264942	Down
LOC107986570	21.0377	-1.99457	0.659088	-3.02625	0.00247605	0.0264942	Down
PIGBOS1	34.9077	-1.48264	0.49018	-3.02469	0.00248888	0.026606	Down
ZNF624	14.7396	-2.23958	0.7405	-3.02442	0.00249112	0.0266078	Down
PTPRA	61.646	-1.16081	0.384092	-3.02221	0.00250932	0.0267578	Down
LRRC61	10.5792	2.4424	0.808091	3.02244	0.00250748	0.0267578	Up
CLOCK	975.933	0.649966	0.215105	3.02162	0.00251427	0.0267884	Stable
EMX1	178.155	-1.1871	0.392998	-3.02063	0.00252248	0.0268535	Down
CEP55	121.201	-0.979868	0.324494	-3.01967	0.00253046	0.0269162	Stable
TMEM65	14.1794	-2.29444	0.760012	-3.01895	0.0025365	0.0269582	Down
SRF	11.9936	-2.85228	0.945055	-3.01811	0.00254357	0.027011	Down
ZNF747-DT	4.54769	5.05927	1.67697	3.01692	0.00255359	0.0270826	Up
EPB41L2	294.728	0.779709	0.258455	3.01681	0.00255453	0.0270826	Stable
HMGN4	37.5515	-1.44414	0.47875	-3.01648	0.00255732	0.0270899	Down
UQCRFS1	101.872	0.998279	0.331484	3.01154	0.00259924	0.0275112	Stable
MICAL3	81.4456	0.978578	0.325017	3.01085	0.00260519	0.0275515	Stable
LINC01231	4.06815	-5.0302	1.67097	-3.01035	0.00260949	0.0275744	Down
DZIP1	130.752	-0.867474	0.288277	-3.00917	0.0026196	0.0276555	Stable
SLC4A7	736.861	0.824971	0.274172	3.00896	0.00262147	0.0276555	Stable
CHD2	184.305	0.811266	0.269651	3.00857	0.00262478	0.0276677	Stable
CPNE1	57.1898	1.41371	0.470425	3.00517	0.00265432	0.0279562	Up
CRYZL1	76.9102	-1.00272	0.333944	-3.00267	0.00267625	0.0281411	Down
ZNF675	23.6751	-1.83715	0.611821	-3.00276	0.00267539	0.0281411	Down
RHPN2	57.7979	-1.26727	0.422372	-3.00036	0.00269659	0.0283087	Down
PREPL	466.19	0.864636	0.288161	3.00053	0.00269509	0.0283087	Stable
DYRK3-AS1	19.7904	-1.90933	0.636474	-2.99986	0.002701	0.0283319	Down
HIPK3	38.0514	1.44216	0.480809	2.99945	0.00270465	0.028347	Up
TXLNA	10.4636	2.73421	0.911763	2.99881	0.00271032	0.0283833	Up
RPS8	304.169	0.732797	0.244451	2.99773	0.00272001	0.0284616	Stable
AKAP11	597.3	0.760995	0.253885	2.9974	0.00272291	0.0284688	Stable
CACNG5	29.5466	-1.66495	0.555661	-2.99635	0.00273235	0.0285443	Down
EIF4B	206.894	0.795278	0.265458	2.99587	0.00273659	0.0285654	Stable
WBP4	86.2099	-1.01679	0.339461	-2.99531	0.0027417	0.0285955	Down
HDGFL3	47.4569	-1.21612	0.406099	-2.99464	0.00274771	0.028635	Down
IL17RD	64.8513	1.04841	0.350162	2.99408	0.00275274	0.0286642	Up
MRPL51	58.0608	-1.14101	0.381166	-2.99347	0.00275823	0.0286981	Down
LOC339166	1418.9	-0.637386	0.213087	-2.9912	0.00277884	0.0288891	Stable
KDELR1	40.8944	1.45523	0.486682	2.9901	0.00278886	0.0289699	Up
PHF6	255.778	0.835757	0.279599	2.98913	0.00279774	0.0290387	Stable
C1orf21	23.5771	-1.65935	0.555212	-2.98868	0.00280189	0.0290584	Down
BRWD1	925.74	0.792154	0.265248	2.98647	0.0028222	0.0292454	Stable
MED30	40.4792	-1.31292	0.439701	-2.98595	0.00282703	0.0292518	Down
TANK	93.6711	-1.26753	0.424504	-2.98591	0.00282737	0.0292518	Down
CLPP	35.46	-1.57684	0.528164	-2.98551	0.00283106	0.0292664	Down
YAP1	87.25	-1.0638	0.356457	-2.98437	0.0028416	0.0293517	Down
METTL9	210.828	-0.788752	0.264322	-2.98406	0.00284453	0.0293584	Stable
TSPAN7	97.8816	1.09307	0.366351	2.98368	0.00284802	0.0293709	Up
ANTKMT	12.2028	-2.69093	0.901986	-2.98334	0.00285121	0.0293803	Down
ZNF587B	70.5084	1.10107	0.369157	2.98266	0.00285754	0.0294219	Up
LOC107984701	47.8284	-1.68326	0.56476	-2.98049	0.00287791	0.0295916	Down
LOC101929432	65.4882	-1.0858	0.364311	-2.98041	0.00287862	0.0295916	Down
GFRA2	43.5936	1.74404	0.585474	2.97886	0.00289326	0.0297183	Up
AP4B1	40.2728	-1.31159	0.440386	-2.97828	0.00289869	0.0297504	Down
MFHAS1	200.576	0.867786	0.291498	2.97699	0.00291095	0.0298451	Stable
GEN1	51.2243	1.28161	0.430531	2.97682	0.00291257	0.0298451	Up
UBB	8516.8	0.676981	0.227461	2.97625	0.00291795	0.0298765	Stable
LINC01822	4.84944	-5.29439	1.78033	-2.97383	0.0029411	0.0300895	Down
LOC124903228	14.2417	2.10694	0.708588	2.97343	0.00294489	0.0301044	Up
LARS1	178.042	0.866024	0.291283	2.97314	0.00294774	0.0301096	Stable
PQBP1	71.7406	-1.2451	0.418867	-2.97255	0.00295337	0.0301192	Down
LINC02303	116.743	-1.47168	0.495055	-2.97276	0.00295132	0.0301192	Down
PPP2R5D	77.3996	1.03475	0.348238	2.97138	0.00296466	0.0302104	Up
RPUSD2	28.6222	-1.66184	0.559641	-2.96947	0.00298315	0.0303748	Down
TRMT10C	150.243	-0.88465	0.297962	-2.96901	0.00298765	0.0303965	Stable
BDP1	41.7553	1.55198	0.52291	2.96797	0.00299775	0.0304566	Up
NOP10	281.272	-0.743143	0.250393	-2.96791	0.00299829	0.0304566	Stable
LOC101928344	4.85259	4.32501	1.45804	2.96631	0.00301399	0.0305809	Up
TESC	238.294	-0.748647	0.252395	-2.96617	0.00301529	0.0305809	Stable
LOC107985900	24.7506	1.74115	0.587173	2.96532	0.00302371	0.0306421	Up
ZNF419	119.721	-1.0106	0.340923	-2.96429	0.00303381	0.0306592	Down
ZNF433-AS1	33.4757	-1.44965	0.489055	-2.96418	0.00303493	0.0306592	Down
INPP5E	21.4911	-2.08122	0.70197	-2.96483	0.00302851	0.0306592	Down
MTERF3	456.123	-0.679496	0.22922	-2.96438	0.00303291	0.0306592	Stable
OR52J2P	7.027	3.3877	1.14344	2.96274	0.00304913	0.0307733	Up
GJC1	275.817	0.754059	0.25453	2.96255	0.00305101	0.0307733	Stable
OTUD3	272.454	0.779748	0.263336	2.96104	0.00306605	0.0309008	Stable
DNAJC9-AS1	11.5183	-2.48486	0.839329	-2.96053	0.00307113	0.0309088	Down
CLDN18	48.2862	1.25575	0.424172	2.96047	0.00307166	0.0309088	Up
PDIA4	86.2567	0.968265	0.327117	2.96	0.00307641	0.0309325	Stable
BNIP3	195.672	-0.760766	0.25709	-2.95915	0.0030849	0.0309776	Stable
IQCG	95.1237	-1.4815	0.500665	-2.95907	0.00308571	0.0309776	Down
UNC5C	118.12	-0.985172	0.332971	-2.95874	0.00308904	0.0309868	Stable
RNF113A	228.684	-0.833317	0.28168	-2.95838	0.00309256	0.0309879	Stable
CCDC60	33.7428	-1.55459	0.525554	-2.958	0.00309638	0.0309879	Down
LOC124909378	7.96419	-3.55903	1.20317	-2.95804	0.00309602	0.0309879	Down
EDIL3-DT	4.2621	-5.10493	1.72676	-2.95636	0.00311293	0.0311293	Down
RAPGEF2	61.9238	1.11876	0.378486	2.95588	0.00311778	0.0311536	Up
ATRN	71.2671	1.06975	0.36199	2.9552	0.00312466	0.0311981	Up
HES1	6.57113	-4.73421	1.60338	-2.95264	0.00315072	0.0314338	Down
LRRTM4	248.494	-0.977751	0.33129	-2.95135	0.00316393	0.0315412	Stable
TAF5L	268.672	0.773249	0.262072	2.95052	0.00317239	0.031601	Stable
ZNF667	26.3654	1.62696	0.55152	2.94996	0.00317817	0.0316096	Up
ESRRG	25.7991	1.72531	0.584834	2.95007	0.00317698	0.0316096	Up
CCNQ	17.6375	-1.97633	0.670017	-2.94968	0.00318107	0.0316141	Down
LINC01924	31.5703	-1.73202	0.587351	-2.94887	0.00318939	0.031662	Down
RPL27	146.486	0.846101	0.286938	2.94873	0.00319082	0.031662	Stable
POLR2F	174.598	0.809506	0.27465	2.94741	0.00320448	0.031773	Stable
ZBTB8B	53.1341	-1.32005	0.447993	-2.94658	0.00321306	0.0318336	Down
NAPG	122.794	0.933625	0.316906	2.94607	0.00321844	0.0318623	Stable
ELP4	37.6002	-1.39991	0.475589	-2.94353	0.00324496	0.0320877	Down
IRGM	76.0662	-1.34333	0.456386	-2.94341	0.0032462	0.0320877	Down
OXT	71.2218	1.01761	0.345778	2.94295	0.00325104	0.0321109	Up
ZNF597	480.518	0.715546	0.24319	2.94233	0.00325753	0.0321503	Stable
ITM2B	51.3249	-1.24559	0.423463	-2.94144	0.00326691	0.0322182	Down
PIK3CA	365.201	1.09401	0.371995	2.94094	0.00327221	0.0322457	Up
MAPKAPK5-AS1	43.7814	-1.34854	0.458659	-2.94017	0.00328029	0.0322893	Down
TIGIT	102.168	1.00382	0.341432	2.94004	0.00328165	0.0322893	Up
ALG6	62.0074	-1.09939	0.373969	-2.9398	0.00328428	0.0322904	Down
BRME1	18.3429	1.96459	0.668512	2.93875	0.0032954	0.0323256	Up
PTPN6	38.0702	1.31919	0.448852	2.93903	0.00329239	0.0323256	Up
RPL15	1421.85	0.714833	0.243232	2.93889	0.00329385	0.0323256	Stable
TMEM258	106.361	1.01241	0.344743	2.93671	0.00331719	0.0324535	Up
C5orf34	268.068	-0.810111	0.275869	-2.93658	0.00331854	0.0324535	Stable
TLR3	5.55128	3.80536	1.29564	2.93705	0.00331349	0.0324535	Up
NEMP2	15.6824	1.90635	0.649149	2.9367	0.00331727	0.0324535	Up
SAMD4A	341.094	-0.694046	0.236423	-2.93561	0.00332888	0.0325299	Stable
SCML1	199.324	-0.850212	0.289723	-2.93457	0.00334014	0.0326152	Stable
RPL7A	1604.92	0.614976	0.209603	2.934	0.00334621	0.0326497	Stable
TTN	53.6457	1.18019	0.402298	2.93363	0.00335025	0.0326643	Up
MGAT5	590.023	-0.712165	0.242845	-2.93259	0.00336149	0.032749	Stable
MARCHF6	125.663	0.819405	0.279713	2.92945	0.00339568	0.0330571	Stable
LNX1	39.1343	-1.53973	0.525697	-2.92894	0.00340125	0.0330863	Down
AMBRA1	107.66	1.05323	0.359739	2.92776	0.00341415	0.0331617	Up
LUZP1	128.557	0.862075	0.294449	2.92776	0.00341416	0.0331617	Stable
SLAIN1	6.59779	-3.97432	1.35822	-2.92612	0.00343217	0.0333115	Down
KAT7	345.473	0.805046	0.275303	2.92421	0.00345327	0.033491	Stable
PHLPP2	17.1378	1.8393	0.629197	2.92325	0.00346399	0.0335191	Up
TRPC4	9.52993	-2.8544	0.976368	-2.92349	0.00346131	0.0335191	Down
COL6A6	110.285	1.04015	0.355801	2.92341	0.00346218	0.0335191	Up
TM2D3	384.455	0.986748	0.337608	2.92276	0.00346939	0.0335461	Stable
ZSCAN16	43.1603	-1.35461	0.463797	-2.92069	0.00349255	0.0337447	Down
DUSP6	15.0349	2.39144	0.819005	2.91993	0.00350112	0.0338021	Up
TMEM97	258.152	0.754199	0.258397	2.91876	0.00351425	0.033878	Stable
SH3BP4	7.93045	-3.56097	1.21996	-2.91891	0.00351258	0.033878	Down
LRRC17	401.932	-0.79544	0.272555	-2.91846	0.00351768	0.0338857	Stable
MEX3C	66.526	-1.0506	0.360196	-2.91675	0.00353694	0.0340457	Down
PARG	62.8408	1.10066	0.377466	2.9159	0.0035466	0.0341132	Up
FBXO16	55.9419	1.19732	0.410719	2.91518	0.00355484	0.0341427	Up
GLMP	11.2003	2.2987	0.788532	2.91517	0.00355498	0.0341427	Up
PSMB6	196.454	0.795545	0.272982	2.91427	0.0035652	0.0342153	Stable
DCUN1D1	134.6	0.887437	0.304553	2.9139	0.00356946	0.0342306	Stable
MYL12B	329.012	-0.68723	0.235911	-2.91309	0.00357869	0.0342437	Stable
TNPO1	299.737	0.737563	0.25319	2.91308	0.00357882	0.0342437	Stable
ITGA6	79.7441	1.23868	0.425172	2.91336	0.00357558	0.0342437	Up
SNRPC	480.832	-0.663682	0.227878	-2.91244	0.00358615	0.0342884	Stable
ARHGAP35	80.7004	0.947938	0.325556	2.91176	0.00359404	0.0343383	Stable
RCN2	31.7148	-1.45219	0.499125	-2.90946	0.00362048	0.0345653	Down
PTPN23	45.8341	1.30215	0.447698	2.90855	0.00363106	0.0346405	Up
ZNF274	45.131	-1.39436	0.479503	-2.90794	0.00363818	0.0346827	Down
CENPC	120.039	-0.849958	0.292364	-2.90719	0.00364692	0.0347403	Stable
NOL12	151.843	-0.843127	0.290067	-2.90666	0.00365306	0.0347586	Stable
CAMTA1	80.2411	-1.00741	0.346598	-2.90656	0.00365425	0.0347586	Down
SMARCA2	855.151	0.712819	0.245359	2.90521	0.00367012	0.0348838	Stable
CORO2A	67.6123	-1.23264	0.424419	-2.9043	0.00368079	0.0349593	Down
CNPY2	39.5235	-1.51032	0.520119	-2.9038	0.00368665	0.0349891	Down
TRIP13	73.838	-1.24435	0.428627	-2.9031	0.00369486	0.0350412	Down
CSAD	13.9763	2.02614	0.698272	2.90165	0.00371199	0.0351777	Up
LOC105369933	11.0447	-2.47475	0.853357	-2.90001	0.00373145	0.0352842	Down
SEMA3A	19.3974	-2.0064	0.691807	-2.90023	0.0037289	0.0352842	Down
IER5	5.48045	-4.47502	1.54301	-2.90019	0.00372938	0.0352842	Down
VPS36	35.2839	1.37728	0.475156	2.89857	0.00374866	0.0353962	Up
LTA4H	139.215	-0.836213	0.288492	-2.89856	0.00374881	0.0353962	Stable
LOC101927690	86.806	-0.996027	0.343678	-2.89814	0.00375384	0.0354177	Stable
CCDC25	550.609	-0.65742	0.226881	-2.89764	0.00375983	0.0354483	Stable
CCDC59	455.066	-0.632594	0.218353	-2.89712	0.00376611	0.0354815	Stable
LAMA5	32.0468	1.47132	0.507959	2.89654	0.00377306	0.0354928	Up
LOC124906209	25.4889	-1.70473	0.588533	-2.89657	0.00377263	0.0354928	Down
ASTL	336.657	0.787199	0.271792	2.89633	0.0037756	0.0354928	Stable
PTPN12	63.0114	-1.16534	0.402539	-2.89497	0.00379196	0.0356189	Down
LCA5	27.2221	-1.53239	0.529411	-2.89453	0.00379731	0.0356189	Down
MAST4	296.297	0.769373	0.265787	2.8947	0.00379525	0.0356189	Stable
NUF2	323.609	-0.733445	0.253472	-2.89359	0.00380861	0.0356988	Stable
MEIS3	31.5691	-1.70828	0.59053	-2.89279	0.00381832	0.0357637	Down
USP25	48.9606	-1.39259	0.481472	-2.89236	0.00382363	0.0357874	Down
TMEM8B	17.4334	2.11408	0.731329	2.89074	0.00384341	0.0359464	Up
ATRX	462.895	0.717682	0.248401	2.88921	0.00386213	0.0360952	Stable
ZNF232	55.7745	-1.23722	0.428371	-2.88819	0.00387467	0.0361861	Down
WDFY1	1070.94	0.633191	0.219282	2.88756	0.00388243	0.0362323	Stable
ARFGEF2	254.017	0.885131	0.306594	2.88698	0.0038896	0.0362669	Stable
UBTD2	83.4037	-1.11313	0.385592	-2.8868	0.00389178	0.0362669	Down
DUSP11	254.375	-0.828193	0.287002	-2.88568	0.00390574	0.0363659	Stable
OSBPL8	351.913	0.746391	0.258671	2.88549	0.00390806	0.0363659	Stable
PHC1	28.4489	1.49143	0.516988	2.88483	0.00391619	0.0364152	Up
GGACT	305.916	-0.687859	0.238545	-2.88357	0.00393199	0.0365356	Stable
ZNF438	23.1079	-1.65871	0.575312	-2.88314	0.0039373	0.0365586	Down
PPIC	34.4443	-1.32977	0.461312	-2.88258	0.00394434	0.0365976	Down
PGD	213.894	0.818915	0.284441	2.87903	0.00398903	0.0369855	Stable
PRPS2	60.9171	-1.38516	0.481401	-2.87736	0.0040102	0.0371339	Down
VPS13C	259.155	0.832033	0.28917	2.87731	0.0040108	0.0371339	Stable
SSBP2	42.4375	-1.29825	0.451363	-2.87629	0.00402375	0.0372269	Down
TBX5	42.7568	-1.33822	0.465363	-2.87565	0.00403199	0.037258	Down
FSIP2	21.8627	-1.74001	0.6051	-2.87558	0.00403291	0.037258	Down
POP1	37.3689	1.27368	0.44308	2.8746	0.00404534	0.0373461	Up
NUP43	76.8484	1.30803	0.455123	2.87402	0.00405278	0.0373879	Up
GAB2	255.744	0.86694	0.301756	2.87298	0.00406621	0.0374849	Stable
PKN2	148.002	0.849503	0.295725	2.87261	0.00407096	0.0375018	Stable
MINPP1	17.3002	-1.90201	0.662203	-2.87224	0.00407572	0.0375188	Down
ACVR2A	141.236	-0.82349	0.286791	-2.8714	0.0040866	0.0375921	Stable
MCUB	31.3515	-1.69472	0.590443	-2.87026	0.00410139	0.0377011	Down
CFAP298	65.4378	-1.45875	0.508335	-2.86966	0.00410907	0.0377448	Down
TEKT5	77.9737	-0.996189	0.347516	-2.8666	0.00414907	0.038085	Stable
SLC35G2	55.7696	-1.10943	0.387196	-2.86529	0.00416622	0.0382152	Down
SIMC1	31.6022	-1.52283	0.532324	-2.86072	0.00422677	0.0387153	Down
HMGXB3	177.579	0.866719	0.30295	2.86093	0.00422395	0.0387153	Stable
PSMD8	71.7718	1.08535	0.37944	2.8604	0.00423106	0.038727	Up
STX2	148.615	-0.834329	0.291719	-2.86004	0.00423585	0.0387433	Stable
EDIL3	5.57641	3.89524	1.36249	2.85892	0.00425091	0.0388533	Up
LOC107984272	37.8893	-1.30715	0.457283	-2.85851	0.00425638	0.0388758	Down
SHPRH	45.4265	1.22514	0.428733	2.85758	0.00426882	0.0389617	Up
SIAH2	13.2895	-2.53166	0.886139	-2.85695	0.00427731	0.0390115	Down
LINC00363	49.9649	-1.51832	0.531508	-2.85662	0.00428176	0.0390244	Down
LOC646058	12.2535	2.28218	0.799008	2.85627	0.00428655	0.0390404	Up
ZNF723	19.8217	-1.76276	0.617575	-2.85432	0.00431289	0.0391246	Down
HAUS1	107.171	-0.871672	0.305361	-2.85456	0.00430968	0.0391246	Stable
ANKRD42	43.486	-1.21307	0.424902	-2.85495	0.00430437	0.0391246	Down
FAM107B	85.8854	1.19471	0.418499	2.85476	0.00430698	0.0391246	Up
KLHL23	18.4279	1.85994	0.651591	2.85446	0.00431102	0.0391246	Up
PRDM2	270.339	-0.847167	0.296811	-2.85424	0.00431405	0.0391246	Stable
FBXL12	7.56018	-3.64109	1.27591	-2.85373	0.00432096	0.0391597	Down
RLN1	45.91	-1.32459	0.464341	-2.85263	0.00433587	0.0392671	Down
SWT1	73.2937	-1.00598	0.352765	-2.8517	0.00434859	0.0393546	Down
CDHR3	11.2083	2.6451	0.928037	2.8502	0.00436912	0.0394967	Up
RASA2	30.3819	1.72789	0.606255	2.85011	0.00437044	0.0394967	Up
MYO1B	58.1964	-1.12397	0.39443	-2.84961	0.00437735	0.0395314	Down
KDM6A	122.65	-0.884736	0.31053	-2.84911	0.00438416	0.0395651	Stable
MTND4P12	19.0083	1.93078	0.678008	2.84772	0.00440336	0.0397105	Up
ENGASE	16.7426	1.94533	0.683185	2.84744	0.0044072	0.0397173	Up
PRUNE1	108.927	0.856152	0.300816	2.8461	0.00442586	0.0398576	Stable
EFHD1	10.9747	-2.9251	1.02834	-2.84448	0.00444837	0.0400322	Down
ZNRF2	18.9934	-1.82764	0.642868	-2.84294	0.0044699	0.0401979	Down
GPSM2	67.4763	-1.04606	0.368133	-2.84153	0.00448973	0.040348	Down
WDR18	34.7916	-1.68984	0.595057	-2.8398	0.00451424	0.0405399	Down
RPL7P9	51.6825	1.09204	0.384633	2.83917	0.00452316	0.0405916	Up
CFAP206	6.52529	-3.78893	1.33484	-2.83848	0.00453283	0.04065	Down
LOC124905010	11.1706	2.29282	0.808204	2.83694	0.00455486	0.0407623	Up
LOC124903372	5.32607	3.83973	1.3534	2.83709	0.00455269	0.0407623	Up
HSP90B1	427.062	0.660959	0.232954	2.8373	0.00454973	0.0407623	Stable
STAT3	15.0044	-2.24588	0.791838	-2.83629	0.00456416	0.0408171	Down
KIF18A	174.105	-0.849693	0.299716	-2.83499	0.00458274	0.0409548	Stable
FRYL	82.765	1.10755	0.390791	2.83413	0.00459509	0.0410367	Up
LOC105370324	85.644	0.961182	0.339285	2.83296	0.00461187	0.0411294	Stable
FRAT1	7.14803	-3.54462	1.25118	-2.83303	0.00461093	0.0411294	Down
OSCP1	56.2771	-1.34429	0.474677	-2.83201	0.0046256	0.0412233	Down
CCDC12	140.421	-0.95112	0.336022	-2.83053	0.00464716	0.0413868	Stable
DKFZP586I1420	6.30795	-3.82705	1.35289	-2.8288	0.00467228	0.0415677	Down
ZC3H8	133.378	-0.81607	0.288498	-2.82869	0.00467394	0.0415677	Stable
FAM168B	97.2468	0.958722	0.339011	2.828	0.004684	0.0416284	Stable
RERG-AS1	51.3122	1.40314	0.496373	2.82679	0.00470168	0.0417566	Up
SLF2	165.383	0.822005	0.2909	2.82573	0.0047173	0.0417622	Stable
MFF	240.418	0.692383	0.244988	2.82619	0.00471047	0.0417622	Stable
LOC105373709	19.4736	1.78725	0.632502	2.82567	0.00471813	0.0417622	Up
SPRTN	80.7565	-1.18926	0.420881	-2.82565	0.00471854	0.0417622	Down
CDC42	367.547	0.739519	0.261661	2.82625	0.00470959	0.0417622	Stable
LOC105378310	19.5007	-1.86138	0.658939	-2.82481	0.0047309	0.0418428	Down
HSPE1	177.289	-0.77637	0.274873	-2.82447	0.00473587	0.0418579	Stable
GSE1	460.868	0.791455	0.280254	2.82406	0.00474188	0.0418822	Stable
ARL14EP	423.817	-0.932571	0.330333	-2.82312	0.00475584	0.0419767	Stable
LOC124904690	19.3176	1.69509	0.600534	2.82264	0.00476298	0.0419956	Up
HINT3	5.02107	-4.34139	1.53812	-2.82254	0.00476451	0.0419956	Down
C1orf131	199.653	-0.732012	0.25946	-2.82129	0.0047831	0.0421305	Stable
STARD9	32.9696	1.36152	0.482845	2.81979	0.00480552	0.0422702	Up
IL15RA	5.64018	-4.5215	1.60337	-2.82001	0.00480229	0.0422702	Down
TRIM13	282.958	-0.783089	0.277753	-2.81937	0.00481179	0.0422964	Stable
SENP2	82.9821	0.94375	0.334985	2.81729	0.00484311	0.0425426	Stable
EIF4G1	105.91	0.956082	0.33947	2.8164	0.00485659	0.0426319	Stable
LOC112267993	8.50679	-2.8521	1.01282	-2.81598	0.00486284	0.0426577	Down
LRRCC1	8.70035	-3.17484	1.12775	-2.8152	0.00487471	0.0427327	Down
EIF3CL	16.257	-2.9569	1.05074	-2.81411	0.00489128	0.0428487	Down
MXI1	57.7191	-1.13757	0.404348	-2.81335	0.00490276	0.0428908	Down
NTMT1	13.9884	-2.32896	0.827766	-2.81355	0.00489985	0.0428908	Down
COCH	142.715	0.796348	0.283165	2.81231	0.00491865	0.0430005	Stable
UBE2E4P	10.4129	-2.454	0.872702	-2.81195	0.00492419	0.0430198	Down
ELAPOR2	92.7973	-1.04251	0.370856	-2.8111	0.00493722	0.0431043	Down
MRTFA	182.534	0.841332	0.29938	2.81024	0.00495038	0.0431606	Stable
GRK2	14.6446	-2.22374	0.791291	-2.81027	0.00494999	0.0431606	Down
NDUFB11	20.4926	-1.81599	0.646437	-2.80923	0.00496598	0.0432672	Down
CDC27	281.504	0.726922	0.258785	2.80898	0.00496984	0.0432716	Stable
CNOT4	353.148	0.679503	0.241994	2.80793	0.00498611	0.0433839	Stable
LOC105376988	25.9557	-1.49966	0.534202	-2.80729	0.00499604	0.0434409	Down
BCL7B	13.693	-2.35497	0.839277	-2.80595	0.00501678	0.0435918	Down
TFCP2L1	9.11973	2.48737	0.886602	2.80551	0.00502363	0.0436218	Up
UBL5	170.65	0.975888	0.347889	2.80517	0.00502901	0.0436391	Stable
APIP	46.9589	-1.24981	0.445708	-2.8041	0.00504573	0.0437546	Down
PDPK2P	301.054	1.13833	0.406135	2.80284	0.00506545	0.043896	Up
DTWD1	15.6293	-2.06762	0.737831	-2.8023	0.00507402	0.0439406	Down
ECI2	100.686	-1.01666	0.362956	-2.80106	0.00509344	0.0440791	Down
ZRANB2	116.604	1.00753	0.359741	2.80071	0.00509908	0.0440983	Up
TRABD	16.5102	1.80088	0.643167	2.80002	0.0051099	0.0441622	Up
LOC124905042	7.75112	-3.17459	1.13469	-2.79776	0.0051458	0.0444426	Down
RPL14	466.249	0.712465	0.254685	2.79744	0.00515098	0.0444575	Stable
ADRM1	90.0164	1.11628	0.399161	2.79656	0.00516497	0.0445483	Up
RPA3	63.8129	-1.0562	0.377845	-2.79532	0.00518479	0.0446893	Down
FIGLA	520.254	0.659342	0.235903	2.79497	0.00519041	0.0447077	Stable
CTH	6.48223	-3.78829	1.3557	-2.79434	0.00520061	0.0447657	Down
TRIP11	452.947	0.61502	0.220125	2.79395	0.00520679	0.0447889	Stable
TCAF1P1	9.02633	-2.82179	1.01027	-2.7931	0.00522053	0.0448649	Down
ESCO2	1306.88	-0.556223	0.199151	-2.79297	0.00522262	0.0448649	Stable
RPGR	43.8461	-1.19234	0.42697	-2.79255	0.00522937	0.044893	Down
THAP6	45.8307	-1.24399	0.445767	-2.79068	0.00525971	0.0451233	Down
MSX1	12.5699	-2.40183	0.861026	-2.7895	0.00527897	0.0452584	Down
ATP6V1B2	391.979	0.6565	0.235388	2.78902	0.00528685	0.0452957	Stable
ABCD4	81.045	-1.18062	0.423432	-2.78822	0.00529985	0.0453768	Down
SUDS3	609.994	0.578096	0.207406	2.78726	0.00531551	0.0454807	Stable
ATL3	253.796	0.693999	0.249228	2.78459	0.00535951	0.0458267	Stable
MITD1	52.6251	-1.293	0.464616	-2.78293	0.005387	0.0460311	Down
NAV3	195.082	0.779656	0.280264	2.78186	0.00540479	0.0461525	Stable
HPS4	140.577	0.807103	0.290257	2.78065	0.00542497	0.046294	Stable
STRN4	22.0373	1.7137	0.6165	2.77973	0.00544048	0.0463956	Up
ZC3H15	291.392	0.665178	0.23946	2.77783	0.00547233	0.0466363	Stable
WNK1	206.011	0.739401	0.266361	2.77593	0.00550439	0.0468784	Stable
LOC107985833	9.087	-2.83034	1.02055	-2.77335	0.00554823	0.0472206	Down
RAI14	182.834	-0.814061	0.29358	-2.77287	0.00555636	0.0472585	Stable
CENPH	115.993	0.925109	0.333798	2.77147	0.00558045	0.047432	Stable
GFRA1	85.2522	1.03639	0.374046	2.77075	0.00559282	0.0474906	Up
CSGALNACT2	94.3451	-0.920989	0.332411	-2.77063	0.00559473	0.0474906	Stable
PSMA7	732.122	-0.826981	0.298524	-2.77024	0.00560158	0.0475173	Stable
SUGCT	331.703	-0.76116	0.274799	-2.76988	0.00560777	0.0475385	Stable
FAM104B	12.6851	-2.95039	1.06608	-2.76753	0.00564837	0.0478331	Down
ZNF417	5.20662	3.73793	1.35068	2.76743	0.00564996	0.0478331	Up
MICU1	100.029	0.89519	0.323513	2.76709	0.00565586	0.0478516	Stable
SH3RF1	21.0464	1.70438	0.616401	2.76505	0.00569144	0.0480942	Up
FPGT	34.2882	-1.6845	0.60922	-2.76502	0.00569202	0.0480942	Down
RMI1	139.821	-0.864375	0.313053	-2.76111	0.00576046	0.0486405	Stable
RBM3	67.9864	0.976913	0.353915	2.76031	0.00577474	0.0487291	Stable
GPAM	110.333	0.958325	0.347631	2.75673	0.00583819	0.0492322	Stable
ERO1A	30.5605	-1.3521	0.49054	-2.75636	0.00584487	0.0492562	Down
DUS4L	34.4176	-1.30927	0.475192	-2.75525	0.00586474	0.0493608	Down
WDR38	20.9118	-1.7052	0.618895	-2.75524	0.00586495	0.0493608	Down
PMS1	160.912	-0.825567	0.299666	-2.75495	0.00587004	0.0493713	Stable
SNRK	84.7471	0.90149	0.32726	2.75466	0.00587537	0.0493838	Stable
DCAF7	447.885	0.589039	0.213906	2.75372	0.00589214	0.0494924	Stable
DUT	363.926	0.629663	0.228723	2.75295	0.00590605	0.0495769	Stable
CMTM4	426.129	0.752799	0.273615	2.75131	0.00593571	0.0497933	Stable
HCG18	4.97993	-4.32431	1.5721	-2.75066	0.00594751	0.0498598	Down
LOC105377805	3.86198	4.91542	1.78734	2.75012	0.00595728	0.0499092	Up
LOC124904676	40.8028	-1.25591	0.457097	-2.74759	0.00600356	0.0502023	Stable
SMG7	126.949	0.820902	0.298749	2.74779	0.00599977	0.0502023	Stable
PLEKHG5	22.3872	-1.87732	0.683269	-2.74756	0.00600398	0.0502023	Stable
TRIM28	82.7797	1.07709	0.392222	2.74613	0.00603036	0.0502921	Stable
LOC102724458	27.7959	-1.50826	0.549209	-2.74625	0.00602815	0.0502921	Stable
NBPF21P	14.0775	2.20004	0.801143	2.74613	0.00603028	0.0502921	Stable
UGGT1	64.841	1.14609	0.417265	2.74669	0.00602009	0.0502921	Stable
MYOF	276.395	0.803498	0.292622	2.74586	0.00603534	0.050301	Stable
HAUS7	21.1952	-1.90729	0.694724	-2.74539	0.0060439	0.0503397	Stable
MYH9	31.6531	1.36069	0.495748	2.74471	0.00605643	0.0504114	Stable
LOC124904479	6.93344	-3.89037	1.41753	-2.74447	0.00606093	0.0504163	Stable
TRMT44	416.095	-1.04284	0.380273	-2.74236	0.00609998	0.0507083	Stable
LAMP2	167.718	1.04551	0.381514	2.74041	0.00613624	0.0509768	Stable
RPH3A	179.607	0.817048	0.298216	2.73979	0.00614793	0.0510409	Stable
TWF1	251.6	-0.753983	0.275313	-2.73864	0.00616942	0.0511203	Stable
MLF2	35.2513	1.24198	0.45346	2.73889	0.00616475	0.0511203	Stable
DLX6	12.8583	-2.37629	0.867667	-2.73871	0.00616815	0.0511203	Stable
ZNF584	32.3978	-1.42927	0.522184	-2.7371	0.00619828	0.051294	Stable
GRB10	29.4883	-1.59428	0.582471	-2.7371	0.00619835	0.051294	Stable
ETFDH	40.8379	-1.17571	0.429581	-2.73688	0.0062025	0.0512952	Stable
LINC00882	5.984	-3.83824	1.40341	-2.73494	0.00623916	0.051537	Stable
ZBTB37	43.6635	1.19113	0.43553	2.73491	0.00623975	0.051537	Stable
CDK10	13.3133	-2.30808	0.844443	-2.73326	0.00627117	0.0517633	Stable
NTAN1	42.9154	-3.21577	1.17687	-2.73248	0.00628595	0.051852	Stable
HUWE1	152.28	0.739825	0.270807	2.73193	0.00629647	0.0519055	Stable
KHDRBS3	109.087	-0.957757	0.350634	-2.7315	0.00630472	0.0519403	Stable
LOC124901681	7.3126	-3.08538	1.13023	-2.72988	0.00633568	0.0521619	Stable
PAFAH1B3	35.2864	1.37716	0.504568	2.72938	0.00634534	0.052208	Stable
C7orf25	245.166	-0.665919	0.244022	-2.72894	0.00635391	0.052245	Stable
SETD1B	126.822	0.801668	0.294021	2.72657	0.00639967	0.0525541	Stable
ELF2	32.101	1.36496	0.500611	2.72659	0.00639925	0.0525541	Stable
DPF2	283.707	1.05851	0.38832	2.72587	0.0064133	0.0526324	Stable
SIAH1P1	12.6838	-2.74586	1.00759	-2.72517	0.00642678	0.0527094	Stable
C11orf54	33.1214	1.384	0.507992	2.72444	0.006441	0.0527924	Stable
ACAP2	230.617	0.718262	0.263667	2.72412	0.00644728	0.0528102	Stable
ZNF436	93.8402	0.870064	0.319424	2.72385	0.00645251	0.0528194	Stable
LRRIQ3	7.78817	-3.26421	1.19863	-2.72329	0.00646358	0.0528764	Stable
NUDCD2	132.471	-0.852291	0.313002	-2.72295	0.00647009	0.052896	Stable
PKIG	4.71222	-4.24573	1.5599	-2.7218	0.00649274	0.0529847	Stable
WDR76	287.505	0.784315	0.288163	2.72177	0.0064933	0.0529847	Stable
COMMD1	144.559	0.794215	0.291786	2.72191	0.00649055	0.0529847	Stable
LOC105377144	8.66988	-2.7028	0.993379	-2.72081	0.00651222	0.0531053	Stable
NRXN1	88.3623	1.08525	0.399426	2.71703	0.006587	0.0536811	Stable
PPP2R1A	131.776	0.978823	0.360348	2.71633	0.006601	0.0537611	Stable
ANKRD11	96.9996	0.843241	0.310475	2.71597	0.00660824	0.053786	Stable
ARL4C	71.4448	-1.42863	0.526061	-2.71571	0.00661347	0.0537946	Stable
ZYG11B	7.0252	2.66104	0.980256	2.71464	0.00663485	0.0539343	Stable
FHL3	8.34814	2.57919	0.950304	2.71407	0.0066463	0.0539933	Stable
TCP1	384.84	0.644634	0.237551	2.71367	0.00665428	0.054024	Stable
SPTLC1P2	28.8381	-1.58378	0.583833	-2.71272	0.00667337	0.0541449	Stable
TMF1	120.206	0.780489	0.287773	2.71217	0.0066844	0.0541681	Stable
THRAP3	53.9556	1.03971	0.383351	2.71216	0.00668466	0.0541681	Stable
EPB41L4A-AS1	13.4115	2.0053	0.739555	2.7115	0.00669805	0.0542424	Stable
PSMD10	581.451	0.621176	0.229279	2.70926	0.0067433	0.0544129	Stable
UACA	267.551	-0.699164	0.258006	-2.70988	0.00673078	0.0544129	Stable
ALG5	4.84258	3.69104	1.36211	2.70981	0.00673221	0.0544129	Stable
ENPP2	36.9284	-1.35298	0.499384	-2.7093	0.00674245	0.0544129	Stable
DCTN1	254.464	0.69113	0.255094	2.70931	0.00674225	0.0544129	Stable
TUBB8P10	763.292	-0.61224	0.225985	-2.7092	0.00674449	0.0544129	Stable
SYPL1	174.223	0.99712	0.368271	2.70757	0.00677775	0.0546367	Stable
EIF4E2	82.7184	-0.942415	0.348085	-2.70743	0.00678073	0.0546367	Stable
IFT52	134.257	-0.786865	0.290717	-2.70663	0.00679695	0.0547331	Stable
DANCR	125.131	-0.825191	0.3052	-2.70377	0.00685582	0.0551726	Stable
VPS35L	142.473	-0.901731	0.333593	-2.70309	0.00686979	0.0552505	Stable
EIF3K	247.028	0.74814	0.276831	2.70252	0.00688163	0.0552765	Stable
RPS7	338.592	0.77301	0.286031	2.70254	0.00688124	0.0552765	Stable
HNRNPF	274.162	-0.755937	0.279745	-2.70224	0.00688743	0.0552886	Stable
DNTTIP1	28.8602	-1.47343	0.545503	-2.70105	0.00691219	0.0554528	Stable
YPEL1	94.9523	-0.863429	0.319752	-2.70031	0.00692748	0.0555408	Stable
RAB6D	39.4947	-1.62826	0.603046	-2.70006	0.00693276	0.0555484	Stable
LCOR	309.628	0.637476	0.23618	2.69912	0.00695236	0.0556554	Stable
PIKFYVE	347.374	0.819367	0.303581	2.699	0.00695476	0.0556554	Stable
MPLKIP	11.2179	-2.45635	0.910238	-2.69858	0.00696369	0.0556576	Stable
HMGCS1	9.15056	-3.00942	1.11516	-2.69866	0.00696198	0.0556576	Stable
CD82	52.1179	1.08691	0.402968	2.69725	0.00699143	0.0558446	Stable
TRAF5	91.7011	0.901417	0.334509	2.69475	0.00704414	0.0562307	Stable
LOC105379583	5.01455	-4.30637	1.5982	-2.69451	0.00704924	0.0562365	Stable
PPP1R10	5.3104	4.34945	1.61433	2.69427	0.0070542	0.0562411	Stable
LOC112577516	43.2061	-1.25386	0.465442	-2.69392	0.00706173	0.0562663	Stable
H2AZ2	30.0732	-1.38114	0.51279	-2.69339	0.00707302	0.0562901	Stable
EFNA4	5.96379	-3.74581	1.39075	-2.69337	0.00707347	0.0562901	Stable
MSI2	94.3953	-1.01331	0.376293	-2.69287	0.00708396	0.0563039	Stable
UBXN11	394.101	0.756646	0.280968	2.693	0.00708126	0.0563039	Stable
NFAT5	30.2429	1.46933	0.545758	2.69228	0.00709657	0.0563693	Stable
RPL27AP5	12.9775	-2.13431	0.792884	-2.69183	0.0071062	0.0564109	Stable
NET1	77.3609	-0.893326	0.331999	-2.69075	0.00712926	0.0565591	Stable
CCT4	176.695	0.792096	0.294494	2.68969	0.00715185	0.0567033	Stable
FDFT1	1588.79	-0.584071	0.217263	-2.68831	0.0071815	0.0569033	Stable
TOMM40	5.93302	-3.72924	1.38746	-2.68782	0.00719207	0.0569169	Stable
PEPD	16.1845	1.94158	0.722331	2.68794	0.00718942	0.0569169	Stable
LTBP1	39.5469	-1.20943	0.45002	-2.6875	0.00719889	0.0569359	Stable
ZKSCAN1	7.52679	2.60747	0.97038	2.68706	0.00720838	0.0569759	Stable
FAHD2A	18.7161	1.66319	0.619523	2.68463	0.00726103	0.0573568	Stable
LSM11	218.698	0.706468	0.263173	2.68442	0.00726549	0.0573568	Stable
SPTSSA	4.98517	-4.24803	1.58311	-2.68334	0.00728908	0.0574372	Stable
ZFP91	90.7014	0.927239	0.345549	2.68338	0.0072882	0.0574372	Stable
MGST2	333.422	-0.680955	0.253748	-2.68359	0.00728358	0.0574372	Stable
ZBED6	19.3023	1.61627	0.602471	2.68273	0.00730244	0.0575073	Stable
POLK	76.6307	0.960024	0.35791	2.68231	0.00731162	0.0575443	Stable
LOC105379227	6.62715	3.0586	1.14083	2.68104	0.00733942	0.0575869	Stable
CILP	3.68716	4.7491	1.77129	2.68116	0.00733682	0.0575869	Stable
LOC105369844	18.3455	1.74379	0.650326	2.68141	0.00733135	0.0575869	Stable
RBM8A	87.8065	-1.03453	0.385856	-2.68113	0.00733741	0.0575869	Stable
SZT2	21.3608	1.80538	0.673212	2.68175	0.00732387	0.0575869	Stable
ST6GALNAC3	16.2621	-1.79097	0.668132	-2.68056	0.00734995	0.0576344	Stable
CREB1	94.0733	-0.844978	0.315263	-2.68023	0.00735713	0.0576555	Stable
DDX60L	9.56398	2.54579	0.950044	2.67966	0.00736972	0.057719	Stable
SLC25A16	18.385	-1.87651	0.700359	-2.67936	0.00737633	0.0577356	Stable
THOC5	9.6899	2.35595	0.880296	2.67631	0.00744367	0.0582272	Stable
LOC124903680	4.94223	3.65235	1.36519	2.67535	0.00746508	0.0583593	Stable
AZI2	64.4577	-0.955555	0.357259	-2.67468	0.00748	0.0584404	Stable
RASA4CP	8.37765	-2.88141	1.07745	-2.67428	0.00748909	0.0584758	Stable
NDUFB9	310.879	0.807001	0.301811	2.67386	0.00749839	0.0585129	Stable
RBM4B	84.897	-0.983969	0.368046	-2.67349	0.00750657	0.0585413	Stable
PTBP1	82.7888	-0.955933	0.357735	-2.67218	0.00753596	0.0586637	Stable
UBE2Q2	1364.08	-0.560075	0.209591	-2.67223	0.00753486	0.0586637	Stable
FAT1	166.363	0.77136	0.28864	2.6724	0.00753114	0.0586637	Stable
GABARAPL2	535.198	0.731372	0.273973	2.6695	0.00759634	0.0590979	Stable
COG2	77.3708	-0.982187	0.368595	-2.66468	0.00770614	0.0599159	Stable
NSDHL	110.593	-0.853849	0.320575	-2.66349	0.0077334	0.059992	Stable
RPL19	433.479	0.697923	0.262046	2.66336	0.0077365	0.059992	Stable
LINC02167	6.49555	-3.40279	1.27769	-2.66324	0.00773925	0.059992	Stable
RTN3	221.76	0.701276	0.263265	2.66376	0.00772719	0.059992	Stable
IRAG1-AS1	117.182	-0.834981	0.313476	-2.66362	0.00773056	0.059992	Stable
DNAJC15	543.217	-0.560052	0.210394	-2.66192	0.00776966	0.0601552	Stable
DUSP19	243.127	0.780727	0.293279	2.66206	0.00776638	0.0601552	Stable
PPP1R3A	10.223	-6.36452	2.39123	-2.66161	0.00777686	0.0601747	Stable
FBLN7	419.61	0.769809	0.289406	2.65996	0.00781493	0.0604329	Stable
RHOXF2	7.43781	3.8341	1.44262	2.65774	0.00786668	0.060766	Stable
ZNF788P	308.58	-0.703843	0.264851	-2.6575	0.00787217	0.060766	Stable
THAP10	18.92	-1.7047	0.641427	-2.65766	0.00786851	0.060766	Stable
CFL2	91.2988	1.1151	0.419677	2.65705	0.00788276	0.0607775	Stable
LINC02446	963.505	0.949583	0.357385	2.65704	0.00788312	0.0607775	Stable
DCBLD2	7.05302	-3.29785	1.24142	-2.65651	0.00789543	0.060836	Stable
RBM44	29.8075	-1.37499	0.517858	-2.65514	0.00792756	0.0610469	Stable
MRPS18C	52.0159	-1.05042	0.395709	-2.65453	0.0079419	0.0610594	Stable
LOC124907877	80.32	-0.965213	0.363618	-2.65447	0.00794342	0.0610594	Stable
LOC105374817	91.9481	-1.03144	0.388532	-2.65471	0.00793755	0.0610594	Stable
BPNT2	13.7417	-2.0497	0.772565	-2.65311	0.00797535	0.0612682	Stable
MAP1S	101.898	1.00823	0.380168	2.65208	0.00799985	0.0614119	Stable
GLG1	113.866	0.793871	0.299357	2.65192	0.00800361	0.0614119	Stable
CHAF1B	54.7807	-1.0831	0.408684	-2.65022	0.00804384	0.0616839	Stable
OVCH2	24.7579	1.43025	0.539851	2.64934	0.00806486	0.0618082	Stable
QSOX1	12.7516	1.99004	0.751219	2.64909	0.00807096	0.0618181	Stable
SCAI	130.89	0.824356	0.311339	2.64777	0.00810237	0.0619848	Stable
TMSB4XP8	117.122	-0.998939	0.377249	-2.64796	0.00809796	0.0619848	Stable
SRPK2	166.935	0.704398	0.266118	2.64694	0.00812232	0.0621005	Stable
CATSPERD	37.5796	1.1801	0.445885	2.64665	0.00812938	0.0621175	Stable
CDS2	219.534	0.67633	0.255577	2.64629	0.00813801	0.0621466	Stable
BRINP1	140.077	0.740357	0.279907	2.64501	0.00816874	0.0623181	Stable
EPHX2	8.05418	-3.05323	1.15436	-2.64496	0.00817016	0.0623181	Stable
BIRC6	278.725	0.667473	0.252377	2.64475	0.00817518	0.0623194	Stable
CERT1	127.394	0.783194	0.296315	2.64311	0.00821477	0.0625841	Stable
FAM172BP	172.132	-0.878114	0.332265	-2.64281	0.00822204	0.0626024	Stable
RXYLT1	14.2711	-1.92751	0.729437	-2.64246	0.00823069	0.0626312	Stable
NRAV	12.3706	-2.51068	0.950426	-2.64164	0.00825067	0.0627461	Stable
KSR2	31.5292	1.27353	0.482218	2.64097	0.0082668	0.0627614	Stable
ALDH7A1	98.6901	-0.834007	0.315798	-2.64095	0.00826732	0.0627614	Stable
ZNF593OS	95.9644	-1.18479	0.448614	-2.641	0.00826607	0.0627614	Stable
SERTAD2	7.71642	-2.78457	1.05459	-2.64043	0.00828011	0.0628213	Stable
PLEKHB2	235.873	0.703344	0.266571	2.63849	0.00832763	0.0631446	Stable
MARCHF1	80.3241	0.912582	0.345945	2.63794	0.00834119	0.063173	Stable
DGUOK-AS1	23.2887	-1.48827	0.56414	-2.63812	0.00833678	0.063173	Stable
RPL35P6	12.5905	-2.12934	0.807277	-2.63768	0.00834751	0.0631837	Stable
LSM10	113.84	-0.83957	0.318496	-2.63605	0.00838785	0.0634516	Stable
SLBP	541.894	-0.560951	0.212843	-2.63552	0.00840081	0.0635123	Stable
LOC105370461	91.05	-1.00245	0.380408	-2.63521	0.00840858	0.0635337	Stable
CALHM6	5.24628	-4.36526	1.65794	-2.63294	0.00846488	0.0639215	Stable
RPL41P1	52.1639	1.23765	0.470139	2.63252	0.00847536	0.0639631	Stable
CNOT1	156.299	0.872343	0.331438	2.632	0.0084885	0.0640247	Stable
KIF15	93.9497	-1.04294	0.396558	-2.62998	0.0085391	0.0643309	Stable
RPL7P1	58.3753	1.05847	0.402462	2.62998	0.00853891	0.0643309	Stable
CERKL	19.6899	-1.62686	0.618649	-2.62969	0.0085462	0.0643467	Stable
LOC124901238	4.52058	-4.1488	1.5779	-2.62932	0.00855561	0.0643799	Stable
ZBTB33	465.723	0.693348	0.263792	2.62839	0.00857904	0.0644677	Stable
BHLHE40	125.076	-1.05872	0.402824	-2.62826	0.00858232	0.0644677	Stable
RPL23AP7	39.7859	-1.48432	0.564737	-2.62834	0.00858031	0.0644677	Stable
ZNF876P	64.3298	-1.08011	0.411073	-2.62753	0.00860077	0.0645686	Stable
OTUD6B-AS1	43.6967	-1.14959	0.437564	-2.62724	0.00860802	0.0645853	Stable
CNPPD1	26.0151	1.44007	0.548244	2.62669	0.00862187	0.0646514	Stable
DHX32	33.2786	-1.34289	0.511342	-2.62621	0.00863425	0.0646861	Stable
GTF2IP13	8.91037	2.42199	0.922272	2.62612	0.00863655	0.0646861	Stable
ATP6V1F	97.9475	0.822674	0.313309	2.62576	0.00864556	0.0646976	Stable
LOC124905994	6.47393	-3.54179	1.34892	-2.62566	0.00864814	0.0646976	Stable
CPEB2	25.7939	-1.69277	0.644756	-2.62545	0.00865353	0.0647002	Stable
RPS25	473.83	0.700247	0.266948	2.62315	0.00871201	0.0650996	Stable
CBX8	12.1465	-2.05599	0.784123	-2.62203	0.00874087	0.0652773	Stable
HAUS3	15.008	-2.0019	0.763657	-2.62146	0.00875542	0.0653481	Stable
ANAPC16	39.5871	-1.16708	0.445397	-2.62031	0.00878509	0.0655314	Stable
BRCA1	292.306	0.635776	0.242677	2.61985	0.0087969	0.0655553	Stable
POMGNT2	38.0413	1.17997	0.450406	2.61979	0.00879848	0.0655553	Stable
ZNF770	241.445	0.713326	0.272338	2.61927	0.00881182	0.0655833	Stable
DNM1L	176.862	0.769438	0.293763	2.61925	0.00881244	0.0655833	Stable
LOC400622	41.0368	-1.24862	0.476779	-2.61887	0.00882219	0.0656179	Stable
CREBBP	192.192	0.78261	0.298895	2.61835	0.00883571	0.0656805	Stable
SPIN1	338.266	0.611667	0.233646	2.61792	0.00884672	0.0657243	Stable
SECISBP2L	311.523	0.679967	0.259819	2.61708	0.00886865	0.0658247	Stable
TUBBP5	953.785	-0.948403	0.3624	-2.61701	0.00887047	0.0658247	Stable
LOC105377599	4.54053	3.58799	1.37135	2.61639	0.00888648	0.0659055	Stable
EXOC4	145.54	0.766415	0.292963	2.61608	0.00889444	0.0659265	Stable
RPS11	319.82	0.68903	0.263666	2.61327	0.00896812	0.0663961	Stable
GRHL1	152.127	-0.955362	0.365569	-2.61335	0.00896586	0.0663961	Stable
MCOLN2	15.4503	-2.02375	0.774761	-2.6121	0.00899888	0.0665855	Stable
ATF2	195.596	0.989806	0.378969	2.61184	0.00900563	0.0665972	Stable
PCP4L1	1208.35	-0.787488	0.301569	-2.6113	0.00901988	0.0666642	Stable
SPRED1	12.2924	-2.06759	0.792053	-2.61042	0.00904306	0.0667971	Stable
LOC107986638	34.105	-1.509	0.578383	-2.609	0.0090808	0.0670374	Stable
SOX1	8.04365	-2.85523	1.09504	-2.60741	0.00912304	0.0673029	Stable
LARP1	292.244	0.690391	0.264796	2.60725	0.00912724	0.0673029	Stable
TSNAX	128.38	-0.944996	0.36263	-2.60595	0.00916193	0.06752	Stable
MGC16275	11.4862	2.37362	0.911059	2.60534	0.00917834	0.0675248	Stable
ATP10D	29.2475	-1.61345	0.619267	-2.60542	0.00917609	0.0675248	Stable
CFAP210	22.5169	-1.49121	0.572347	-2.60543	0.00917598	0.0675248	Stable
REX1BD	17.5439	-1.703	0.653822	-2.60468	0.00919594	0.0676157	Stable
KDM5A	163.056	0.742812	0.285301	2.60361	0.00922476	0.0677859	Stable
SF3A3	1091.92	-0.530169	0.203643	-2.60343	0.00922964	0.0677859	Stable
NUP160	82.8379	-0.879938	0.33802	-2.60321	0.00923542	0.0677897	Stable
ARL6IP1	526.622	0.575377	0.221173	2.60148	0.00928228	0.0680559	Stable
FBXO22	74.4039	0.952366	0.366065	2.60163	0.00927822	0.0680559	Stable
LOC105376956	32.3326	-1.40574	0.540474	-2.60094	0.00929695	0.0681247	Stable
LOC124900586	13.0824	1.97308	0.758763	2.6004	0.00931161	0.0681932	Stable
NDUFS6	148.198	-0.749174	0.288261	-2.59894	0.0093512	0.0684442	Stable
HP1BP3	73.5593	0.933853	0.359402	2.59836	0.00936713	0.0685218	Stable
TRMT11	152.184	-0.820006	0.315661	-2.59774	0.00938397	0.0685789	Stable
ACVR1C	14.6168	1.85141	0.712717	2.59768	0.0093856	0.0685789	Stable
NSRP1	83.0573	-0.860488	0.331393	-2.59658	0.00941568	0.0687596	Stable
TMEM134	54.091	-1.06226	0.409253	-2.59561	0.00944239	0.0688899	Stable
DCAF17	109.489	0.806755	0.310824	2.59554	0.00944424	0.0688899	Stable
TFAP4	14.6973	-1.88379	0.726042	-2.59461	0.00946986	0.0690376	Stable
GRID2	23.6705	1.53254	0.590807	2.59397	0.00948737	0.0691261	Stable
PRDM4	122.97	-0.803717	0.309962	-2.59295	0.0095156	0.0692925	Stable
COPZ1	41.5738	1.0966	0.423179	2.59133	0.00956058	0.0695484	Stable
CYP4X1	6.16394	-3.23831	1.24969	-2.59129	0.00956156	0.0695484	Stable
VMA21	51.1017	1.16269	0.448739	2.59101	0.00956943	0.0695664	Stable
SLC14A1	68.6849	-1.25715	0.485356	-2.59016	0.00959321	0.0695819	Stable
LINC01252	458.57	0.643966	0.248589	2.59048	0.00958419	0.0695819	Stable
TAF2	56.8874	-1.16315	0.449029	-2.59037	0.00958736	0.0695819	Stable
CNIH4	86.1389	-0.929866	0.358974	-2.59034	0.00958811	0.0695819	Stable
COMMD5	32.2178	1.19069	0.459754	2.58983	0.00960221	0.0696079	Stable
LOC124909452	5.56877	-3.734	1.4419	-2.58964	0.00960776	0.0696089	Stable
APPL1	84.5018	0.912003	0.35243	2.58776	0.0096603	0.0699502	Stable
RICTOR	167.988	0.70298	0.271762	2.58675	0.00968863	0.0701158	Stable
MDGA2	31.0626	-1.30086	0.502988	-2.58626	0.00970239	0.0701638	Stable
IQCD	24.1838	-1.79711	0.694903	-2.58613	0.00970617	0.0701638	Stable
WBP11	257.142	0.660341	0.255478	2.58473	0.00974552	0.0704086	Stable
COLEC12	9.28836	-2.64434	1.02352	-2.58357	0.00977831	0.0704931	Stable
PDE8A	31.0727	-1.34032	0.518687	-2.58405	0.00976462	0.0704931	Stable
EXOC1	55.9746	-1.12083	0.433836	-2.58354	0.00977914	0.0704931	Stable
NMNAT3	21.8175	-1.56686	0.606439	-2.58371	0.00977453	0.0704931	Stable
ZNF382	19.5192	-1.74087	0.674236	-2.58199	0.00982326	0.0707001	Stable
DNAJC21	74.2136	-0.915955	0.354723	-2.58217	0.00981803	0.0707001	Stable
PGM2	50.6589	-1.12568	0.43598	-2.58195	0.00982435	0.0707001	Stable
LOC124909489	14.416	-1.87234	0.725406	-2.58109	0.00984891	0.0708373	Stable
H2AC20	6.55106	-3.78886	1.46818	-2.58065	0.00986154	0.0708885	Stable
GANC	22.7607	-1.48641	0.576236	-2.57951	0.00989415	0.0710831	Stable
TPT1	1051.96	0.557394	0.21617	2.5785	0.00992316	0.0712517	Stable
LOC105369896	210.911	-0.964629	0.374156	-2.57815	0.00993314	0.0712836	Stable
DTNBP1	36.3306	-1.27906	0.49619	-2.57775	0.00994446	0.071325	Stable
GRTP1	106.008	-1.04011	0.403585	-2.57716	0.0099615	0.0714074	Stable
IGFLR1	17.922	1.59641	0.619595	2.57653	0.00997967	0.0714978	Stable
POLR3GL	31.3858	-1.37639	0.534407	-2.57555	0.0100082	0.0716622	Stable
BCLAF3	100.049	-0.997089	0.387251	-2.57479	0.0100301	0.0717235	Stable
IL4I1	5.87524	3.14141	1.22017	2.57456	0.0100366	0.0717235	Stable
LIPC-AS1	82.0766	-0.932472	0.362187	-2.57456	0.0100368	0.0717235	Stable
MBNL2	14.8414	2.03461	0.790302	2.57447	0.0100394	0.0717235	Stable
CREBRF	30.8059	1.28077	0.497559	2.5741	0.01005	0.0717235	Stable
HSPA4L	328.55	0.738454	0.286916	2.57377	0.0100598	0.0717235	Stable
MBNL1	52.0554	1.02916	0.399875	2.57371	0.0100614	0.0717235	Stable
ATAD2B	132.958	0.797866	0.309963	2.57406	0.0100512	0.0717235	Stable
LOC105372926	7.43965	-3.64312	1.41602	-2.5728	0.010088	0.0718733	Stable
MTSS2	63.8594	1.03783	0.403635	2.57121	0.0101344	0.0721258	Stable
RPL41	328.12	0.749914	0.291659	2.5712	0.0101346	0.0721258	Stable
CATSPER1	8.47389	-3.19441	1.24251	-2.57094	0.0101424	0.0721409	Stable
ARHGAP33	25.3418	1.98868	0.773782	2.57008	0.0101674	0.0722788	Stable
RSF1	105.263	0.797675	0.310415	2.56971	0.0101785	0.072318	Stable
CKS1BP3	64.9652	-0.91927	0.357782	-2.56936	0.0101888	0.0723508	Stable
HDLBP	381.373	0.648125	0.25233	2.56855	0.0102124	0.0724784	Stable
LOC124902066	12.5819	-2.17814	0.848514	-2.56701	0.010258	0.0727625	Stable
PIWIL4-AS1	7.03035	-2.92008	1.13774	-2.56656	0.0102713	0.072776	Stable
LOC105379101	10.8877	-2.39494	0.933091	-2.56668	0.0102678	0.072776	Stable
SUMO3	44.9989	1.10613	0.43106	2.56606	0.010286	0.0728404	Stable
PLPBP	45.3322	-1.08557	0.423148	-2.56547	0.0103036	0.0729251	Stable
IRF1	42.6654	-1.227	0.478381	-2.56489	0.0103208	0.0729671	Stable
APC	511.958	0.558219	0.217639	2.56489	0.0103209	0.0729671	Stable
PSME1	41.148	1.16111	0.45287	2.56389	0.0103507	0.0731376	Stable
WDR44	132.171	0.753543	0.293959	2.56342	0.0103645	0.0731949	Stable
CPSF1	57.2756	1.05547	0.411833	2.56285	0.0103816	0.0732353	Stable
TTL	20.2239	-1.57004	0.6126	-2.56292	0.0103797	0.0732353	Stable
LOC105374814	262.161	-0.815997	0.318457	-2.56235	0.0103968	0.0733018	Stable
AVL9	83.1583	0.91398	0.356743	2.56201	0.0104067	0.0733319	Stable
LOC105369625	31.4512	-1.59745	0.623727	-2.56114	0.0104331	0.0734772	Stable
FOXO3	246.79	0.665333	0.259805	2.5609	0.0104403	0.0734877	Stable
TMOD1	34.6528	-1.24823	0.487672	-2.55956	0.0104806	0.0737309	Stable
LOC124900953	8.85857	-2.86763	1.12059	-2.55902	0.0104967	0.0738042	Stable
MEI4	208.547	1.10331	0.431318	2.55801	0.0105274	0.0739793	Stable
LINC01318	9.52872	-2.86093	1.11881	-2.55713	0.010554	0.074126	Stable
FAM204A	128.087	0.863237	0.337676	2.55641	0.0105759	0.0742394	Stable
EBF3	4.25685	-4.09814	1.60334	-2.556	0.0105884	0.0742861	Stable
TOX2	177.438	0.783301	0.306507	2.55558	0.0106012	0.0743358	Stable
PYGM	11.2322	-2.34409	0.91739	-2.55517	0.0106135	0.0743408	Stable
SETX	408.303	0.65663	0.256973	2.55525	0.0106113	0.0743408	Stable
SPEN	63.5556	1.08129	0.423253	2.55471	0.0106276	0.0743988	Stable
ANXA2P2	4.07262	4.02367	1.57523	2.55434	0.010639	0.0744382	Stable
REC114	2309.8	-0.510712	0.200013	-2.55339	0.0106679	0.0745998	Stable
PPP1R12B	34.7807	1.21095	0.474301	2.55311	0.0106764	0.0746191	Stable
STYK1	12.2243	-2.30434	0.903055	-2.55171	0.0107195	0.074879	Stable
TRAK1	251.321	-0.671751	0.263275	-2.55152	0.0107254	0.0748802	Stable
SAV1	241.741	-0.633165	0.248199	-2.55103	0.0107404	0.0749441	Stable
ZNF354B	39.4371	1.21227	0.475366	2.55018	0.0107666	0.0750862	Stable
LINC01122	127.754	-1.12969	0.443772	-2.54566	0.0109071	0.0760246	Stable
TLE7	89.7257	0.97172	0.381765	2.54533	0.0109173	0.0760544	Stable
MED7	122.836	-0.886575	0.348365	-2.54496	0.0109289	0.076094	Stable
RHBDF1	9.50439	-2.37908	0.934946	-2.54462	0.0109398	0.0761288	Stable
MCAT	43.153	-1.07516	0.422777	-2.54308	0.0109879	0.0763885	Stable
IER3IP1	347.545	-0.63698	0.250479	-2.54305	0.010989	0.0763885	Stable
LOC105375243	166.963	-0.757315	0.297846	-2.54264	0.0110019	0.076437	Stable
ZNF420	43.1819	1.08876	0.428472	2.54103	0.0110527	0.0767481	Stable
HMG20B	15.4571	-1.96911	0.775552	-2.53898	0.0111176	0.0771062	Stable
NDC80	126.357	-0.777022	0.306012	-2.53919	0.0111109	0.0771062	Stable
UBN1	75.3973	0.88012	0.346663	2.53883	0.0111222	0.0771062	Stable
ZNF609	37.4046	1.18979	0.468938	2.53719	0.0111746	0.0774274	Stable
SMCHD1	44.6839	1.2354	0.487096	2.53626	0.0112044	0.0775924	Stable
MRPL39	106.275	-0.854987	0.337224	-2.53537	0.0112328	0.0777282	Stable
SMAD2	346.281	-0.582605	0.2298	-2.53527	0.0112361	0.0777282	Stable
POP4	188.134	-0.64954	0.256326	-2.53404	0.0112756	0.0778579	Stable
KCTD13-DT	8.19606	2.3732	0.936529	2.53404	0.0112756	0.0778579	Stable
SLC6A12	45.8912	1.04402	0.412018	2.53393	0.0112791	0.0778579	Stable
ITGA10	52.9999	1.03704	0.409199	2.53432	0.0112665	0.0778579	Stable
ZNF44	45.5719	-1.49036	0.588578	-2.53214	0.011337	0.0781735	Stable
RERE	227.727	0.68128	0.269038	2.53228	0.0113322	0.0781735	Stable
DMKN	116.211	0.854782	0.337603	2.53191	0.0113443	0.0781801	Stable
CCT2	680.243	0.575053	0.227138	2.53173	0.0113501	0.0781801	Stable
CCNP	377.132	-0.85337	0.337099	-2.53152	0.0113571	0.0781864	Stable
MEF2D	12.1195	1.85401	0.732446	2.53126	0.0113654	0.0782018	Stable
LOC124905036	17.0219	-2.0998	0.82997	-2.52997	0.0114071	0.0784462	Stable
MRPL1	28.3575	1.3229	0.522927	2.52979	0.0114131	0.0784462	Stable
TMSB4X	4434.1	-0.845686	0.334365	-2.52923	0.0114312	0.0785288	Stable
PLAGL1	56.4224	-0.972775	0.384748	-2.52834	0.0114603	0.0786863	Stable
PRELID2	523.126	0.793756	0.314039	2.52757	0.0114854	0.0788091	Stable
LOC729218	6.15674	3.21354	1.27147	2.52742	0.0114904	0.0788091	Stable
SAMD1	128.287	-1.12965	0.447121	-2.52649	0.0115207	0.0789325	Stable
SERPINB8	27.5011	-1.4728	0.582934	-2.52652	0.0115197	0.0789325	Stable
LETM2	26.682	-1.61993	0.641236	-2.52626	0.0115283	0.0789428	Stable
RANGAP1	79.55	1.10902	0.439049	2.52595	0.0115386	0.0789619	Stable
COMMD4	86.6519	0.865311	0.342639	2.52543	0.0115557	0.0789619	Stable
UBXN1	72.0953	0.864391	0.342259	2.52555	0.0115518	0.0789619	Stable
FZD3	578.961	0.611217	0.241993	2.52576	0.0115447	0.0789619	Stable
SAT1	29.4341	-1.94785	0.771388	-2.52513	0.0115656	0.0789876	Stable
CPA1	22.4588	1.63262	0.646709	2.5245	0.0115862	0.0790024	Stable
RIOK1	205.402	-0.630565	0.24976	-2.52468	0.0115803	0.0790024	Stable
CHAC2	5.67833	-4.4903	1.77869	-2.5245	0.0115862	0.0790024	Stable
TSPYL1	172.442	0.691196	0.273823	2.52425	0.0115946	0.079018	Stable
ACTBP12	23.0805	-1.7643	0.699187	-2.52336	0.011624	0.0791765	Stable
CEP97	138.14	0.764389	0.302998	2.52275	0.0116441	0.0792714	Stable
TBC1D30	23.0773	-1.46868	0.582702	-2.52047	0.01172	0.0797052	Stable
LOC105379172	4.96309	3.65124	1.44864	2.52046	0.0117203	0.0797052	Stable
USP43	16.2342	-1.8635	0.7403	-2.51722	0.0118284	0.080398	Stable
TXNL4B	110.277	-0.769178	0.305705	-2.51608	0.0118669	0.0806172	Stable
ABCB4	697.882	-0.803895	0.319642	-2.51498	0.0119038	0.0808249	Stable
TOX4	203.921	0.757439	0.301409	2.51299	0.0119712	0.0810402	Stable
COL4A2	13.7051	-1.83269	0.729302	-2.51294	0.0119729	0.0810402	Stable
RPS26P25	43.4517	1.05895	0.421388	2.51299	0.0119712	0.0810402	Stable
RPLP0P6	33.8297	1.22126	0.485864	2.51359	0.0119509	0.0810402	Stable
ARF1	349.208	0.670144	0.266678	2.51293	0.0119733	0.0810402	Stable
HECTD3	54.9442	0.983457	0.391328	2.51312	0.0119668	0.0810402	Stable
NAA60	70.1353	0.935828	0.372439	2.5127	0.0119811	0.0810506	Stable
SCUBE1	14.0201	1.90122	0.757008	2.51149	0.0120221	0.0811573	Stable
ACYP1	17.7773	-1.78071	0.709	-2.51158	0.0120193	0.0811573	Stable
VCP	69.7325	0.97762	0.389214	2.51178	0.0120124	0.0811573	Stable
PUM2	151.784	-0.679642	0.270602	-2.51159	0.0120188	0.0811573	Stable
LOC124903160	24.171	-1.74379	0.69441	-2.51118	0.0120329	0.0811787	Stable
RNF6	17.4624	1.68144	0.669672	2.51085	0.0120442	0.0811787	Stable
SVOPL	114.343	-0.770389	0.306809	-2.51097	0.0120399	0.0811787	Stable
NEFH	289.341	0.660299	0.263081	2.50986	0.0120777	0.0812665	Stable
SELENOW	307.568	0.704661	0.280751	2.50991	0.0120761	0.0812665	Stable
NUTF2	60.2999	0.973581	0.387979	2.50936	0.0120949	0.0812665	Stable
TRIM23	6.02135	2.90038	1.15559	2.50987	0.0120777	0.0812665	Stable
HECW2	28.1032	-1.61205	0.642373	-2.50952	0.0120895	0.0812665	Stable
KIFAP3	69.2143	0.880965	0.351072	2.50936	0.0120952	0.0812665	Stable
PLK1	225.836	0.696504	0.277611	2.50892	0.01211	0.0812837	Stable
PELI1	100.996	-0.786361	0.313427	-2.50891	0.0121104	0.0812837	Stable
COX4I1	294.79	0.660203	0.263196	2.50841	0.0121277	0.0813578	Stable
NRBF2	41.4241	1.07451	0.428505	2.50759	0.0121557	0.0815029	Stable
PIGF	41.172	-1.2326	0.491603	-2.50732	0.0121651	0.0815235	Stable
LOC105369797	12.2196	1.85909	0.741946	2.5057	0.0122209	0.0818547	Stable
UBA1	107.618	0.816001	0.325867	2.50409	0.0122766	0.0821848	Stable
ARHGAP26	296.685	0.661834	0.264388	2.50327	0.0123053	0.082291	Stable
MGAT4A	173.122	0.932904	0.372661	2.50336	0.0123022	0.082291	Stable
PHACTR4	53.9482	1.01599	0.405954	2.50272	0.0123244	0.0823763	Stable
VDAC2	91.0752	0.944415	0.377426	2.50225	0.0123405	0.0824412	Stable
NUFIP1	313.874	0.573371	0.229199	2.50163	0.0123623	0.0825437	Stable
MINDY2	124.203	0.707186	0.282723	2.50134	0.0123725	0.082569	Stable
EFHD2	9.61871	-2.40117	0.960704	-2.49938	0.012441	0.0829831	Stable
MAS1	8.39	2.31415	0.926303	2.49826	0.0124804	0.0831386	Stable
NFU1	149.496	-0.74967	0.300071	-2.49831	0.0124786	0.0831386	Stable
LOC643441	7.69936	-3.72519	1.49117	-2.49817	0.0124837	0.0831386	Stable
MAPK14	42.8804	1.2052	0.482481	2.49791	0.0124927	0.0831552	Stable
BCORL1	49.6074	1.24164	0.49722	2.49715	0.0125194	0.0832902	Stable
RPS6KL1	25.1555	1.37895	0.552307	2.49671	0.0125353	0.0833094	Stable
SLC48A1	7.91137	2.37351	0.950637	2.49675	0.0125336	0.0833094	Stable
LARGE1	28.1245	-1.43281	0.574048	-2.49597	0.0125612	0.0833955	Stable
TTLL11	10.6438	-2.20389	0.882973	-2.49599	0.0125606	0.0833955	Stable
LINC02328	16.3673	-1.76896	0.709129	-2.49456	0.0126113	0.0836418	Stable
SRI	105.24	-0.947693	0.379877	-2.49473	0.0126052	0.0836418	Stable
AP1M1	134.354	0.789972	0.316829	2.49337	0.0126537	0.0838795	Stable
MED13	680.477	0.529607	0.212436	2.49302	0.0126662	0.083919	Stable
NOMO1	3.91726	4.81829	1.933	2.49265	0.0126793	0.0839368	Stable
STAT1	105.605	0.876446	0.351636	2.49248	0.0126854	0.0839368	Stable
LHX8	173.246	-0.699978	0.280845	-2.4924	0.0126884	0.0839368	Stable
CYRIB	95.7792	-0.862227	0.345975	-2.49217	0.0126967	0.083948	Stable
SLC25A3	348.619	0.623374	0.250216	2.49134	0.0127263	0.0841008	Stable
DAP	45.7209	-1.23771	0.496869	-2.49101	0.012738	0.084135	Stable
HSPA1B	11.7101	-2.78629	1.11873	-2.49057	0.0127537	0.0841951	Stable
PDGFRL	243.002	-0.619029	0.248567	-2.49039	0.0127602	0.0841953	Stable
PDCD6IPP2	38.5355	-1.14591	0.460222	-2.4899	0.012778	0.0842259	Stable
STAU1	501.572	0.600084	0.240998	2.49	0.0127744	0.0842259	Stable
C15orf48	11.2597	2.07675	0.834217	2.48947	0.0127935	0.0842849	Stable
SFSWAP	45.4971	1.06701	0.428733	2.48875	0.0128195	0.084413	Stable
CRCP	34.7228	1.25601	0.504816	2.48806	0.0128443	0.084533	Stable
PEAK1	132.578	0.725358	0.291762	2.48613	0.012914	0.0849049	Stable
ZNF385D	44.2745	-1.1133	0.447778	-2.48628	0.0129085	0.0849049	Stable
PRPF4B	36.2593	1.16206	0.467549	2.48543	0.0129393	0.085028	Stable
SUMO2	801.695	-0.522729	0.210426	-2.48415	0.0129861	0.0852792	Stable
ANKRD22	15.9629	-2.42817	0.977515	-2.48402	0.0129908	0.0852792	Stable
NPIPB15	15.0153	-1.94339	0.782498	-2.48357	0.0130073	0.0853003	Stable
DENND5A	31.5328	-1.22154	0.491822	-2.4837	0.0130025	0.0853003	Stable
LOC285889	396.003	-0.60223	0.242532	-2.48309	0.0130247	0.0853708	Stable
DNAJC10	116.32	0.78921	0.317865	2.48284	0.0130339	0.0853877	Stable
ZNF223	38.3762	-1.09729	0.442008	-2.48251	0.0130461	0.0854154	Stable
P4HB	88.281	0.826546	0.333006	2.48207	0.0130621	0.0854154	Stable
LOC124900988	629.327	0.587673	0.236755	2.4822	0.0130573	0.0854154	Stable
PPP3CA	228.776	0.668928	0.269512	2.482	0.0130647	0.0854154	Stable
LOC101927668	23.8304	-1.36525	0.550269	-2.48105	0.0130996	0.0855998	Stable
ANGPTL6	8.71521	2.48469	1.00159	2.48076	0.0131104	0.0856271	Stable
GRIK2	106.931	0.919894	0.370894	2.48021	0.0131305	0.0856281	Stable
CCDC88A	305.783	0.579784	0.233753	2.48033	0.0131261	0.0856281	Stable
DISC1	14.5989	-1.91052	0.770214	-2.4805	0.0131197	0.0856281	Stable
GTF2F2	222.876	-0.608108	0.245294	-2.4791	0.0131715	0.0858515	Stable
VN2R19P	10.4643	-2.55223	1.02968	-2.47866	0.0131877	0.0859018	Stable
CMKLR1	45.6524	1.02477	0.413459	2.47853	0.0131925	0.0859018	Stable
ATP5F1D	34.5928	1.23456	0.498177	2.47816	0.013206	0.0859461	Stable
ATP5F1C	324.604	-0.611483	0.246767	-2.47798	0.013213	0.0859478	Stable
PPIAP14	9.59812	-2.28177	0.921106	-2.47721	0.0132414	0.0860894	Stable
HMGN1P36	6.32287	-3.95298	1.59614	-2.47659	0.0132644	0.0861951	Stable
GNPTAB	258.062	0.663679	0.268015	2.47628	0.0132761	0.0862276	Stable
STK17A	8.40873	3.07832	1.24374	2.47505	0.0133217	0.0864798	Stable
LOC105374764	7.28094	2.41101	0.974295	2.47462	0.0133377	0.0865403	Stable
WDR48	150.379	0.79638	0.321844	2.47443	0.0133449	0.0865436	Stable
LOC101927093	108.427	0.801396	0.323926	2.47401	0.0133605	0.086601	Stable
RNMT	237.802	0.713107	0.288351	2.47306	0.0133963	0.0867889	Stable
C1QBP	151.507	0.701486	0.283741	2.47228	0.0134256	0.0869103	Stable
GTF3C1	121.192	0.7593	0.307202	2.47166	0.0134488	0.0869103	Stable
LOC124903459	82.8956	1.06042	0.429028	2.47167	0.0134483	0.0869103	Stable
DNAJB14	14.296	-1.95466	0.790787	-2.47179	0.0134439	0.0869103	Stable
IFFO2	6.11455	2.94723	1.19217	2.47216	0.0134301	0.0869103	Stable
SPSB1	46.7975	-1.35082	0.546594	-2.47134	0.0134607	0.0869433	Stable
TSSC2	6.73732	-2.97868	1.20541	-2.47108	0.0134704	0.0869628	Stable
ITGB8-AS1	7.70775	-2.53451	1.02654	-2.46899	0.0135495	0.0874291	Stable
PEX3	49.1373	-1.02244	0.414169	-2.46866	0.0135621	0.0874668	Stable
AEBP2	8.87766	2.25686	0.914701	2.46732	0.0136128	0.0877496	Stable
EIF4G3	85.4932	0.85924	0.348287	2.46704	0.0136233	0.0877736	Stable
EZH1	29.3773	1.20523	0.488594	2.46674	0.0136349	0.0878043	Stable
MBTPS1	97.7857	0.871485	0.353335	2.46646	0.0136457	0.0878296	Stable
MRPL13	143.07	-0.707049	0.286716	-2.46602	0.0136624	0.087893	Stable
[truncated: 10,861 more rows]

## Sheet: DEG_MII
Gene	baseMean	log2FoldChange	lfcSE	stat	pvalue	padj	change
LOC107986820	241.763	-6.79434	0.495078	-13.7238	7.31535e-43	9.83622e-39	Down
RNA18SP3	416.807	-4.62989	0.38968	-11.8813	1.48116e-32	9.95786e-29	Down
SAP18	279.983	3.84932	0.331832	11.6002	4.11041e-31	1.84228e-27	Up
BTF3L4	150.607	3.87302	0.352604	10.9841	4.55883e-28	1.53245e-24	Up
LAMB1	358.811	-3.04913	0.291713	-10.4525	1.42669e-25	3.83665e-22	Down
LOC105370953	775.356	3.48908	0.335925	10.3865	2.85764e-25	5.48911e-22	Up
TEX30	269.099	3.56336	0.342836	10.3938	2.64644e-25	5.48911e-22	Up
MAP2K1	675.686	-2.52631	0.259101	-9.75028	1.8396e-22	3.09191e-19	Down
MT2A	627.382	3.46533	0.356506	9.72026	2.47146e-22	3.69237e-19	Up
CCZ1	625.034	-2.25798	0.241208	-9.36114	7.88817e-21	9.64221e-18	Down
CCDC167	226.576	3.0682	0.327459	9.36973	7.27166e-21	9.64221e-18	Up
MT1H	108.25	4.9875	0.539095	9.25161	2.21131e-20	2.47778e-17	Up
NMRK2	137.964	-3.0425	0.330516	-9.20531	3.40684e-20	3.52372e-17	Down
MT1G	525.032	4.0346	0.439682	9.17618	4.46654e-20	4.2898e-17	Up
H2BC12	206.519	2.64294	0.297692	8.8781	6.80097e-19	5.37917e-16	Up
CCNH	392.29	2.78821	0.313915	8.88205	6.56412e-19	5.37917e-16	Up
CENPS	102.859	3.74441	0.421415	8.88533	6.37333e-19	5.37917e-16	Up
ARG2	544.967	2.41871	0.275654	8.77445	1.71742e-18	1.28292e-15	Up
MRPL20	125.412	2.98334	0.341963	8.72417	2.68129e-18	1.89751e-15	Up
PDPK2P	224.691	2.46734	0.283763	8.69507	3.46619e-18	2.33032e-15	Up
WDR61	194.731	2.54013	0.297704	8.53239	1.43349e-17	9.17841e-15	Up
UBB	6275.12	2.21259	0.259547	8.52484	1.53025e-17	9.35263e-15	Up
TMEM11	135.08	4.24335	0.499178	8.50068	1.88483e-17	1.10189e-14	Up
MCTS1	170.903	2.68657	0.317965	8.44929	2.93086e-17	1.64202e-14	Up
LIG4	77.0043	-4.59179	0.546401	-8.40371	4.32609e-17	2.28517e-14	Down
H3C1	137.147	4.21477	0.501686	8.40122	4.41875e-17	2.28517e-14	Up
CRABP1	120.069	-3.38543	0.408777	-8.28185	1.21275e-16	6.03949e-14	Down
ARPC3	196.88	2.49071	0.304631	8.17617	2.93012e-16	1.40709e-13	Up
ATP6V0E1	129.438	3.54416	0.438024	8.09124	5.9059e-16	2.7383e-13	Up
CSTB	153.063	3.41346	0.422162	8.08565	6.1834e-16	2.7714e-13	Up
GOLPH3	394.327	-2.64695	0.328973	-8.04609	8.54803e-16	3.70764e-13	Down
BCL2L10	1531.11	-3.10261	0.387412	-8.00855	1.16065e-15	4.8769e-13	Down
MAP4K3-DT	241.793	-2.36926	0.295982	-8.00476	1.19702e-15	4.87729e-13	Down
ACVR1	49.6389	-4.39831	0.550245	-7.99336	1.31307e-15	5.19279e-13	Down
SUSD3	154.112	-3.48605	0.437671	-7.96502	1.65199e-15	6.34648e-13	Down
SLC12A5	97.1158	-2.901	0.367281	-7.89857	2.82116e-15	1.04864e-12	Down
AKR1B1	365.352	3.17183	0.401714	7.89576	2.88559e-15	1.04864e-12	Up
ACE2	445.815	2.19337	0.278236	7.88312	3.19312e-15	1.12986e-12	Up
GYG1	1412.87	1.91695	0.24526	7.816	5.45285e-15	1.87997e-12	Up
CD9	114.551	3.50526	0.449659	7.79536	6.42258e-15	2.15895e-12	Up
PARP12	187.392	-3.06919	0.395595	-7.75842	8.59937e-15	2.82017e-12	Down
MT1E	199.978	2.96223	0.382102	7.75246	9.01276e-15	2.85116e-12	Up
ACVR1B	181.72	-2.58052	0.332928	-7.75099	9.11793e-15	2.85116e-12	Down
CENPE	1049.27	-1.86967	0.243405	-7.6813	1.57484e-14	4.81258e-12	Down
ARPC1A	90.0461	3.68889	0.48155	7.66044	1.85302e-14	5.53683e-12	Up
ZC2HC1B	355.907	2.36651	0.310051	7.63266	2.29965e-14	6.72197e-12	Up
DBF4	277.392	-2.07294	0.272381	-7.61046	2.73126e-14	7.81373e-12	Down
TFRC	100.416	3.42273	0.450959	7.5899	3.20152e-14	8.96825e-12	Up
MPHOSPH10	226.933	-2.57259	0.339984	-7.5668	3.82544e-14	1.04973e-11	Down
PPP1R35	116.501	-2.56306	0.340407	-7.52941	5.0969e-14	1.37066e-11	Down
PAXIP1	210.597	-2.26891	0.301877	-7.51599	5.64835e-14	1.47681e-11	Down
HNRNPA1P8	2425.89	-2.33128	0.310236	-7.51454	5.7113e-14	1.47681e-11	Down
UNK	144.884	2.79522	0.373967	7.47451	7.74901e-14	1.96591e-11	Up
ZBTB16	204.165	2.18116	0.292063	7.46813	8.13395e-14	2.02535e-11	Up
SNRPA1	66.7953	3.60729	0.483217	7.46516	8.3196e-14	2.03392e-11	Up
USP45	557.267	1.84907	0.248183	7.45045	9.30216e-14	2.23352e-11	Up
LIN28A	49.8705	-4.16619	0.560714	-7.43016	1.08467e-13	2.55868e-11	Down
C12orf40	43.5377	-5.94591	0.801689	-7.41673	1.20048e-13	2.78305e-11	Down
MORN2	124.593	2.7775	0.374707	7.41246	1.23979e-13	2.82546e-11	Up
MRFAP1	255.808	2.4888	0.33665	7.39285	1.4371e-13	3.22053e-11	Up
LDHA	157.054	2.92697	0.397475	7.3639	1.78616e-13	3.93716e-11	Up
PDCD5	2194.17	1.73538	0.235964	7.35444	1.91736e-13	4.10435e-11	Up
TSPYL1	189.097	2.70406	0.367697	7.35404	1.92305e-13	4.10435e-11	Up
EIF3D	91.7599	2.83843	0.38628	7.34811	2.01024e-13	4.22338e-11	Up
CEP78	318.314	-2.01075	0.275567	-7.29679	2.94717e-13	6.09655e-11	Down
NDUFB5	382.532	2.07661	0.285993	7.26106	3.84068e-13	7.82452e-11	Up
TBCA	289.364	-1.97095	0.276371	-7.13154	9.92545e-13	1.9919e-10	Down
ADPRM	100.393	2.69264	0.379259	7.09973	1.24999e-12	2.47166e-10	Up
LOC105376011	80.6272	4.27125	0.60287	7.08486	1.39188e-12	2.71235e-10	Up
DNAJC2	207.525	-2.20604	0.312028	-7.07	1.5493e-12	2.97599e-10	Down
HSPA8	3736.24	1.80693	0.257994	7.00378	2.49146e-12	4.71834e-10	Up
GSKIP	772.267	2.32548	0.332248	6.99922	2.57389e-12	4.80674e-10	Up
LOC105374467	40.909	3.89116	0.559627	6.95313	3.5726e-12	6.58044e-10	Up
CDK5	91.8049	3.26405	0.470302	6.94032	3.91206e-12	7.10831e-10	Up
MDH1	509.254	1.86112	0.268683	6.9268	4.30473e-12	7.71752e-10	Up
LSM5	119.463	2.38187	0.343964	6.92474	4.36774e-12	7.72745e-10	Up
ASF1A	1598.92	1.66174	0.24012	6.92045	4.50213e-12	7.86178e-10	Up
RBMS2	139.353	2.80444	0.4055	6.916	4.64581e-12	8.00866e-10	Up
PPP2R3C	193.175	2.43668	0.353209	6.8987	5.24808e-12	8.93236e-10	Up
RAI14	265.034	-1.94013	0.281423	-6.89399	5.42489e-12	9.11788e-10	Down
ATP6V1C1	519.643	1.97657	0.286889	6.88966	5.59259e-12	9.2837e-10	Up
MORC3	78.8838	2.84575	0.413776	6.87751	6.09088e-12	9.76503e-10	Up
INPP5E	34.9121	-4.3185	0.627901	-6.87767	6.08391e-12	9.76503e-10	Down
TPR	544.012	-1.67189	0.243103	-6.87728	6.10042e-12	9.76503e-10	Down
BOD1	1322.38	-1.72708	0.251197	-6.87541	6.18135e-12	9.77817e-10	Down
HAL	131.091	3.29273	0.47933	6.86945	6.44521e-12	1.0077e-09	Up
VDAC3	221.864	2.35745	0.344803	6.83707	8.08293e-12	1.23503e-09	Up
GPR37	623.975	-1.62553	0.23771	-6.83829	8.01425e-12	1.23503e-09	Down
SMS	295.794	1.95623	0.28711	6.81353	9.52309e-12	1.43874e-09	Up
MRPL58	70.9191	2.69369	0.395875	6.80439	1.01477e-11	1.51606e-09	Up
SLC1A5	123.727	-2.35459	0.346985	-6.78584	1.15409e-11	1.70527e-09	Down
PSMB7	165.776	2.38754	0.353306	6.75772	1.40185e-11	2.04883e-09	Up
CCDC73	195.09	-2.25291	0.333725	-6.75081	1.47018e-11	2.1256e-09	Down
CCNE1	89.2627	-2.88668	0.428464	-6.73728	1.61381e-11	2.30483e-09	Down
UCHL3	188.704	2.0816	0.309027	6.73597	1.62843e-11	2.30483e-09	Up
NUDT5	141.934	2.24349	0.333932	6.71841	1.83715e-11	2.54663e-09	Up
PCBP1	945.547	-2.03149	0.302318	-6.71969	1.82111e-11	2.54663e-09	Down
PCTP	34.408	-5.92451	0.887981	-6.67189	2.52534e-11	3.46486e-09	Down
SEMA4B	80.4178	-2.63968	0.396058	-6.66488	2.64884e-11	3.5976e-09	Down
PSMC6	149.754	2.10282	0.316299	6.64821	2.96679e-11	3.98914e-09	Up
LOC124909364	88.0745	2.51855	0.379184	6.64203	3.09383e-11	4.11877e-09	Up
SFPQ	89.5091	-2.64839	0.399621	-6.62724	3.42016e-11	4.50857e-09	Down
HNRNPF	502.34	-1.63473	0.247307	-6.61012	3.84e-11	5.01288e-09	Down
STMN1	127.647	2.4181	0.366201	6.60319	4.02391e-11	5.20245e-09	Up
CABYR	265.296	1.88262	0.286288	6.57596	4.83398e-11	6.19025e-09	Up
C11orf40	588.728	2.54766	0.387614	6.57269	4.94139e-11	6.26811e-09	Up
CEP295	311.534	-1.71854	0.262187	-6.55464	5.57757e-11	7.00897e-09	Down
ATXN2L	316.071	-2.06544	0.315499	-6.54659	5.88669e-11	7.32893e-09	Down
GRHL1	245.844	-2.03934	0.311701	-6.54263	6.04476e-11	7.45669e-09	Down
LRRC8B	532.427	-1.73444	0.26582	-6.52487	6.80616e-11	8.3196e-09	Down
ATP8B1	34.6889	4.59009	0.704512	6.51528	7.25523e-11	8.78863e-09	Up
EXT1	128.684	-2.10759	0.324793	-6.48903	8.63917e-11	1.03716e-08	Down
UHRF1	1419.68	-1.49444	0.230861	-6.47334	9.58603e-11	1.14065e-08	Down
GCC2	691.433	-1.62834	0.25181	-6.46653	1.00279e-10	1.18277e-08	Down
LOC107984867	38.585	3.59852	0.558679	6.44111	1.18599e-10	1.38668e-08	Up
AKAP9	178.015	-1.96263	0.305248	-6.42964	1.27909e-10	1.48264e-08	Down
CRIPT	49.9714	3.18439	0.496282	6.41648	1.39464e-10	1.60276e-08	Up
CMTM8	59.62	-2.80926	0.438043	-6.4132	1.42496e-10	1.62372e-08	Down
WDR41	567.229	1.57207	0.245544	6.40239	1.5296e-10	1.72832e-08	Up
ANKRD7	123.62	2.44766	0.38436	6.36816	1.91313e-10	2.14366e-08	Up
ZMYM3	124.903	-2.11869	0.333434	-6.35415	2.09587e-10	2.32901e-08	Down
MEI4	274.508	1.70897	0.269728	6.33592	2.35932e-10	2.57914e-08	Up
MRPS15	65.6097	2.87196	0.453254	6.3363	2.35342e-10	2.57914e-08	Up
ATP5PB	159.621	2.02875	0.32074	6.32523	2.52854e-10	2.74183e-08	Up
NDUFA1	119.182	2.80147	0.443857	6.31165	2.76078e-10	2.96972e-08	Up
LCP2	43.7959	-3.55975	0.56554	-6.29443	3.08539e-10	3.29255e-08	Down
LAGE3	183.309	-1.84506	0.293815	-6.27965	3.39328e-10	3.56454e-08	Down
NLRP13	3092.19	-1.41804	0.225777	-6.28071	3.37036e-10	3.56454e-08	Down
ZC3H8	162.703	-1.99742	0.318694	-6.26751	3.66866e-10	3.82394e-08	Down
MAP7D3	53.0872	-2.74456	0.438457	-6.25958	3.86005e-10	3.99248e-08	Down
COPS7B	158.205	2.44735	0.391081	6.25792	3.90141e-10	4.00446e-08	Up
UACA	313.05	-1.90682	0.304943	-6.25304	4.02543e-10	4.10045e-08	Down
NUDT11	37.5542	-3.43494	0.550189	-6.2432	4.28704e-10	4.30852e-08	Down
TVP23B	137.372	2.66546	0.426954	6.24296	4.29378e-10	4.30852e-08	Up
PRDX1	203.002	2.39153	0.383733	6.23229	4.59655e-10	4.57816e-08	Up
TCERG1	272.528	-1.72717	0.2773	-6.22855	4.70768e-10	4.65437e-08	Down
APOO	78.252	2.62979	0.423696	6.20677	5.40841e-10	5.30814e-08	Up
CENPA	132.454	-1.92008	0.309876	-6.19627	5.78162e-10	5.63331e-08	Down
GNAI1	243.145	-1.85239	0.299268	-6.18974	6.02618e-10	5.82935e-08	Down
SEMA4D	26.1078	-4.57468	0.740252	-6.1799	6.41442e-10	6.16059e-08	Down
UCMA	125.293	1.9784	0.320344	6.17585	6.58066e-10	6.27543e-08	Up
PSMB1	157.751	2.52717	0.409879	6.16563	7.02015e-10	6.64739e-08	Up
KIAA0232	212.213	1.99519	0.324306	6.15216	7.64332e-10	7.18686e-08	Up
ZCRB1	464.503	-1.58589	0.258214	-6.14178	8.16006e-10	7.61946e-08	Down
ASPM	925.635	-1.62804	0.265461	-6.13286	8.63141e-10	8.004e-08	Down
BRCA2	1325.74	-1.60911	0.26254	-6.12901	8.84268e-10	8.14375e-08	Down
FBXO22	57.2729	2.71083	0.443362	6.11426	9.70047e-10	8.87296e-08	Up
GCH1	532.604	-1.85742	0.304984	-6.09023	1.12746e-09	1.01065e-07	Down
SLC6A12	45.7572	3.63587	0.596841	6.09186	1.11605e-09	1.01065e-07	Up
OXSM	67.812	3.49259	0.573386	6.09116	1.12095e-09	1.01065e-07	Up
ETNPPL	141.257	2.26721	0.372649	6.08404	1.17191e-09	1.04354e-07	Up
RFC4	75.0033	2.43618	0.400795	6.07837	1.21412e-09	1.07401e-07	Up
TRMT112	953.97	-1.51579	0.24951	-6.07505	1.23947e-09	1.08927e-07	Down
ERH	79.3582	2.47612	0.408023	6.06859	1.29036e-09	1.10511e-07	Up
DAD1	92.1768	2.32749	0.383412	6.07047	1.2754e-09	1.10511e-07	Up
INTS8	541.312	-1.5422	0.254074	-6.06988	1.28003e-09	1.10511e-07	Down
ATG7	319.563	2.37285	0.390978	6.069	1.28713e-09	1.10511e-07	Up
LOC107984897	85.4635	-2.27233	0.375	-6.05956	1.36491e-09	1.16155e-07	Down
PKP4-AS1	178.869	2.14833	0.355	6.05164	1.43375e-09	1.21246e-07	Up
LCMT1	368.999	1.78404	0.295224	6.04301	1.51267e-09	1.27121e-07	Up
CD36	800.038	1.84822	0.306367	6.03268	1.61261e-09	1.34678e-07	Up
STX2	280.108	-1.64994	0.273658	-6.02921	1.64763e-09	1.36753e-07	Down
WEE2	380.968	-1.87549	0.311386	-6.02303	1.71177e-09	1.40344e-07	Down
NAA50	376.679	1.62159	0.269195	6.02385	1.70313e-09	1.40344e-07	Up
MCM2	231.797	-1.65577	0.27538	-6.01269	1.8247e-09	1.48697e-07	Down
CUL1	496.004	-1.52766	0.254149	-6.01088	1.84521e-09	1.49462e-07	Down
PATL2	392.834	1.60739	0.268049	5.99663	2.0145e-09	1.62198e-07	Up
KIF15	142.619	-2.3524	0.39316	-5.98332	2.18634e-09	1.7395e-07	Down
TMEM179B	125.545	2.84609	0.475669	5.98335	2.18588e-09	1.7395e-07	Up
LGALS4	29.0676	4.27882	0.715807	5.97762	2.26421e-09	1.79086e-07	Up
SLC25A39	78.7019	2.95575	0.495191	5.96892	2.38826e-09	1.87792e-07	Up
PSIP1	264.698	-1.66199	0.278577	-5.96601	2.43131e-09	1.90066e-07	Down
CCNYL1	291.24	-2.06077	0.345589	-5.96307	2.4754e-09	1.91289e-07	Down
ATP1A1	176.678	-1.88151	0.315515	-5.96328	2.47219e-09	1.91289e-07	Down
NDUFV2	195.482	1.93878	0.325308	5.95983	2.52496e-09	1.94003e-07	Up
HNRNPA1	500.275	-1.66828	0.280068	-5.95669	2.57401e-09	1.95537e-07	Down
MAGOH	220.617	-2.08259	0.349576	-5.95747	2.56178e-09	1.95537e-07	Down
TUBA4B	150.019	1.93871	0.325555	5.95507	2.59957e-09	1.9637e-07	Up
CERS2	250.986	-1.64228	0.275873	-5.95304	2.632e-09	1.97709e-07	Down
RAVER1	50.7878	-2.6285	0.441824	-5.94921	2.69442e-09	2.00355e-07	Down
MRPL22	171.103	2.39111	0.401931	5.94905	2.69702e-09	2.00355e-07	Up
POMP	199.806	1.8289	0.307486	5.94792	2.71579e-09	2.0064e-07	Up
GTSF1	413.127	1.71842	0.289347	5.93898	2.86805e-09	2.10731e-07	Up
NSRP1	91.5234	-2.04547	0.344596	-5.93584	2.92345e-09	2.13634e-07	Down
VPS29	167.974	1.8881	0.318541	5.92735	3.07858e-09	2.23755e-07	Up
ZFAND5	702.657	-1.85394	0.313496	-5.91375	3.34398e-09	2.41738e-07	Down
CRACD	26.0229	-5.80272	0.981713	-5.91081	3.40433e-09	2.44784e-07	Down
PDK1	161.224	-1.917	0.324532	-5.90698	3.48442e-09	2.4921e-07	Down
FH	212.45	1.93318	0.328117	5.89174	3.82143e-09	2.71868e-07	Up
CFL2	111.635	2.00729	0.340896	5.88829	3.90204e-09	2.76141e-07	Up
C3orf14	109.664	2.05063	0.348977	5.87612	4.2e-09	2.95671e-07	Up
RNPC3	93.8017	-2.20437	0.376056	-5.8618	4.57873e-09	3.20654e-07	Down
LOC107986155	349.786	1.62342	0.277024	5.86022	4.62266e-09	3.22053e-07	Up
UBXN11	304.297	1.7308	0.29541	5.85897	4.6576e-09	3.22815e-07	Up
SNRPE	849.262	-1.46975	0.250904	-5.85782	4.68971e-09	3.23373e-07	Down
SLC41A1	103.644	-2.30859	0.395301	-5.84007	5.21782e-09	3.57953e-07	Down
HYLS1	532.269	1.77469	0.304131	5.83527	5.37027e-09	3.66542e-07	Up
COPS3	222.257	2.21254	0.379372	5.83211	5.47292e-09	3.71336e-07	Up
HERC6	990.153	1.52524	0.261555	5.83142	5.49575e-09	3.71336e-07	Up
FNDC3A	42.457	2.98001	0.511452	5.82656	5.65798e-09	3.80386e-07	Up
TACC1	420.17	-1.50372	0.258531	-5.81639	6.01316e-09	4.02254e-07	Down
SAR1B	34.431	3.79419	0.652692	5.81315	6.13092e-09	4.08101e-07	Up
ESF1	215.406	-1.82471	0.314443	-5.803	6.51379e-09	4.3145e-07	Down
KPNA2	589.271	2.22653	0.384154	5.79594	6.79407e-09	4.45624e-07	Up
NUP98	360.225	-1.48564	0.256322	-5.796	6.79168e-09	4.45624e-07	Down
TRIM33	606.44	-1.91487	0.330908	-5.78671	7.17771e-09	4.68502e-07	Down
ZNF813	46.8743	-2.66835	0.462143	-5.77386	7.74738e-09	5.03243e-07	Down
LINC00558	130.361	2.8034	0.486459	5.76287	8.26936e-09	5.34567e-07	Up
LOC105371026	83.6278	3.00676	0.521847	5.76176	8.32398e-09	5.35523e-07	Up
TENT4A	631.833	-2.02392	0.351344	-5.7605	8.38655e-09	5.36979e-07	Down
SUN1	498.019	-1.406	0.245312	-5.73148	9.95588e-09	6.34439e-07	Down
BCLAF3	133.928	-1.9049	0.33297	-5.72094	1.05934e-08	6.7188e-07	Down
METTL9	315.239	-1.51293	0.264647	-5.71678	1.08564e-08	6.8533e-07	Down
NTRK3	194.831	-2.38407	0.417811	-5.70611	1.15586e-08	7.26246e-07	Down
RPF1	122.898	1.87714	0.329241	5.7014	1.18831e-08	7.43163e-07	Up
MRPL47	70.652	2.4217	0.425059	5.69732	1.21704e-08	7.5761e-07	Up
GBF1	350.91	-1.56337	0.274706	-5.69107	1.26249e-08	7.82276e-07	Down
MFSD14B	200.824	-1.89786	0.333736	-5.68671	1.29513e-08	7.98825e-07	Down
FGFR2	42.2087	-2.80139	0.492875	-5.68379	1.31746e-08	8.08883e-07	Down
KANK2	94.1452	-2.03333	0.358029	-5.67924	1.35294e-08	8.26893e-07	Down
SPICE1	147.741	-1.90763	0.336677	-5.66606	1.46123e-08	8.89034e-07	Down
PTGR1	26.6628	3.83535	0.67884	5.64986	1.6058e-08	9.71524e-07	Up
SEC61B	415.134	-1.56146	0.276401	-5.64927	1.61126e-08	9.71524e-07	Down
PHPT1	70.7581	2.59777	0.460003	5.64729	1.62999e-08	9.78429e-07	Up
GDF9	5837.42	1.35072	0.239291	5.64467	1.65495e-08	9.88995e-07	Up
NUDCD2	220.833	-1.60585	0.284838	-5.63777	1.72262e-08	1.02488e-06	Down
TCAF1	41.2317	-2.74157	0.486598	-5.63416	1.75909e-08	1.04058e-06	Down
OTX1	19.0255	7.61468	1.35165	5.63364	1.76448e-08	1.04058e-06	Up
ANAPC13	75.8888	2.34181	0.415843	5.63149	1.78661e-08	1.04903e-06	Up
TFAP2D	21.9709	-5.2854	0.939794	-5.62399	1.86593e-08	1.09084e-06	Down
SPTY2D1	127.84	2.22619	0.395948	5.62242	1.88299e-08	1.09132e-06	Up
GNB2	60.6386	-2.36141	0.419971	-5.6228	1.87882e-08	1.09132e-06	Down
SLC7A11	159.629	1.79396	0.31922	5.61982	1.9116e-08	1.10315e-06	Up
TACC3	712.945	-1.43125	0.25485	-5.61604	1.95388e-08	1.12273e-06	Down
DYNLRB1	139.166	2.04094	0.363757	5.61073	2.01477e-08	1.15279e-06	Up
LOC105376418	72.3773	2.18199	0.389014	5.60903	2.03463e-08	1.15922e-06	Up
PRDM2	375.73	-1.56182	0.278653	-5.60488	2.08397e-08	1.18232e-06	Down
ZBTB41	80.8845	2.12474	0.379819	5.5941	2.21763e-08	1.25287e-06	Up
CCDC39	191.094	-2.18332	0.390708	-5.58811	2.29557e-08	1.29148e-06	Down
LOC105376872	24.9706	4.06805	0.728284	5.5858	2.32621e-08	1.30326e-06	Up
FST	27.42	-3.99966	0.716289	-5.58386	2.35242e-08	1.31247e-06	Down
LINC01152	196.489	1.81945	0.325957	5.58187	2.37952e-08	1.3201e-06	Up
IGSF11	166.279	-1.76043	0.315449	-5.5807	2.39554e-08	1.3201e-06	Down
SELENOI	157.268	1.88177	0.337161	5.58122	2.38844e-08	1.3201e-06	Up
CDC42BPB	190.847	-1.9515	0.350069	-5.57461	2.48088e-08	1.36155e-06	Down
CCDC25	751.486	-1.40974	0.253104	-5.56979	2.55043e-08	1.38279e-06	Down
TPRG1	336.475	1.57204	0.282224	5.5702	2.5444e-08	1.38279e-06	Up
PARL	918.242	-1.42801	0.256375	-5.57003	2.54699e-08	1.38279e-06	Down
PDLIM2	61.5818	3.36733	0.605645	5.5599	2.69936e-08	1.45765e-06	Up
REXO1	85.0497	-2.1581	0.388381	-5.55664	2.75012e-08	1.47912e-06	Down
TRAK1	392.637	-1.65192	0.297472	-5.55322	2.8046e-08	1.50241e-06	Down
LOC101927845	328.532	1.83858	0.332376	5.53164	3.17246e-08	1.69273e-06	Up
RPL7AP64	58.3423	2.38386	0.431165	5.52887	3.22299e-08	1.7129e-06	Up
UQCRC2	166.195	1.94694	0.353093	5.51396	3.50847e-08	1.85183e-06	Up
CDK1	431.549	1.72162	0.312239	5.51379	3.51194e-08	1.85183e-06	Up
ZAR1L	1068.57	2.05988	0.373705	5.51207	3.54646e-08	1.86272e-06	Up
CRY1	292.898	-1.56142	0.283392	-5.50976	3.59325e-08	1.87995e-06	Down
SMAD1	132.296	-1.7216	0.312743	-5.50484	3.69509e-08	1.92574e-06	Down
PSMD13	37.1721	2.89508	0.526691	5.49673	3.86894e-08	2.00856e-06	Up
MSX1	20.1732	-5.06927	0.922793	-5.4934	3.94265e-08	2.03114e-06	Down
RARB	226.611	1.97974	0.360354	5.49389	3.93174e-08	2.03114e-06	Up
ELOF1	60.5291	2.4399	0.444346	5.49099	3.99687e-08	2.05122e-06	Up
TFDP1	113.043	-1.83255	0.33395	-5.48748	4.077e-08	2.08439e-06	Down
RAB1A	367.411	1.53578	0.280364	5.47779	4.30664e-08	2.19345e-06	Up
SAMD1	113.366	-1.78042	0.325151	-5.47569	4.35808e-08	2.21127e-06	Down
DMRTA1	66.9392	-2.76528	0.505249	-5.47311	4.42209e-08	2.23532e-06	Down
TAMM41	66.3398	-2.34775	0.429426	-5.46718	4.5724e-08	2.30264e-06	Down
EIF5B	1181.05	-1.47858	0.270554	-5.46502	4.62862e-08	2.32226e-06	Down
TMEM252	61.1556	3.16009	0.578764	5.46005	4.75991e-08	2.37925e-06	Up
PARP16	258.418	-1.91564	0.350949	-5.45847	4.80261e-08	2.3917e-06	Down
PRKAR2B	51.4726	-2.62788	0.482706	-5.44405	5.20827e-08	2.58404e-06	Down
PLGRKT	67.785	-2.1779	0.400147	-5.44275	5.24649e-08	2.58404e-06	Down
SELENOT	57.1294	2.53004	0.464823	5.44302	5.2386e-08	2.58404e-06	Up
ARPP19	354.723	1.49572	0.275123	5.43658	5.43136e-08	2.66533e-06	Up
HDC	534.148	1.69803	0.312445	5.43464	5.49084e-08	2.68472e-06	Up
NDUFA5	86.6858	2.22454	0.409929	5.42666	5.74178e-08	2.79724e-06	Up
DOCK9	70.7656	-2.1287	0.392356	-5.42543	5.78158e-08	2.80646e-06	Down
TEK	171.878	-1.85587	0.342476	-5.41898	5.99412e-08	2.89917e-06	Down
ASNSD1	108.283	1.99539	0.3687	5.41198	6.23316e-08	3.00398e-06	Up
DNAJB6	509.71	1.46413	0.270583	5.41103	6.26646e-08	3.00924e-06	Up
COPZ1	27.4882	3.46939	0.641919	5.40472	6.49111e-08	3.10603e-06	Up
CDH3	479.934	-1.74012	0.322103	-5.40237	6.57654e-08	3.13575e-06	Down
CENPK	187.321	-1.71888	0.318679	-5.39379	6.89874e-08	3.27776e-06	Down
CRYBG3	170.545	-1.71315	0.317692	-5.39247	6.94952e-08	3.29025e-06	Down
BICDL1	54.1791	2.68892	0.499321	5.38516	7.23811e-08	3.41487e-06	Up
MKNK2	114.193	-2.1414	0.397747	-5.38383	7.2918e-08	3.42817e-06	Down
CIR1	521.952	-1.39195	0.258596	-5.38272	7.33669e-08	3.43725e-06	Down
CETN3	307.43	-1.42703	0.265226	-5.38042	7.43103e-08	3.46936e-06	Down
EFHD1	20.1225	-4.5453	0.846867	-5.36719	7.99715e-08	3.72075e-06	Down
FURIN	94.1743	-2.04552	0.381392	-5.3633	8.17153e-08	3.78877e-06	Down
ZNF624	32.4714	-3.03997	0.567469	-5.35706	8.45859e-08	3.88563e-06	Down
ATP6V0D1	100.801	2.21144	0.412822	5.35688	8.46713e-08	3.88563e-06	Up
KCTD5	174.001	-1.62929	0.30414	-5.35703	8.46017e-08	3.88563e-06	Down
CDR2	163.058	-2.11971	0.396538	-5.34555	9.01448e-08	4.12274e-06	Down
TUBB4B	68.6851	3.04906	0.571257	5.33746	9.42564e-08	4.29617e-06	Up
C1QBP	87.3074	2.36428	0.443091	5.33588	9.50833e-08	4.31922e-06	Up
IL4	61.0543	-2.47142	0.463262	-5.33481	9.56442e-08	4.33007e-06	Down
SMC6	187.762	-1.58292	0.296818	-5.33297	9.66202e-08	4.35958e-06	Down
DNAJC21	81.8829	-2.05625	0.38571	-5.33108	9.76287e-08	4.39035e-06	Down
CLPTM1L	147.203	-1.8206	0.341728	-5.32763	9.95017e-08	4.45967e-06	Down
MGAT5B	113.292	-1.93494	0.363496	-5.32313	1.01996e-07	4.55629e-06	Down
AKR1A1	60.1467	2.2189	0.41697	5.32148	1.02926e-07	4.5826e-06	Up
LOC124902751	476.583	1.58138	0.297909	5.30826	1.10676e-07	4.91138e-06	Up
RAP1A	70.6	-2.02544	0.381925	-5.30323	1.13774e-07	5.03223e-06	Down
ZNF182	75.2924	-2.31708	0.43713	-5.30065	1.15392e-07	5.08706e-06	Down
PRPSAP1	103.535	1.97532	0.373199	5.29294	1.20366e-07	5.28903e-06	Up
PDHA1	139.805	1.84707	0.349265	5.28844	1.23362e-07	5.40299e-06	Up
PLEKHA5	210.618	-1.64572	0.311717	-5.27951	1.29527e-07	5.65462e-06	Down
UGDH	140.822	-1.89975	0.361398	-5.25668	1.46677e-07	6.38258e-06	Down
CACNA2D1	481.435	1.30472	0.248414	5.25219	1.503e-07	6.51915e-06	Up
SPINDOC	35.8775	-2.81037	0.535583	-5.24731	1.54336e-07	6.65128e-06	Down
FYN	117.575	-1.76177	0.335736	-5.24748	1.54195e-07	6.65128e-06	Down
EPC1	274.84	-1.45088	0.277353	-5.23117	1.68442e-07	7.23601e-06	Down
IQGAP2	734.196	-1.50805	0.288366	-5.22966	1.69819e-07	7.24886e-06	Down
DCUN1D1	181.055	1.75142	0.334874	5.23009	1.69426e-07	7.24886e-06	Up
LUC7L3	225.606	-1.44219	0.276607	-5.21384	1.84975e-07	7.8708e-06	Down
WBP4	124.208	-1.67482	0.32155	-5.20859	1.90282e-07	8.07107e-06	Down
SLC25A26	349.106	1.34375	0.25812	5.20592	1.93038e-07	8.16221e-06	Up
ASAP1	211.794	-1.73342	0.333591	-5.19624	2.03356e-07	8.54476e-06	Down
SGK1	68.0391	3.08401	0.593502	5.1963	2.03297e-07	8.54476e-06	Up
PSMC2	97.0791	2.03234	0.391176	5.19547	2.04205e-07	8.55371e-06	Up
GPX1	385.014	2.2091	0.425457	5.19229	2.07727e-07	8.67422e-06	Up
TUBB8P4	469.184	-1.90966	0.368441	-5.18308	2.1825e-07	9.0854e-06	Down
IZUMO1R	95.5326	2.64612	0.511574	5.17251	2.30968e-07	9.58518e-06	Up
ABTB2	118.856	-1.67744	0.324351	-5.17168	2.31993e-07	9.59808e-06	Down
CSNK2A2	164.08	-1.67533	0.324089	-5.16934	2.34921e-07	9.68943e-06	Down
GTPBP10	695.374	1.49066	0.288524	5.16651	2.38504e-07	9.77719e-06	Up
TMEM35B	62.4368	-2.42455	0.469248	-5.16687	2.38041e-07	9.77719e-06	Down
TRAPPC2L	74.2168	2.41745	0.468432	5.16072	2.46e-07	1.00234e-05	Up
NAA35	383.534	-1.32044	0.255842	-5.16117	2.45415e-07	1.00234e-05	Down
ARMC2	1137.19	1.29406	0.25087	5.1583	2.492e-07	1.01231e-05	Up
GPN1	67.6759	2.24825	0.436223	5.15388	2.55145e-07	1.03334e-05	Up
TIMM17A	310.217	1.5572	0.302408	5.14933	2.61417e-07	1.05556e-05	Up
RADIL	67.1037	-2.20551	0.42868	-5.14489	2.67673e-07	1.07758e-05	Down
CLSTN1	159.179	-1.66783	0.324278	-5.14322	2.70063e-07	1.08396e-05	Down
ISCU	206.678	2.11074	0.410711	5.13923	2.75867e-07	1.10068e-05	Up
NOP58	196.411	-1.68229	0.327316	-5.13965	2.75246e-07	1.10068e-05	Down
GHITM	163.205	1.84978	0.360455	5.13179	2.86997e-07	1.1417e-05	Up
LOC105378184	28.3291	3.98393	0.776592	5.13001	2.89721e-07	1.14914e-05	Up
PRR14	72.9376	2.06495	0.403477	5.11788	3.08987e-07	1.21837e-05	Up
RASSF5	38.9218	-2.67849	0.523334	-5.11812	3.08592e-07	1.21837e-05	Down
CYP4X1	19.9268	-6.12126	1.19661	-5.11549	3.12927e-07	1.2303e-05	Down
ALG8	94.2958	1.76909	0.346301	5.10851	3.24701e-07	1.27287e-05	Up
SS18L2	84.2134	-2.00414	0.392655	-5.10406	3.32444e-07	1.29943e-05	Down
NCOA6	207.494	-1.64883	0.323414	-5.09819	3.42912e-07	1.33646e-05	Down
SNU13	174.737	1.92127	0.377345	5.09154	3.55159e-07	1.38019e-05	Up
GINS2	803.046	1.65799	0.325753	5.08971	3.58608e-07	1.38958e-05	Up
LOC107984618	22.3033	3.71263	0.731107	5.0781	3.81238e-07	1.4688e-05	Up
PTBP2	161.994	1.71047	0.336833	5.0781	3.81226e-07	1.4688e-05	Up
RAD1	216.378	1.5789	0.31142	5.07001	3.97789e-07	1.52819e-05	Up
MOSPD1	35.1221	-2.93692	0.579612	-5.06705	4.04033e-07	1.54776e-05	Down
AP3M1	74.6852	1.96098	0.387386	5.0621	4.14669e-07	1.58399e-05	Up
MARCHF4	61.527	-2.11479	0.418144	-5.05755	4.24681e-07	1.61764e-05	Down
CPSF4L	59.3047	2.14693	0.424572	5.05669	4.26604e-07	1.619e-05	Up
MYZAP	23.0121	-3.37569	0.667676	-5.05588	4.28421e-07	1.619e-05	Down
ARPC5	102.416	1.69647	0.335552	5.05577	4.2865e-07	1.619e-05	Up
OSER1	149.257	2.26453	0.448141	5.05316	4.3455e-07	1.63664e-05	Up
MLLT1	62.1851	-2.2057	0.436703	-5.0508	4.39968e-07	1.63664e-05	Down
DLEU1	190.494	1.7592	0.348282	5.05108	4.39308e-07	1.63664e-05	Up
TES	74.8396	-1.86009	0.368233	-5.05138	4.38631e-07	1.63664e-05	Down
PHC3	138.977	1.70027	0.336555	5.05198	4.37255e-07	1.63664e-05	Up
SLC30A7	148.536	1.68255	0.333145	5.05051	4.40625e-07	1.63664e-05	Up
LOC105372211	45.7094	2.37352	0.470701	5.04253	4.59417e-07	1.70174e-05	Up
HSPA5	431.367	1.37053	0.272034	5.03808	4.7022e-07	1.73697e-05	Up
ECHS1	62.0659	2.32412	0.461439	5.03668	4.73681e-07	1.7418e-05	Up
IAH1	489.13	1.42417	0.28277	5.0365	4.74118e-07	1.7418e-05	Up
RESF1	728.229	-1.19166	0.236748	-5.03348	4.81656e-07	1.76467e-05	Down
LRIG1	107.446	-1.95525	0.388552	-5.03214	4.85034e-07	1.77222e-05	Down
DAZAP2	314.61	-1.42631	0.283479	-5.03147	4.86738e-07	1.77363e-05	Down
ARL4C	51.1413	-2.32269	0.462271	-5.02453	5.04676e-07	1.83402e-05	Down
C16orf74	125.99	-2.45783	0.489317	-5.02298	5.08771e-07	1.83896e-05	Down
TSPYL4	95.8914	-1.75722	0.349817	-5.02326	5.08016e-07	1.83896e-05	Down
FADS1	54.601	-2.39074	0.47609	-5.02161	5.12394e-07	1.84709e-05	Down
GDI2	790.369	1.17731	0.234487	5.02077	5.14658e-07	1.85029e-05	Up
RPA2	188.078	1.99869	0.39827	5.01843	5.20953e-07	1.86793e-05	Up
PXYLP1	336.015	-1.33837	0.266741	-5.01748	5.23527e-07	1.87216e-05	Down
COQ3	22.7597	3.71555	0.740857	5.01521	5.29755e-07	1.88941e-05	Up
CCDC59	503.26	-1.343	0.267818	-5.0146	5.31436e-07	1.89039e-05	Down
RIPOR3	43.1028	-2.97513	0.593406	-5.01365	5.34078e-07	1.89478e-05	Down
LOC107985978	1144.19	-1.35417	0.270344	-5.00906	5.46954e-07	1.93535e-05	Down
CLTA	438.258	1.80021	0.359818	5.0031	5.64151e-07	1.99097e-05	Up
MSH2	326.693	-1.37108	0.274771	-4.98989	6.04135e-07	2.12649e-05	Down
IGLL3P	20.1395	5.81565	1.16704	4.98323	6.25309e-07	2.19528e-05	Up
ITPR3	49.0072	-2.44185	0.490114	-4.98221	6.28611e-07	2.20112e-05	Down
XBP1	48.0315	2.83371	0.56902	4.97998	6.35915e-07	2.22091e-05	Up
LINC02208	177.949	1.90952	0.383722	4.97631	6.48063e-07	2.25747e-05	Up
LRRC3B	32.4441	-2.78113	0.559364	-4.97195	6.62831e-07	2.30295e-05	Down
NOL8	334.026	-1.59457	0.320772	-4.97104	6.65957e-07	2.30785e-05	Down
EZHIP	838.832	-1.78236	0.358963	-4.96529	6.85997e-07	2.37119e-05	Down
CLNS1A	60.2683	2.092	0.421686	4.96104	7.01178e-07	2.41727e-05	Up
UBE2T	370.677	-1.51256	0.304917	-4.96055	7.02926e-07	2.41727e-05	Down
HBS1L	107.671	1.67047	0.336793	4.95992	7.05206e-07	2.41893e-05	Up
PARVG	40.2745	-2.62715	0.530662	-4.9507	7.39473e-07	2.52359e-05	Down
DCDC2C	44.8984	3.30517	0.667559	4.95113	7.37828e-07	2.52359e-05	Up
CLPS	80.8875	-1.79738	0.36323	-4.94833	7.48517e-07	2.54799e-05	Down
IGFBP3	136.521	-5.48923	1.10958	-4.94711	7.53221e-07	2.55753e-05	Down
A2ML1	34.3256	2.85758	0.578609	4.9387	7.86431e-07	2.66356e-05	Up
GLA	44.3912	3.11287	0.630572	4.93658	7.95046e-07	2.68598e-05	Up
SARAF	138.806	1.50608	0.305437	4.93091	8.18454e-07	2.75813e-05	Up
CCNB2	798.127	1.5498	0.314473	4.92823	8.29792e-07	2.78239e-05	Up
FIGLA	338.029	1.58695	0.321983	4.92866	8.27975e-07	2.78239e-05	Up
LRRC4	63.3953	-2.09284	0.425083	-4.92337	8.50667e-07	2.84529e-05	Down
TTC12	58.3321	2.17644	0.44221	4.92174	8.57773e-07	2.85485e-05	Up
LRRC8C	61.916	-2.02008	0.410436	-4.92179	8.57555e-07	2.85485e-05	Down
GEMIN2	97.9459	2.3652	0.480702	4.92031	8.64056e-07	2.86867e-05	Up
RHPN2P1	23.9252	3.39564	0.690495	4.91769	8.7573e-07	2.90026e-05	Up
GGH	195.639	1.55793	0.316888	4.91634	8.81761e-07	2.91306e-05	Up
CARM1P1	82.3318	1.9195	0.390631	4.91385	8.9304e-07	2.94309e-05	Up
FAM193A	180.131	-1.73099	0.352403	-4.91197	9.01675e-07	2.96428e-05	Down
MYO1B	96.8085	-1.87608	0.382153	-4.90925	9.14272e-07	2.99837e-05	Down
LOC105376617	11.6133	6.91901	1.40954	4.90869	9.16882e-07	2.99961e-05	Up
CXCL16	47.5688	-2.62533	0.535219	-4.90516	9.33515e-07	3.04661e-05	Down
R3HDM4	142.262	-1.71651	0.350344	-4.89951	9.60772e-07	3.12719e-05	Down
H1-1	4258.37	1.48668	0.30346	4.89908	9.62857e-07	3.12719e-05	Up
AKAP10	61.5054	2.20035	0.449543	4.89465	9.84791e-07	3.19072e-05	Up
NCEH1	300.38	-1.49061	0.304584	-4.89391	9.88515e-07	3.19509e-05	Down
BRI3	261.553	-2.06277	0.421727	-4.89124	1.00201e-06	3.23093e-05	Down
ATL3	329.314	1.37693	0.281958	4.88346	1.04238e-06	3.35307e-05	Up
INSIG2	219.747	1.59541	0.326846	4.88121	1.05437e-06	3.38354e-05	Up
CBFB	174.189	-1.88989	0.388282	-4.86732	1.1312e-06	3.6043e-05	Down
TSPAN5	169.811	-1.45589	0.299068	-4.8681	1.12678e-06	3.6043e-05	Down
KDM3A	528.439	-1.2496	0.256725	-4.86747	1.13035e-06	3.6043e-05	Down
HAUS4	150.851	-1.73208	0.356069	-4.86445	1.14774e-06	3.64836e-05	Down
SEC61A1	157.897	1.65206	0.339684	4.86352	1.15316e-06	3.65694e-05	Up
LTBP1	58.6386	-2.32578	0.478451	-4.86106	1.16758e-06	3.69395e-05	Down
ZFP62	81.0174	1.77789	0.365832	4.85986	1.17471e-06	3.70777e-05	Up
BUD13	101.065	-2.08049	0.42828	-4.85778	1.18707e-06	3.72929e-05	Down
C4orf48	41.1982	2.64917	0.545295	4.85824	1.18433e-06	3.72929e-05	Up
PDXP	24.9532	-3.22918	0.666296	-4.84646	1.25682e-06	3.93921e-05	Down
C3orf33	252.399	-1.40143	0.289681	-4.83784	1.31259e-06	4.10443e-05	Down
CCNB1IP1	147.838	1.65597	0.342391	4.83649	1.32151e-06	4.12275e-05	Up
ZNF267	336.525	-1.26755	0.262636	-4.82628	1.39109e-06	4.32977e-05	Down
ZNF217	193.538	1.77058	0.366974	4.82481	1.40134e-06	4.3516e-05	Up
PPFIA1	488.456	-1.62486	0.33699	-4.82169	1.42349e-06	4.40007e-05	Down
TROAP	257.17	-1.46588	0.30401	-4.82182	1.42251e-06	4.40007e-05	Down
CTNNA1	455.603	-1.26869	0.26321	-4.82008	1.43499e-06	4.42544e-05	Down
SLC35F4	68.7052	1.83207	0.380604	4.81359	1.48245e-06	4.56134e-05	Up
SH3RF1	35.236	2.5542	0.530696	4.81293	1.48734e-06	4.56592e-05	Up
AMFR	96.7846	-1.6582	0.344691	-4.81068	1.50418e-06	4.60711e-05	Down
LATS2	93.1569	-2.00645	0.417458	-4.80635	1.53713e-06	4.69733e-05	Down
QKI	654.075	-1.19756	0.249567	-4.79854	1.59828e-06	4.87311e-05	Down
NELFA	100.236	-1.66569	0.347335	-4.79562	1.6217e-06	4.93335e-05	Down
WASHC3	39.495	2.46012	0.513435	4.79149	1.65545e-06	5.01333e-05	Up
FBXO3	63.7808	1.96471	0.410012	4.79183	1.65264e-06	5.01333e-05	Up
LONRF1	154.883	-1.50971	0.315189	-4.78984	1.66915e-06	5.03674e-05	Down
PLK3	57.1257	-2.15967	0.450903	-4.78966	1.67067e-06	5.03674e-05	Down
NACA	308.044	1.26393	0.263989	4.78782	1.68604e-06	5.07171e-05	Up
LINC01671	13.3786	7.10489	1.48718	4.77742	1.77556e-06	5.32497e-05	Up
ZMAT3	34.8657	3.54799	0.742703	4.77713	1.77816e-06	5.32497e-05	Up
ABCA1	105.483	1.9191	0.402466	4.76836	1.85733e-06	5.54969e-05	Up
LOC105377918	41.0894	2.24058	0.470203	4.76514	1.88723e-06	5.6141e-05	Up
RAD50	489.404	-1.1742	0.246397	-4.76549	1.88391e-06	5.6141e-05	Down
CCDC146	490.913	-1.33088	0.279333	-4.7645	1.89323e-06	5.61951e-05	Down
BANF1	407.432	1.59543	0.335098	4.76108	1.92563e-06	5.70309e-05	Up
PARD6G	121.544	-1.80201	0.378561	-4.76015	1.9345e-06	5.71676e-05	Down
NASP	1250.44	-1.20926	0.254299	-4.75526	1.98196e-06	5.84416e-05	Down
ZNF410	90.3155	1.98186	0.416823	4.75468	1.98757e-06	5.84789e-05	Up
UTP15	67.507	1.83153	0.385843	4.74682	2.06639e-06	6.06652e-05	Up
CLEC4C	97.6573	1.78325	0.3759	4.74394	2.096e-06	6.14005e-05	Up
PLOD2	78.2765	-1.76647	0.3724	-4.74348	2.10081e-06	6.14075e-05	Down
DENND5A	63.5654	-2.1002	0.442889	-4.74205	2.11565e-06	6.17071e-05	Down
CNRIP1	191.769	-1.34292	0.28323	-4.74146	2.12184e-06	6.17539e-05	Down
ESPL1	98.4957	-1.82183	0.384492	-4.73827	2.15547e-06	6.2597e-05	Down
FERMT2	164.765	-1.52672	0.322686	-4.7313	2.23092e-06	6.46486e-05	Down
MBD4	273.988	-1.52782	0.322979	-4.73039	2.24092e-06	6.47988e-05	Down
CAMTA1	107.197	-1.67824	0.355065	-4.72658	2.28335e-06	6.58839e-05	Down
ALG1L15P	22.071	3.69538	0.782256	4.72401	2.31244e-06	6.65804e-05	Up
UAP1	60.5337	-2.02454	0.429145	-4.7176	2.3864e-06	6.85632e-05	Down
LOC105374524	149.467	1.71723	0.364065	4.71682	2.39558e-06	6.868e-05	Up
GLRX	389.595	1.95475	0.414681	4.71388	2.43044e-06	6.93838e-05	Up
LGALS8	387.511	1.24877	0.264893	4.71426	2.42594e-06	6.93838e-05	Up
BRD7	135.244	-1.65295	0.351357	-4.70447	2.54526e-06	7.25075e-05	Down
SNRPB2	208.99	-1.38716	0.295014	-4.70202	2.57602e-06	7.32287e-05	Down
COMMD10	930.632	1.3729	0.292037	4.70113	2.58729e-06	7.33938e-05	Up
FRMD3	701.105	1.14595	0.24382	4.7	2.60167e-06	7.36465e-05	Up
HAT1	228.53	1.49579	0.318294	4.69941	2.60911e-06	7.3702e-05	Up
UBA1	130.826	-1.58016	0.336312	-4.69848	2.62103e-06	7.38832e-05	Down
NDUFC1	181.985	1.769	0.376547	4.69796	2.62779e-06	7.3919e-05	Up
SELENOW	203.985	1.50757	0.321138	4.69446	2.67311e-06	7.50337e-05	Up
MGAT5	448.773	1.787	0.380696	4.69404	2.67858e-06	7.50337e-05	Up
THAP10	38.4747	-2.27655	0.485433	-4.68972	2.73579e-06	7.64769e-05	Down
PIGH	38.0363	2.49996	0.533253	4.68814	2.75703e-06	7.69108e-05	Up
ELOB	53.4478	2.36099	0.503666	4.68761	2.76418e-06	7.69506e-05	Up
DDX59	237.836	-1.64879	0.35182	-4.68648	2.77945e-06	7.72157e-05	Down
FBXL7	107.803	-1.6465	0.351405	-4.68547	2.79321e-06	7.74381e-05	Down
TAB2	215.533	-1.85997	0.397337	-4.68108	2.85365e-06	7.89509e-05	Down
SLC8A2	88.0651	1.98843	0.425082	4.67777	2.90011e-06	7.99289e-05	Up
ID2	33.2189	2.45361	0.524531	4.67772	2.90088e-06	7.99289e-05	Up
LMOD3	308.137	-1.26824	0.27119	-4.67658	2.91695e-06	8.02073e-05	Down
PSMA6	209.68	1.50663	0.32233	4.67419	2.95111e-06	8.09808e-05	Up
IKBIP	37.2085	-2.27557	0.486967	-4.67293	2.96929e-06	8.13138e-05	Down
RPL10P9	50.1151	2.99843	0.642573	4.66629	3.06688e-06	8.38155e-05	Up
UBA5	373.719	1.29919	0.278559	4.66398	3.10159e-06	8.45923e-05	Up
TCOF1	268.667	-1.24182	0.266559	-4.65869	3.18232e-06	8.66009e-05	Down
OSTC	401.485	1.32256	0.283913	4.65831	3.18812e-06	8.66009e-05	Up
SCML2	109.383	1.66219	0.357097	4.65473	3.244e-06	8.79411e-05	Up
PTTG1	9703.19	-1.0315	0.221682	-4.65308	3.2701e-06	8.82927e-05	Down
CCDC27	220.938	1.64511	0.353547	4.65315	3.26902e-06	8.82927e-05	Up
SIGLEC10	119.942	1.81564	0.390618	4.64813	3.34954e-06	9.02563e-05	Up
NARF	84.8045	2.02224	0.435126	4.64749	3.36002e-06	9.03578e-05	Up
BUB1B	587.758	-1.10084	0.236972	-4.64547	3.39303e-06	9.10633e-05	Down
TRPA1	206.706	-1.36416	0.293725	-4.64433	3.41184e-06	9.13858e-05	Down
GNL2	93.0701	-1.7769	0.382861	-4.6411	3.46563e-06	9.26419e-05	Down
WDR26	270.194	-1.51068	0.325942	-4.6348	3.57284e-06	9.53183e-05	Down
ZCCHC3	52.0963	-2.30143	0.496603	-4.63435	3.58056e-06	9.53351e-05	Down
CCDC82	315.744	-1.19193	0.257289	-4.63265	3.6101e-06	9.59315e-05	Down
MRPL15	53.4295	2.23742	0.483199	4.63043	3.64911e-06	9.67769e-05	Up
DNMT1	8577.86	-1.10602	0.238928	-4.6291	3.67266e-06	9.72099e-05	Down
RAB11A	435.819	1.29571	0.279997	4.62757	3.69974e-06	9.77342e-05	Up
PAN2	69.8104	-1.87746	0.405992	-4.62437	3.7573e-06	9.90602e-05	Down
MMD	42.9722	-2.58939	0.560366	-4.6209	3.82077e-06	0.000100472	Down
LOC107986050	55.8733	2.12454	0.459794	4.62063	3.82581e-06	0.000100472	Up
SPDYC	449.837	1.6985	0.367648	4.61991	3.83905e-06	0.000100624	Up
TXNL1	111.229	1.86484	0.403803	4.6182	3.87076e-06	0.000101257	Up
FRG1FP	103.301	-1.53544	0.3328	-4.61372	3.95531e-06	0.000102869	Down
TXNL4B	63.6092	2.11137	0.457608	4.61393	3.95121e-06	0.000102869	Up
ZDHHC11B	31.8043	3.83154	0.830444	4.61385	3.95285e-06	0.000102869	Up
LOC101927960	18.7271	3.67733	0.797517	4.61097	4.00786e-06	0.000104034	Up
DPPA5	4852.8	-1.3309	0.289152	-4.60278	4.16895e-06	0.000108007	Down
LINC02754	18.4341	4.73936	1.03015	4.60066	4.21144e-06	0.000108898	Up
OGT	200.977	1.77561	0.386485	4.59425	4.34301e-06	0.000112085	Up
RFESD	80.6152	-1.62291	0.35349	-4.59111	4.40901e-06	0.00011357	Down
FTH1	155.891	1.53549	0.335127	4.58181	4.60959e-06	0.00011851	Up
TYW1	117.232	-1.45447	0.317488	-4.5812	4.62316e-06	0.000118632	Down
BAZ1A	441.256	-1.43525	0.313326	-4.58068	4.63474e-06	0.000118702	Down
KTN1	1078.42	-1.17459	0.256466	-4.5799	4.65196e-06	0.00011879	Down
PLCE1	230.354	-1.33765	0.29208	-4.57973	4.65582e-06	0.00011879	Down
GPX4	27.9613	2.79697	0.611239	4.57591	4.74164e-06	0.000120294	Up
CIB1	89.2038	-1.57086	0.343285	-4.57597	4.7402e-06	0.000120294	Down
BTF3L4P2	15.9335	4.09927	0.895745	4.57638	4.7309e-06	0.000120294	Up
FN1	288.473	-1.63612	0.35809	-4.569	4.90049e-06	0.00012409	Down
CFAP210	21.9906	-3.17988	0.696351	-4.56649	4.95963e-06	0.000125352	Down
KLHL20	94.8117	-1.5702	0.343928	-4.56549	4.98337e-06	0.000125715	Down
LINC00458	32.4657	-3.03938	0.666751	-4.5585	5.15207e-06	0.000129728	Down
CIRBP	40.7779	2.3663	0.519647	4.55366	5.27201e-06	0.0001325	Up
COPS5	76.7762	1.84833	0.406213	4.55014	5.36099e-06	0.000134234	Up
UMPS	72.4719	1.95501	0.429639	4.55035	5.35562e-06	0.000134234	Up
FBXO43	157.419	-1.60833	0.353553	-4.54905	5.38899e-06	0.000134685	Down
PSMD6	289.108	1.42009	0.312576	4.5432	5.54069e-06	0.000138219	Up
SH2B3	116.968	-1.76846	0.389296	-4.54272	5.55322e-06	0.000138275	Down
UQCC2	22.3472	3.08781	0.680908	4.53484	5.76458e-06	0.000143273	Up
ZDHHC7	115.71	-1.63376	0.360463	-4.5324	5.83181e-06	0.000144676	Down
FRA10AC1	72.9478	-1.72295	0.380239	-4.53124	5.86377e-06	0.000145201	Down
TOR3A	162.271	1.43647	0.317054	4.53069	5.87924e-06	0.000145317	Up
ANP32B	329.877	-1.1458	0.253129	-4.52657	5.995e-06	0.000147906	Down
C5orf47	66.8938	-1.76778	0.390581	-4.52602	6.0106e-06	0.000148019	Down
TCP1	386.178	1.25653	0.277705	4.52469	6.0483e-06	0.000148675	Up
FER1L4	17.2486	3.96539	0.8789	4.51176	6.42904e-06	0.000157746	Up
TRIM59	216.062	-1.2376	0.274699	-4.50529	6.6283e-06	0.000162339	Down
ZFAND6	652.158	1.29691	0.288079	4.50192	6.73419e-06	0.000164633	Up
EHMT1	197.956	-1.28826	0.286308	-4.49954	6.80996e-06	0.000166183	Down
FAM76B	152.417	-1.6771	0.373156	-4.49438	6.97736e-06	0.000169959	Down
PIGA	160.532	1.54429	0.343877	4.49083	7.09475e-06	0.000172506	Up
UTP14A	309.273	-1.41909	0.316181	-4.48824	7.18152e-06	0.000173674	Down
ACAA2	165.759	1.3585	0.30266	4.48853	7.17176e-06	0.000173674	Up
GRM4	26.8988	-2.79281	0.62218	-4.48875	7.16407e-06	0.000173674	Down
IPMK	56.1283	-2.04334	0.455833	-4.48265	7.37214e-06	0.000177964	Down
ENPP7P14	51.8144	2.77567	0.620144	4.47585	7.61085e-06	0.000183397	Up
IL15RA	15.264	-3.88009	0.866982	-4.4754	7.62675e-06	0.000183451	Down
DCTN6	20.1894	3.24484	0.72706	4.46296	8.0835e-06	0.000194091	Up
MINDY3	406.608	1.21722	0.272895	4.46041	8.18024e-06	0.000196063	Up
SOS2	61.7241	-2.0882	0.468317	-4.45894	8.23641e-06	0.000196809	Down
APIP	83.9896	-1.59836	0.35847	-4.45884	8.24063e-06	0.000196809	Down
LOC105373409	548.64	-1.40292	0.314782	-4.45681	8.31884e-06	0.000198325	Down
ANKRA2	34.2288	-2.23057	0.500688	-4.45501	8.38874e-06	0.000199637	Down
LINC02446	1416.64	1.19932	0.269393	4.45193	8.51003e-06	0.000202166	Up
TLK1	168.979	1.30697	0.293617	4.45129	8.53571e-06	0.000202418	Up
UCHL1	4011.13	1.49862	0.33679	4.44972	8.59836e-06	0.000203545	Up
ZNF680	59.9317	-2.04261	0.459408	-4.44617	8.74131e-06	0.000206565	Down
SAV1	295.865	-1.26743	0.285167	-4.44453	8.80853e-06	0.000207788	Down
LINC01202	8.01589	-6.5884	1.48437	-4.43852	9.05809e-06	0.000213301	Down
PSMB5	85.1747	2.10099	0.473968	4.43276	9.30333e-06	0.000218693	Up
HIP1	63.2377	-1.8853	0.425444	-4.43138	9.36317e-06	0.000219716	Down
TMEM131L	1048.77	-1.14763	0.259091	-4.42943	9.44804e-06	0.000221321	Down
RPL26L1	383.199	-1.42889	0.322791	-4.42668	9.56928e-06	0.000223771	Down
SCCPDH	92.4971	2.17396	0.491202	4.42579	9.60888e-06	0.000223919	Up
SRSF11	377.693	-1.13048	0.255422	-4.42592	9.60324e-06	0.000223919	Down
LOC105369881	53.7943	1.8722	0.423117	4.42478	9.65387e-06	0.000224578	Up
FNTA	58.1121	1.77373	0.401036	4.42287	9.73963e-06	0.000226181	Up
RPL13AP2	19.4781	-3.8097	0.862659	-4.41623	1.00438e-05	0.000232844	Down
MITD1	75.6108	-2.24927	0.509789	-4.41215	1.0235e-05	0.000236868	Down
RBM7	15.695	4.41079	1.00113	4.40583	1.05379e-05	0.000243457	Up
MRPL14	67.6471	2.04903	0.465129	4.40529	1.05644e-05	0.000243653	Up
LOC105370529	88.5994	1.71876	0.390275	4.40397	1.06286e-05	0.000244712	Up
HPF1	2176.55	-1.46619	0.333038	-4.40248	1.0702e-05	0.000245971	Down
MAT2A	190.296	1.69843	0.385821	4.40212	1.07198e-05	0.000245971	Up
GABRR3	237.568	-1.54816	0.351752	-4.40129	1.07608e-05	0.00024649	Down
RBFOX2	35.8353	-2.4567	0.558332	-4.40007	1.08214e-05	0.000247458	Down
TIGIT	121.679	1.44117	0.327685	4.39805	1.09227e-05	0.000249348	Up
CCP110	217.317	-1.26341	0.287354	-4.3967	1.09907e-05	0.000250476	Down
LINC03002	74.3402	2.04405	0.46495	4.39627	1.10126e-05	0.00025055	Up
LYAR	343.024	-1.51974	0.346313	-4.38835	1.14213e-05	0.00025941	Down
GLO1	142.097	1.42503	0.324781	4.38766	1.14575e-05	0.000259542	Up
EDAR	55.8557	-1.92504	0.438756	-4.38751	1.14657e-05	0.000259542	Down
GUCD1	121.573	-1.40617	0.32062	-4.38579	1.15567e-05	0.000260635	Down
USP25	75.1228	-1.8076	0.412181	-4.38547	1.15737e-05	0.000260635	Down
NLRP4	3613.07	-1.09127	0.248867	-4.38495	1.16014e-05	0.000260635	Down
SLC25A42	26.7217	-2.507	0.571603	-4.38592	1.15498e-05	0.000260635	Down
TMED10	190.506	1.37421	0.313405	4.38477	1.16109e-05	0.000260635	Up
CCT4	167.716	1.37142	0.312944	4.3823	1.1743e-05	0.000263161	Up
SMYD3	100.639	1.60563	0.366482	4.38121	1.18023e-05	0.00026405	Up
CETN2	161.899	1.409	0.321842	4.37794	1.19804e-05	0.000267588	Up
YBX3	35.2778	-2.29019	0.523528	-4.37452	1.21698e-05	0.000271368	Down
RPGR	73.2646	-2.01472	0.460961	-4.37069	1.23854e-05	0.00027572	Down
NDUFB7	99.9132	1.86699	0.427413	4.36812	1.25322e-05	0.000278525	Up
DAPK1	7.51683	-6.49466	1.48697	-4.3677	1.25563e-05	0.0002786	Down
CCZ1P1	18.4321	3.57928	0.819642	4.36688	1.26034e-05	0.000278831	Up
TMEM200A	188.884	-1.67265	0.383037	-4.3668	1.26081e-05	0.000278831	Down
COPRS	265.325	-1.24323	0.284823	-4.36492	1.27167e-05	0.00028077	Down
ATP8	535.759	-1.21875	0.279412	-4.36185	1.2897e-05	0.000283354	Down
GOT1	85.2418	2.31425	0.530559	4.3619	1.28936e-05	0.000283354	Up
PEX2	177.611	1.49252	0.34214	4.36232	1.28693e-05	0.000283354	Up
FAM167A-AS1	698.44	1.52548	0.349773	4.36133	1.29273e-05	0.000283557	Up
TRPM5	19.5367	3.63904	0.834647	4.35998	1.30077e-05	0.000284392	Up
UBE2V2	134.915	1.38106	0.316748	4.36013	1.29984e-05	0.000284392	Up
CARMIL1	900.888	-1.24798	0.286307	-4.35891	1.30714e-05	0.000285322	Down
SEC22A	503.398	1.19884	0.275154	4.35697	1.31877e-05	0.000287393	Up
PPIE	25.1464	2.85797	0.656429	4.35381	1.33789e-05	0.000291088	Up
COBLL1	307.632	-1.26612	0.291105	-4.34935	1.3654e-05	0.000296595	Down
MBD2	49.3112	2.0349	0.468179	4.34642	1.38379e-05	0.000300105	Up
ZNF106	297.358	1.49226	0.34339	4.34567	1.38853e-05	0.000300647	Up
MT1M	28.642	8.21173	1.88987	4.34513	1.39196e-05	0.000300904	Up
LINC02704	7.33394	-6.46281	1.4887	-4.34125	1.41673e-05	0.000305518	Down
LOC105377380	36.9847	2.36428	0.54463	4.34108	1.41784e-05	0.000305518	Up
NLRP11	2318.03	0.97652	0.225057	4.339	1.43135e-05	0.000307934	Stable
GGACT	499.817	-1.16954	0.269977	-4.33201	1.47756e-05	0.000317368	Down
DUSP11	169.969	2.114	0.488161	4.33053	1.48748e-05	0.000318989	Up
ZNF593OS	34.8406	2.33702	0.539861	4.32894	1.49829e-05	0.000320795	Up
RBPJ	237.371	1.24786	0.288475	4.32572	1.52038e-05	0.000325007	Up
EMC4	100.647	1.50695	0.348581	4.32309	1.53858e-05	0.000328378	Up
PDE8B	942.972	-1.00482	0.232484	-4.32213	1.54533e-05	0.000329295	Down
SLC49A4	79.1272	-1.59909	0.370052	-4.32124	1.55152e-05	0.00032957	Down
HADHB	84.5227	1.89959	0.439568	4.3215	1.54972e-05	0.00032957	Up
TCHP	93.0643	-1.59662	0.369978	-4.31544	1.59286e-05	0.000337817	Down
NDUFA9	69.0212	2.08091	0.482245	4.31504	1.59575e-05	0.000337898	Up
KALRN	713.182	-1.03525	0.239966	-4.31414	1.60228e-05	0.000338746	Down
ASCC3	218.232	-1.26247	0.292752	-4.31243	1.61471e-05	0.000340838	Down
SNHG8	97.934	1.96114	0.454856	4.31156	1.62104e-05	0.000341639	Up
SYNE1	480.15	-1.0991	0.254943	-4.31118	1.62386e-05	0.000341697	Down
TMEM199	51.2676	2.01513	0.467676	4.30881	1.64134e-05	0.000344468	Up
PPM1A	193.042	-1.31811	0.305946	-4.30831	1.64506e-05	0.000344468	Down
SNX24	151.984	-1.30907	0.303839	-4.30844	1.6441e-05	0.000344468	Down
PCP4L1	1616.64	-1.28024	0.297176	-4.30801	1.64728e-05	0.000344468	Down
TRIAP1	24.0078	3.14599	0.730599	4.30605	1.66198e-05	0.000347003	Up
AHCYL1	36.3926	-2.04295	0.474857	-4.30223	1.69086e-05	0.000352486	Down
ZPBP2	20.3127	-3.53472	0.821793	-4.30123	1.69849e-05	0.000353529	Down
KCNK9	255.363	1.45228	0.337809	4.2991	1.71495e-05	0.000356402	Up
AFF4	458.1	1.40672	0.327511	4.29518	1.74553e-05	0.000362197	Up
UNC13C	2886.74	1.06147	0.247166	4.29455	1.75051e-05	0.000362672	Up
ZC3H13	456.885	-1.0963	0.255384	-4.29276	1.76464e-05	0.000365036	Down
SMARCD1	166.887	-1.45313	0.338769	-4.28945	1.79118e-05	0.000369957	Down
UBR2	363.611	-1.12283	0.262015	-4.28535	1.82454e-05	0.00037627	Down
RPS27A	1027.87	1.11806	0.260957	4.28447	1.83177e-05	0.000377181	Up
ARRDC3	14.2303	5.31851	1.24145	4.28409	1.83488e-05	0.000377245	Up
POLR2L	35.5255	2.16868	0.506646	4.28047	1.865e-05	0.000382852	Up
LOC650226	31.4403	2.5647	0.599389	4.27885	1.8786e-05	0.000385055	Up
POLR1H	22.0895	-4.0691	0.95149	-4.27655	1.89812e-05	0.000388464	Down
KCNQ3	21.028	-3.22601	0.754944	-4.27318	1.92707e-05	0.000393789	Down
SELENOS	124.585	-1.45353	0.340219	-4.27233	1.93445e-05	0.000394697	Down
TATDN1	35.6455	2.36735	0.554158	4.27197	1.93751e-05	0.000394724	Up
LOC105372776	65.6806	1.66272	0.389429	4.26963	1.95797e-05	0.000398289	Up
LINC00205	15.338	4.07566	0.955059	4.26744	1.9773e-05	0.000401612	Up
GNA11	193.421	-1.44312	0.338218	-4.26683	1.98272e-05	0.000402107	Down
CDON	108.063	1.9481	0.456618	4.26637	1.98675e-05	0.000402318	Up
IGFLR1	14.9325	4.04252	0.947713	4.26556	1.99404e-05	0.000402631	Up
TRIM60P14	13.3968	5.24942	1.23066	4.26553	1.99429e-05	0.000402631	Up
CCNG1	118.989	-1.44191	0.3383	-4.26223	2.02401e-05	0.000408018	Down
LOC112577516	15.9543	3.40284	0.79966	4.25536	2.08717e-05	0.000420121	Up
KDM6A	181.288	-1.53319	0.360381	-4.25435	2.09657e-05	0.000421382	Down
MT1X	378.39	1.2229	0.287776	4.2495	2.14251e-05	0.000429974	Up
ATP5MC1	47.4104	1.99416	0.469527	4.24718	2.16479e-05	0.000433797	Up
SNRNP40	62.5324	1.87323	0.441889	4.23915	2.24371e-05	0.000448942	Up
IWS1	573.281	-1.16356	0.274562	-4.23788	2.25638e-05	0.000450806	Down
MTSS1	317.779	-1.20283	0.28396	-4.23591	2.27624e-05	0.000453533	Down
RDH10	156.579	-1.29649	0.306074	-4.23586	2.27677e-05	0.000453533	Down
ZNF354A	156.648	-1.24467	0.294086	-4.23233	2.31279e-05	0.000459346	Down
NIT2	31.4893	2.68579	0.634555	4.23256	2.31051e-05	0.000459346	Up
PPA1	102.702	1.53384	0.362638	4.22967	2.34037e-05	0.000464138	Up
MLH1	22.3441	2.78884	0.659938	4.22591	2.3798e-05	0.000471264	Up
MAIP1	68.8116	1.65889	0.393099	4.22003	2.44266e-05	0.000483	Up
MTFR1L	47.8666	2.11063	0.500341	4.21838	2.46059e-05	0.000485831	Up
REV1	238.724	-1.39592	0.330976	-4.21758	2.46935e-05	0.000486847	Down
BRPF1	59.97	-1.86837	0.443096	-4.21662	2.47994e-05	0.000488218	Down
C19orf53	72.9176	1.73945	0.412834	4.21343	2.51523e-05	0.000494442	Up
STX16	156.857	-1.34086	0.318364	-4.21172	2.53429e-05	0.000496013	Down
LOC105374974	119.134	1.40755	0.334186	4.21188	2.53253e-05	0.000496013	Up
PSMB4	158.239	-1.30793	0.310516	-4.21212	2.52988e-05	0.000496013	Down
TDRD6	534.775	-1.27339	0.30237	-4.21137	2.53826e-05	0.000496067	Down
LLGL2	44.8225	-1.86599	0.443425	-4.20812	2.57499e-05	0.000502516	Down
SEC13	143.809	-1.45405	0.345576	-4.20762	2.58074e-05	0.000502908	Down
KIAA2013	18.1995	-3.10085	0.737664	-4.20361	2.62695e-05	0.000511172	Down
LINC02926	15.0342	4.77689	1.13677	4.20215	2.64389e-05	0.000513725	Up
ZNF281	562.525	-1.36419	0.324885	-4.19899	2.68104e-05	0.000520191	Down
PIGU	183.3	1.45014	0.345387	4.1986	2.68568e-05	0.000520341	Up
POP7	82.3538	1.94724	0.463845	4.19805	2.69226e-05	0.000520866	Up
CHMP2B	243.935	-1.13633	0.270869	-4.19512	2.72731e-05	0.000526889	Down
HAUS6	47.4641	2.01182	0.479693	4.19398	2.74105e-05	0.000528782	Up
INSIG1	259.994	1.30182	0.310551	4.19198	2.76535e-05	0.000532706	Up
FAM184A	29.6667	-2.78053	0.663392	-4.19139	2.77253e-05	0.000533325	Down
ZNF362	48.3287	-2.29013	0.547203	-4.18516	2.8497e-05	0.000547387	Down
POLK	89.291	1.61229	0.385324	4.18424	2.86122e-05	0.000548816	Up
IRAG2	356.065	-1.0787	0.257883	-4.18289	2.87825e-05	0.00054973	Down
NKX1-2	11.5256	-5.34089	1.27675	-4.18318	2.87454e-05	0.00054973	Down
ZBED3	18.3058	-2.91687	0.697236	-4.18347	2.8709e-05	0.00054973	Down
PRELID1	19.6931	2.97845	0.712324	4.18132	2.89826e-05	0.000552765	Up
PIM1	16.0615	-3.7166	0.889059	-4.18038	2.91021e-05	0.000553984	Down
ADAMTS9	705.036	0.994886	0.238001	4.18017	2.91289e-05	0.000553984	Stable
ACTN3	20.3793	3.43882	0.823813	4.17427	2.98946e-05	0.000566145	Up
MAEL	543.938	1.34061	0.32116	4.17428	2.98929e-05	0.000566145	Up
GPN2	19.232	3.87315	0.927837	4.17439	2.98787e-05	0.000566145	Up
LOC112268025	19.6145	-3.25316	0.779553	-4.17311	3.00471e-05	0.000568232	Down
ISOC1	228.783	-1.4903	0.357199	-4.17219	3.01686e-05	0.00056973	Down
SMC4	548.897	-1.1428	0.273948	-4.17157	3.02506e-05	0.000570477	Down
CKMT2	107.359	1.59945	0.383817	4.16722	3.08338e-05	0.000580659	Up
PCSK5	366.391	1.05341	0.253016	4.16341	3.13528e-05	0.000588023	Up
SPATA6L	227.392	1.32342	0.317855	4.16361	3.1326e-05	0.000588023	Up
LOC101929309	105.296	1.50535	0.361569	4.16339	3.1356e-05	0.000588023	Up
QSOX2	43.5742	-2.54487	0.611299	-4.16305	3.14018e-05	0.000588063	Down
IFT46	83.4361	1.77666	0.426878	4.16198	3.15505e-05	0.000590025	Up
RFT1	21.0082	3.04718	0.732447	4.16027	3.17866e-05	0.000593615	Up
COL5A1	20.2139	-3.16537	0.76105	-4.15921	3.19351e-05	0.00059556	Down
ZFP36L2	62.0732	4.95932	1.19298	4.15707	3.22349e-05	0.000600319	Up
AAAS	53.9061	2.15934	0.519611	4.15568	3.24316e-05	0.000603148	Up
ADAMTS17	74.0954	1.77591	0.427498	4.1542	3.26423e-05	0.000605757	Up
TBX5	69.576	-1.7378	0.418338	-4.15406	3.26621e-05	0.000605757	Down
CFAP97	36.1632	2.0804	0.500849	4.15375	3.27072e-05	0.000605758	Up
PPP1R13B	148.644	-1.46557	0.353112	-4.15043	3.31849e-05	0.000613761	Down
H2BN1	186.859	1.61368	0.388894	4.14941	3.33334e-05	0.000615137	Up
AKR7A2	30.5572	2.9795	0.718075	4.14929	3.33508e-05	0.000615137	Up
RYR3	170.766	1.22867	0.296162	4.14866	3.3442e-05	0.000615974	Up
PFN1	377.33	1.25898	0.303586	4.14702	3.36833e-05	0.00061957	Up
UBR4	107.131	-1.40365	0.33859	-4.14557	3.38968e-05	0.000622645	Down
LOC285889	258.588	1.34692	0.325015	4.14417	3.41051e-05	0.000625617	Up
RABGAP1	573.41	-1.00399	0.242325	-4.14315	3.42563e-05	0.000627535	Down
LOC105369527	9.44362	6.601	1.59463	4.13953	3.48022e-05	0.000636667	Up
EPB41L4B	160.336	-1.35256	0.326786	-4.13897	3.48864e-05	0.000637341	Down
TP73-AS1	48.9114	1.99813	0.482809	4.13855	3.49511e-05	0.000637656	Up
RASL11A	98.7204	-1.39488	0.33712	-4.13763	3.50907e-05	0.000639336	Down
CAPN7	177.785	-1.40458	0.339534	-4.1368	3.52184e-05	0.000640005	Down
MED8	211.351	1.57455	0.380622	4.13677	3.52227e-05	0.000640005	Up
CTBP2	77.8692	-1.75319	0.424032	-4.13456	3.55637e-05	0.00064533	Down
PPIL3	61.5553	-1.88388	0.455692	-4.13411	3.56327e-05	0.00064571	Down
EPRS1	216.894	-1.16997	0.283064	-4.13325	3.57668e-05	0.000647268	Down
LOC124903160	56.6796	-2.45288	0.593647	-4.13189	3.59798e-05	0.000650247	Down
CCNE2	19.1927	3.02684	0.732939	4.12972	3.63199e-05	0.000655514	Up
DCAF13	259.91	1.10694	0.268063	4.12939	3.63723e-05	0.000655579	Up
LAMC1	203.035	-1.66761	0.404072	-4.12701	3.67517e-05	0.00066153	Down
TNFAIP8	71.9488	-2.01625	0.488614	-4.12647	3.6837e-05	0.00066218	Down
BTBD11	36.9138	2.08657	0.506078	4.12301	3.73946e-05	0.000671305	Up
LOC101928046	14.8237	3.52644	0.855529	4.12194	3.75697e-05	0.000672652	Up
DCAF5	276.393	-1.36677	0.331567	-4.12215	3.75348e-05	0.000672652	Down
CREBRF	26.9077	2.49694	0.606483	4.11709	3.83693e-05	0.000686056	Up
SNRPF	195.151	-1.25678	0.305366	-4.11565	3.86087e-05	0.000689419	Down
SYCP2	672.636	-1.04984	0.255181	-4.11412	3.88665e-05	0.000693101	Down
CHIC2	60.93	1.99812	0.48573	4.11364	3.8946e-05	0.000693601	Up
TINF2	51.4706	2.18183	0.530503	4.11276	3.90961e-05	0.000695352	Up
AKT1	37.7911	-2.11359	0.514163	-4.11075	3.9438e-05	0.000700506	Down
GOLGA2	73.9607	-1.71804	0.418171	-4.10846	3.98307e-05	0.000706548	Down
MT1F	79.8462	2.14809	0.523177	4.10586	4.02816e-05	0.000713605	Up
LAPTM4A	214.387	1.52366	0.371157	4.10515	4.04049e-05	0.000714848	Up
ZC2HC1A	39.7093	-2.10525	0.513068	-4.10326	4.07368e-05	0.000719773	Down
EEF1AKMT2	18.5355	2.98098	0.726613	4.10257	4.08591e-05	0.000720987	Up
UBE2Q2	2429.95	-1.12259	0.273863	-4.09907	4.14807e-05	0.000730995	Down
SERTAD2	16.3582	-3.20862	0.783425	-4.09564	4.21011e-05	0.000739989	Down
SRSF4	72.5705	-1.79811	0.439006	-4.09586	4.20607e-05	0.000739989	Down
RPL36AL	77.8493	1.59402	0.389465	4.09285	4.26097e-05	0.000747951	Up
GUCY1A1	24.6355	-2.88183	0.704207	-4.09231	4.27101e-05	0.000748734	Down
CKAP5	1120.74	-0.9887	0.24168	-4.09094	4.29624e-05	0.000752177	Stable
EEF1A1P5	226.026	1.32273	0.323412	4.08992	4.31529e-05	0.000754531	Up
LOC105377599	8.57999	6.47507	1.58396	4.0879	4.35295e-05	0.000760126	Up
TXNDC12	37.6749	2.11178	0.516675	4.08724	4.36529e-05	0.000761292	Up
MFSD11	24.1695	2.82206	0.691038	4.0838	4.43056e-05	0.0007711	Up
CR2	251.518	-1.12321	0.27505	-4.08367	4.43299e-05	0.0007711	Down
TMSB10	12.4174	6.03693	1.47916	4.08131	4.47821e-05	0.000777958	Up
TTC1	321.475	-1.15666	0.283501	-4.0799	4.5055e-05	0.000780682	Down
MACO1	120.146	-1.37696	0.337495	-4.07994	4.50472e-05	0.000780682	Down
MAEA	69.4924	1.63997	0.402052	4.07901	4.52283e-05	0.000782677	Up
GSTK1	16.7768	3.27475	0.803025	4.07801	4.54226e-05	0.000785029	Up
ATP5PD	139.939	1.34081	0.328858	4.07717	4.55878e-05	0.000786873	Up
TCTN1	71.9229	1.86951	0.458588	4.07666	4.56873e-05	0.00078758	Up
SERP1	333.507	1.2116	0.297286	4.07554	4.59071e-05	0.000790354	Up
PLXDC2	13.3473	-4.01187	0.984726	-4.07409	4.61936e-05	0.000794271	Down
KCNJ12	6.33322	-6.25818	1.53671	-4.07246	4.65189e-05	0.000798842	Down
MKI67	62.9975	-2.14628	0.528038	-4.06463	4.81093e-05	0.000824764	Down
TAF2	109.579	-1.49229	0.367159	-4.06442	4.81511e-05	0.000824764	Down
EPSTI1	471.566	-1.25563	0.309007	-4.06344	4.83549e-05	0.000826532	Down
ALKBH2	146.503	1.57915	0.388634	4.06333	4.83773e-05	0.000826532	Up
EIF4G2	1040.28	-1.23791	0.304853	-4.06068	4.89305e-05	0.000834922	Down
SSTR5-AS1	254.206	1.45825	0.359344	4.05808	4.94776e-05	0.000842755	Up
HDDC2	12.7094	4.06727	1.00231	4.05791	4.95148e-05	0.000842755	Up
SRSF1	173.377	1.20196	0.296227	4.05758	4.95828e-05	0.000842845	Up
GOSR2	74.9284	1.4584	0.359685	4.05468	5.02037e-05	0.000852323	Up
BOD1L1	274.012	-1.32486	0.326889	-4.05294	5.05789e-05	0.000857609	Down
ALG14	12.235	4.1012	1.01248	4.05065	5.10758e-05	0.000864943	Up
SLITRK6	9.95275	5.7014	1.40914	4.046	5.20992e-05	0.000880057	Up
CFAP77	49.79	1.86172	0.460133	4.04605	5.20893e-05	0.000880057	Up
LAMP2	208.943	1.16786	0.288683	4.04548	5.22156e-05	0.000880918	Up
GPI	228.919	-1.27151	0.314339	-4.04501	5.23211e-05	0.000881485	Down
CORO2A	59.9083	-1.72956	0.427638	-4.04445	5.24459e-05	0.000881485	Down
ADD1	75.6908	-1.49216	0.368933	-4.04453	5.24273e-05	0.000881485	Down
SRSF3	58.7484	1.75551	0.434121	4.04382	5.25877e-05	0.000882765	Up
GPR119	21.084	-3.00593	0.743728	-4.0417	5.30652e-05	0.00088967	Down
MRPL52	35.6821	2.18296	0.54019	4.0411	5.32008e-05	0.000890832	Up
LOC124900610	47.6924	1.94946	0.482558	4.03984	5.34885e-05	0.000894535	Up
DNMT3B	155.464	-1.66193	0.411593	-4.03779	5.39563e-05	0.000900498	Down
TET3	524.247	-1.33709	0.331151	-4.03769	5.3979e-05	0.000900498	Down
HSP90AB1	2544.31	-1.00133	0.248108	-4.03585	5.44056e-05	0.00090649	Down
CHD4	167.168	-1.39802	0.346451	-4.03525	5.45453e-05	0.000907693	Down
TMEM51	53.7077	-1.74932	0.43381	-4.03246	5.51951e-05	0.000917371	Down
BROX	49.0468	2.16724	0.537491	4.03215	5.52691e-05	0.000917466	Up
SRP14	601.339	1.32204	0.328012	4.03046	5.56676e-05	0.000922943	Up
PRDM4	113.835	-1.40982	0.349947	-4.02866	5.60956e-05	0.000928894	Down
LOC105376188	117.65	1.61473	0.400989	4.02688	5.65211e-05	0.000934788	Up
TRAFD1	699.123	-1.00453	0.249506	-4.02607	5.67177e-05	0.000936888	Down
ZNF107	167.627	-1.48198	0.368141	-4.02558	5.68361e-05	0.000937692	Down
FAM104B	15.4648	-3.65916	0.909584	-4.02289	5.74874e-05	0.000947274	Down
LIMCH1	18.5543	-2.75169	0.684551	-4.0197	5.82725e-05	0.000959036	Down
FAM110A	36.6367	2.11768	0.526925	4.01894	5.84598e-05	0.000959769	Up
TRAF2	73.6445	1.87358	0.466186	4.01895	5.84588e-05	0.000959769	Up
FAM189A2	207.165	1.15564	0.287593	4.01831	5.86159e-05	0.000961157	Up
LOC105374814	371.15	-1.24966	0.311028	-4.01783	5.87365e-05	0.000961962	Down
NSG1	320.822	1.37814	0.343042	4.01742	5.88382e-05	0.000962455	Up
NECAP1	76.2982	1.71522	0.427007	4.01684	5.89827e-05	0.000963648	Up
DPH3	23.1781	2.54178	0.633255	4.01383	5.97415e-05	0.000974859	Up
ZNF334	740.323	-0.973649	0.242701	-4.01172	6.02779e-05	0.000981231	Stable
LSM10	43.6292	1.94805	0.485583	4.01177	6.02652e-05	0.000981231	Up
JHY	14.1279	-3.36242	0.838394	-4.01055	6.05777e-05	0.000984508	Down
LOC105375911	65.8621	-1.54419	0.38505	-4.01036	6.06256e-05	0.000984508	Down
KLF12	131.739	-1.38659	0.345792	-4.00991	6.07418e-05	0.000985204	Down
NDUFAF6	29.3216	2.20641	0.550478	4.00818	6.11887e-05	0.000990652	Up
TYW3	75.5753	-1.51841	0.378842	-4.00804	6.12251e-05	0.000990652	Down
LOC124900988	535.542	1.10825	0.276533	4.00766	6.13245e-05	0.00099107	Up
WDR12	135.519	1.36188	0.339905	4.00666	6.15838e-05	0.000994065	Up
TMEM242	47.4733	1.7753	0.44326	4.0051	6.19916e-05	0.000998242	Up
ST13P12	28.594	2.53755	0.633582	4.00508	6.19959e-05	0.000998242	Up
SLC8A1-AS1	30.2832	2.22756	0.556221	4.00482	6.20653e-05	0.000998242	Up
ZNF92	146.651	-1.41067	0.352303	-4.00414	6.22427e-05	0.000999899	Down
PAWR	258.966	-1.10324	0.275648	-4.00237	6.27123e-05	0.00100624	Down
DLX6	29.7948	-2.2122	0.553206	-3.99888	6.36425e-05	0.00101995	Down
WDSUB1	118.689	1.47807	0.369663	3.99842	6.37665e-05	0.00102072	Up
TRAF7	102.002	-1.43595	0.359389	-3.99554	6.45479e-05	0.001032	Down
PSMD2	400.268	-1.14461	0.28664	-3.99319	6.51902e-05	0.00104103	Down
MYO5A	104.905	-1.33649	0.334834	-3.99148	6.56616e-05	0.00104731	Down
CTSC	221.37	-1.56923	0.393293	-3.98998	6.60801e-05	0.00105274	Down
CALHM4	32.5421	2.04363	0.512448	3.98798	6.66377e-05	0.00106037	Up
SF3B4	285.685	1.34633	0.337693	3.98683	6.69612e-05	0.00106426	Up
ATP6V1E1	163.919	1.3807	0.346432	3.98548	6.73427e-05	0.00106905	Up
SLC25A17	67.5226	1.9504	0.48972	3.98269	6.81403e-05	0.00107888	Up
LOC105378178	51.5634	1.68054	0.421929	3.983	6.80503e-05	0.00107888	Up
MXI1	84.9124	-1.63883	0.411512	-3.98247	6.82022e-05	0.00107888	Down
STAM	10.0142	5.6975	1.43077	3.98213	6.82996e-05	0.00107915	Up
TICRR	281.865	-1.24166	0.311894	-3.98103	6.86167e-05	0.00108289	Down
HIC2	196.82	-1.44366	0.362708	-3.98023	6.88475e-05	0.00108526	Down
ZNF436	84.6725	1.6949	0.425967	3.97895	6.92204e-05	0.00108986	Up
LSM3	203.797	1.32099	0.332067	3.97806	6.94785e-05	0.00109264	Up
PPP2R1B	192.014	1.21677	0.306022	3.97607	7.00637e-05	0.00110056	Up
TCF7	76.216	-1.86132	0.468233	-3.9752	7.03206e-05	0.0011033	Down
POC5	151.682	-1.74401	0.438809	-3.97441	7.05551e-05	0.00110569	Down
ANKRD17	251.609	-1.29969	0.327043	-3.97407	7.06535e-05	0.00110595	Down
PHYHIPL	18.0788	-2.88992	0.727304	-3.97347	7.08338e-05	0.00110748	Down
RAD21	478.679	-1.18313	0.297838	-3.97241	7.11482e-05	0.00110853	Down
CPVL	52.9632	1.72936	0.435318	3.97263	7.10834e-05	0.00110853	Up
FANCL	159.084	1.36766	0.344287	3.97245	7.11386e-05	0.00110853	Up
C1orf109	23.5705	2.9184	0.734772	3.97185	7.13173e-05	0.00110988	Up
LMO4	57.9003	-1.59852	0.402539	-3.9711	7.15414e-05	0.00111208	Down
PACRGL	66.3802	1.62601	0.409716	3.96863	7.22873e-05	0.00112237	Up
SLC25A3	359.89	1.11833	0.281856	3.96773	7.25609e-05	0.00112532	Up
MAP9	221.772	-1.11061	0.280008	-3.96637	7.29762e-05	0.00113046	Down
EPB41L1	15.5936	-2.92727	0.738119	-3.96585	7.31338e-05	0.0011316	Down
LOC105375999	86.5924	1.82362	0.460137	3.96321	7.39493e-05	0.0011429	Up
LOC124903221	48.416	-2.18896	0.552384	-3.96274	7.40934e-05	0.00114381	Down
SLC5A3	105.517	-1.51415	0.382131	-3.96239	7.42046e-05	0.00114421	Down
C5orf58	154.345	1.60831	0.405924	3.9621	7.42947e-05	0.00114429	Up
TUBA4A	1001.33	3.05885	0.77246	3.95989	7.49842e-05	0.00115359	Up
NPM3	36.2862	-2.07046	0.523472	-3.95525	7.64562e-05	0.00117489	Down
SNCB	19.0679	-2.58779	0.654356	-3.95472	7.66255e-05	0.00117615	Down
MAPKAPK5	18.4621	-2.69041	0.680703	-3.9524	7.73698e-05	0.00118454	Down
OAF	10.8707	-4.1489	1.04963	-3.95273	7.72634e-05	0.00118454	Down
LOC105374329	9.62069	5.65433	1.43068	3.9522	7.74363e-05	0.00118454	Up
TAF9B	321.895	1.26419	0.31994	3.95134	7.77154e-05	0.00118746	Up
NDUFS5	49.4757	1.82799	0.462869	3.94925	7.83974e-05	0.00119652	Up
ESCO2	2187.32	-0.885066	0.224188	-3.94787	7.88506e-05	0.00120207	Stable
RPL10P16	90.2407	1.52438	0.386421	3.94488	7.98415e-05	0.0012158	Up
PTS	34.1345	2.22295	0.563619	3.94407	8.01096e-05	0.0012185	Up
LOC107985488	15.0123	3.16359	0.802602	3.94167	8.09149e-05	0.00122936	Up
LOC644335	37.8193	1.88	0.477191	3.93972	8.15772e-05	0.00123802	Up
MGAT4A	301.857	1.17942	0.299421	3.93899	8.18245e-05	0.00124038	Up
C1orf131	207.988	-1.14372	0.290654	-3.935	8.31951e-05	0.00125973	Down
SEPTIN7P6	56.3806	1.88396	0.478819	3.93459	8.33386e-05	0.00126048	Up
LOC374443	117.883	1.26856	0.322577	3.93258	8.40403e-05	0.00126885	Up
NXPH1	162.459	1.73556	0.441341	3.93246	8.40801e-05	0.00126885	Up
METTL5	34.9526	1.99857	0.508371	3.93132	8.44824e-05	0.00127349	Up
LOC124903854	174.555	3.24083	0.824786	3.92929	8.51956e-05	0.0012828	Up
YY2	50.1158	1.9525	0.496958	3.92891	8.53306e-05	0.0012834	Up
CLUL1	37.6038	2.4393	0.621065	3.92761	8.57947e-05	0.00128893	Up
PCGF1	204.939	-1.33244	0.339391	-3.92598	8.63781e-05	0.00129625	Down
LOC105376987	17.064	2.97542	0.758	3.92535	8.66027e-05	0.00129817	Up
ZNF501	139.345	1.33177	0.339511	3.92262	8.75911e-05	0.00131153	Up
ELP2	26.7278	2.56351	0.653861	3.92057	8.8341e-05	0.00132128	Up
NAB1	87.6399	-1.48053	0.378231	-3.91436	9.06444e-05	0.00135423	Down
CS	929.207	-0.960188	0.245569	-3.91005	9.22757e-05	0.00137707	Stable
FZD4	21.9734	-2.64827	0.677846	-3.9069	9.34891e-05	0.00139209	Down
C11orf58	795.908	0.940287	0.240674	3.9069	9.34893e-05	0.00139209	Stable
LOC107984850	40.8619	1.89891	0.486349	3.90442	9.44529e-05	0.00140488	Up
KIAA1549	33.9912	-2.09469	0.536548	-3.90402	9.46093e-05	0.00140565	Down
ACTR3B	41.225	-1.8224	0.46713	-3.90126	9.56917e-05	0.00142017	Down
LOC105379358	26.6853	2.6805	0.687411	3.89941	9.64289e-05	0.00142953	Up
CAPZA2	29.7047	2.31508	0.59384	3.89849	9.67964e-05	0.0014334	Up
NEMF	239.143	-1.42377	0.365293	-3.8976	9.71517e-05	0.0014355	Down
GTF3C6	82.495	1.86022	0.477244	3.89784	9.70547e-05	0.0014355	Up
LAMA2	79.8682	-1.51593	0.388993	-3.89706	9.73666e-05	0.00143709	Down
TCAF1P1	18.2517	-2.62058	0.672602	-3.89618	9.77231e-05	0.00144077	Down
AFF1	991.014	0.925923	0.237863	3.89268	9.91445e-05	0.00146013	Stable
CASC15	38.7584	1.81817	0.467145	3.89208	9.93867e-05	0.00146209	Up
LAMTOR5	214.565	1.17566	0.302156	3.89089	9.98783e-05	0.00146772	Up
LOC105379329	96.8014	1.33341	0.342828	3.88944	0.000100476	0.0014749	Up
ZNF24	169.413	1.13991	0.293531	3.88342	0.000102996	0.00150794	Up
ATXN2	280.145	-1.52185	0.391877	-3.88349	0.000102969	0.00150794	Down
LAMTOR1	25.3972	2.49737	0.643111	3.88326	0.000103064	0.00150794	Up
EXOSC8	86.1255	1.49833	0.385965	3.88205	0.000103581	0.00151057	Up
SFT2D1	63.35	-1.50151	0.386749	-3.88238	0.000103438	0.00151057	Down
ATP2B2	40.1832	1.95118	0.502615	3.88207	0.000103572	0.00151057	Up
KIFC3	38.0519	-1.78437	0.459695	-3.88163	0.000103758	0.00151151	Down
CDK8	97.2917	-1.38826	0.357963	-3.87822	0.000105221	0.00153118	Down
RAB15	28.3539	-2.15764	0.556538	-3.8769	0.000105795	0.00153785	Down
WWC2	175.349	-1.38661	0.358037	-3.87282	0.000107583	0.00156216	Down
RP9	74.9185	-1.38588	0.357978	-3.87143	0.0001082	0.00156942	Down
RAB33B	36.3869	-1.88343	0.487077	-3.86679	0.000110276	0.00159781	Down
GRN	60.469	-1.86174	0.481632	-3.86547	0.000110875	0.00160304	Down
CCK	19.6138	-3.16652	0.819178	-3.86548	0.000110871	0.00160304	Down
ATRAID	57.077	2.06727	0.53499	3.86412	0.00011149	0.0016102	Up
MTFR2	176.465	1.27316	0.329509	3.86382	0.00011163	0.00161049	Up
CYCS	149.42	1.38327	0.358524	3.85822	0.000114215	0.00164449	Up
NDUFA4	272.606	1.23216	0.319363	3.85819	0.000114231	0.00164449	Up
UNG	537.461	-0.98406	0.255099	-3.85756	0.000114527	0.00164698	Stable
TNKS2-DT	11.0466	4.91933	1.27563	3.85639	0.000115074	0.00165308	Up
G3BP2	206.48	1.09833	0.285113	3.85226	0.000117033	0.00167943	Up
MRPS23	59.0709	1.53796	0.399312	3.85154	0.000117378	0.00168258	Up
RAB2B	41.2629	1.79011	0.464862	3.85084	0.000117714	0.00168561	Up
RMC1	267.308	-1.1125	0.289023	-3.84917	0.000118517	0.0016953	Down
RGS14	50.9631	1.95973	0.509185	3.84875	0.000118721	0.00169641	Up
KMT2B	107.776	-1.58932	0.412993	-3.84829	0.000118946	0.00169782	Down
H2AC12	96.1218	1.84515	0.479558	3.8476	0.000119279	0.00170077	Up
LRP5	31.5751	-1.98206	0.515238	-3.84688	0.000119632	0.00170219	Down
DNAJB9	223.901	1.22292	0.317898	3.84688	0.00011963	0.00170219	Up
TMEM128	118.989	-1.41791	0.368616	-3.84656	0.000119787	0.00170259	Down
NSD1	117.716	1.47214	0.382909	3.84462	0.000120739	0.00171431	Up
SMCO4	20.3927	-2.48165	0.645776	-3.8429	0.000121591	0.00172459	Down
NFRKB	207.317	-1.1723	0.305156	-3.84163	0.00012222	0.00173168	Down
TIPIN	106.589	1.29006	0.335999	3.83947	0.000123299	0.00174514	Up
EEF1A1	3513.1	1.08328	0.282224	3.83839	0.000123845	0.00175102	Up
RTCB	92.2534	2.09289	0.545342	3.83776	0.000124162	0.00175366	Up
RIOK1	268.524	-1.04615	0.272761	-3.83541	0.000125356	0.00176866	Down
SUCLA2	57.1748	1.57945	0.411922	3.83434	0.000125904	0.00177268	Up
ANKRD26	113.974	-1.32273	0.34496	-3.83445	0.000125844	0.00177268	Down
ATP5PO	183.916	1.33448	0.348095	3.83366	0.00012625	0.00177568	Up
PTP4A2	241.718	-1.17326	0.306192	-3.8318	0.000127211	0.00178734	Down
LOC124904351	15.1021	2.95017	0.770053	3.83113	0.000127558	0.00179034	Up
ALG3	54.3042	2.14398	0.559663	3.83084	0.000127708	0.00179057	Up
TRIM62	64.3199	-1.52389	0.397832	-3.83049	0.000127887	0.00179121	Down
NDUFB1	84.4384	-1.34353	0.351047	-3.82722	0.000129601	0.00181334	Down
CNTNAP2	157.77	1.20731	0.315541	3.82617	0.000130151	0.00181913	Up
CPSF2	932.616	0.963947	0.251987	3.82538	0.000130569	0.00182308	Stable
SKA2	98.2683	1.53744	0.402061	3.82391	0.000131354	0.0018292	Up
ST14	109.803	-1.3613	0.356031	-3.82354	0.000131551	0.0018292	Down
SLC25A32	51.2091	-1.63976	0.428853	-3.8236	0.000131519	0.0018292	Down
SLC2A1	10.3698	-4.38612	1.14693	-3.82421	0.000131192	0.0018292	Down
TRIM32	58.166	1.57016	0.410687	3.82326	0.0001317	0.00182938	Up
LOC124901684	237.875	1.36919	0.358222	3.82217	0.00013228	0.00183554	Up
EWSR1	53.8776	-1.61077	0.421523	-3.8213	0.00013275	0.00184016	Down
MEPCE	113.601	1.54547	0.404479	3.8209	0.000132967	0.00184128	Up
SAR1A	230.24	1.06186	0.277955	3.82028	0.000133301	0.001844	Up
DERL2	26.5967	2.48306	0.650505	3.81713	0.000135012	0.00186193	Up
DAAM1	1941.63	-0.851187	0.222984	-3.81726	0.00013494	0.00186193	Stable
ATP10D	82.2934	-2.1787	0.570753	-3.81724	0.000134952	0.00186193	Down
LINC02342	77.6678	2.21441	0.580845	3.8124	0.000137625	0.00189595	Up
LOC100130331	126.046	1.38664	0.363741	3.81215	0.000137762	0.00189595	Up
EXOSC3	420.212	-1.24043	0.325642	-3.80917	0.000139435	0.00191506	Down
C2CD6	24.6912	-3.05802	0.802764	-3.80936	0.000139326	0.00191506	Down
TRPC3	30.4741	-2.06722	0.543161	-3.80591	0.000141285	0.0019369	Down
CEP63	124.59	-1.296	0.340527	-3.80586	0.000141314	0.0019369	Down
MAPKAPK5-AS1	19.3492	2.66454	0.700344	3.80462	0.000142021	0.00194462	Up
PDE4D	94.0049	1.9394	0.50979	3.80432	0.000142196	0.00194503	Up
NUP133	701.054	-1.00201	0.263425	-3.80377	0.00014251	0.00194735	Down
ATXN3	94.9733	1.30166	0.342576	3.79963	0.00014491	0.00197814	Up
LOC105375751	51.382	1.62538	0.427897	3.79854	0.000145552	0.00198488	Up
HTR2A	37.9714	-2.18266	0.574702	-3.7979	0.000145927	0.00198798	Down
GLRX3	74.3922	1.71689	0.452401	3.79506	0.000147606	0.00200881	Up
GLRB	7.78664	-5.55964	1.46521	-3.79445	0.000147974	0.00201178	Down
LOC101927093	87.4791	1.76027	0.464031	3.79344	0.000148576	0.00201793	Up
TOMM7	240.146	-1.15675	0.30496	-3.79311	0.000148775	0.00201859	Down
TMEM14B	970.189	-1.03421	0.272922	-3.78941	0.000151005	0.00204679	Down
ZNF329	61.2831	1.54029	0.406543	3.78874	0.000151411	0.00205022	Up
CDCA2	350.944	-0.994985	0.262728	-3.78712	0.000152401	0.00206155	Stable
TK1	23.7048	2.89521	0.764731	3.78592	0.000153141	0.00206741	Up
CDK13	52.7973	-1.78799	0.472261	-3.78602	0.000153078	0.00206741	Down
WSB1	69.0472	1.50189	0.396783	3.78517	0.000153604	0.00207157	Up
PPP2R5E	106.793	-1.7212	0.454858	-3.78403	0.000154308	0.00207898	Down
SSR1	388.688	1.0842	0.286653	3.78228	0.000155397	0.00209155	Up
ACTG1	1487.09	1.05408	0.278737	3.78163	0.000155802	0.00209491	Up
ANKRD31	12.5791	-3.35713	0.888669	-3.77771	0.000158276	0.00212606	Down
ABI2	107.778	-1.36133	0.360433	-3.77692	0.000158777	0.00213065	Down
RBBP4	588.301	1.04077	0.275716	3.77478	0.000160148	0.00214691	Up
H3-3A	825.735	-0.89139	0.236263	-3.77288	0.000161377	0.00216123	Stable
SUGCT	437.79	-1.03571	0.274553	-3.77234	0.000161724	0.00216372	Down
LOC105373333	74.4013	1.58165	0.419353	3.77165	0.000162174	0.00216759	Up
AMBP	42.3744	1.90672	0.506344	3.76565	0.000166114	0.00221804	Up
MXRA7P1	17.1582	-2.59777	0.689995	-3.76491	0.000166606	0.0022224	Down
DNAJC10	145.254	1.3094	0.347841	3.76437	0.000166969	0.00222504	Up
PCCB	333.428	1.59761	0.424438	3.76405	0.000167185	0.00222571	Up
RPL7	666.983	1.03131	0.274019	3.76365	0.000167451	0.00222704	Up
LOC124902133	9.64436	-4.28279	1.13912	-3.75973	0.000170099	0.00226003	Down
LOC124902128	28.7402	2.34604	0.624519	3.75656	0.000172267	0.00228658	Up
HMGN2P7	8.88334	5.52587	1.4713	3.75578	0.000172805	0.0022892	Up
DUSP19	444.295	0.992157	0.26416	3.7559	0.000172719	0.0022892	Stable
HDGFL3	72.7625	-1.65785	0.441468	-3.75531	0.000173124	0.00229117	Down
CACUL1	196.207	1.06373	0.2833	3.75478	0.000173491	0.00229377	Up
PGK1	209.09	1.07226	0.285645	3.75383	0.000174152	0.00229798	Up
DIRAS3	149.834	1.56325	0.416419	3.75403	0.000174013	0.00229798	Up
ARHGAP18	1170	-0.982616	0.261782	-3.75356	0.000174338	0.00229819	Stable
HIPK3	79.8636	1.63218	0.434995	3.75217	0.000175311	0.00230874	Up
BLOC1S6	74.1032	1.66187	0.442974	3.75162	0.000175695	0.00231154	Up
MTMR2	180.718	1.19982	0.319982	3.74964	0.00017709	0.00232762	Up
ATF1	43.2033	-1.69258	0.451633	-3.74768	0.000178475	0.00234353	Down
CFL1	983.924	1.12447	0.300319	3.74425	0.000180932	0.00237117	Up
CGN	59.1892	-1.866	0.49834	-3.74443	0.000180806	0.00237117	Down
PTPN3	772.478	-1.02963	0.275035	-3.74365	0.000181369	0.00237457	Down
LOC100130459	7.77165	-5.57426	1.48911	-3.74336	0.000181578	0.002375	Down
TOMM34	186.681	1.42401	0.380706	3.74044	0.000183701	0.00240042	Up
ELMOD2	31.2891	2.08968	0.558741	3.73997	0.000184042	0.00240256	Up
COMMD4	66.7426	1.67998	0.449651	3.73618	0.000186835	0.00243665	Up
PTGIR	9.08515	5.55336	1.48655	3.73573	0.000187169	0.00243704	Up
DDB1	151.704	-1.23532	0.330699	-3.73547	0.000187368	0.00243704	Down
OR1J2	106.906	1.58397	0.424041	3.73541	0.000187409	0.00243704	Up
NOVA1	9.09097	-4.82151	1.29142	-3.73349	0.000188844	0.00245142	Down
PPP1R3C	211.725	1.20387	0.322456	3.73344	0.00018888	0.00245142	Up
FAM72B	14.1749	-2.84076	0.761052	-3.73268	0.000189453	0.0024565	Down
ABITRAM	101.944	-1.46354	0.39231	-3.73057	0.000191044	0.00247474	Down
ADGRA3	39.9081	-1.78687	0.479473	-3.72673	0.00019398	0.00251036	Down
PALM2AKAP2	334.88	-0.957987	0.257184	-3.72491	0.000195382	0.00252607	Stable
RSL24D1	259.116	1.10831	0.297621	3.72389	0.000196174	0.00252933	Up
NFKBIA	1395.58	-1.20982	0.324884	-3.72386	0.000196199	0.00252933	Down
H2AZ1	26.376	3.24391	0.871109	3.72388	0.000196183	0.00252933	Up
BORCS5	357.979	1.03712	0.278745	3.72068	0.00019869	0.00255899	Up
ZNF558	64.101	-1.65633	0.445202	-3.7204	0.000198904	0.00255929	Down
LNX2	72.5322	2.10001	0.564511	3.72006	0.000199177	0.00256035	Up
NSMCE4A	387.177	-1.25604	0.337672	-3.71969	0.000199467	0.00256164	Down
TRAPPC4	34.1703	1.82157	0.490121	3.71658	0.000201941	0.00258847	Up
SLX4IP	102.505	1.25192	0.336829	3.71679	0.000201772	0.00258847	Up
MFF	227.405	1.12893	0.303897	3.71485	0.000203321	0.00260367	Up
NXT1	48.477	2.49513	0.671938	3.71334	0.000204544	0.0026128	Up
LOC105370624	28.573	2.44888	0.659445	3.71355	0.000204371	0.0026128	Up
PTGDR	42.1016	2.00076	0.538816	3.71325	0.000204617	0.0026128	Up
USP2	593.886	-0.894123	0.240902	-3.71156	0.000205984	0.00262075	Stable
OR51E1	90.5471	-1.25229	0.337348	-3.71218	0.000205483	0.00262075	Down
SAP30	34.9951	-2.36404	0.636947	-3.71152	0.000206019	0.00262075	Down
LOC107985204	90.955	3.68776	0.99352	3.71181	0.000205784	0.00262075	Up
AMPH	31.5821	-2.09895	0.565843	-3.70943	0.000207728	0.00264	Down
NAT10	99.2529	-1.32846	0.358208	-3.70863	0.000208386	0.00264585	Down
H4C8	13.8988	3.85536	1.03986	3.70757	0.000209255	0.00265438	Up
DEF8	14.5894	3.16778	0.854775	3.70598	0.000210571	0.00266856	Up
LOC102724419	51.8576	2.18797	0.590675	3.70418	0.000212076	0.0026851	Up
ETAA1	132.438	-1.29709	0.350362	-3.70213	0.000213793	0.00270429	Down
PNPLA8	204.88	-1.26849	0.342748	-3.70094	0.000214803	0.00271313	Down
LSM6	70.6778	1.70285	0.460127	3.70083	0.000214895	0.00271313	Up
ELAPOR2	122.998	-1.22079	0.329915	-3.70031	0.000215338	0.00271617	Down
PABPC4	197.389	-1.16008	0.313566	-3.69964	0.000215908	0.0027208	Down
RPS3A	732.105	1.13968	0.308153	3.69842	0.000216947	0.00273134	Up
MRPL41	54.9809	1.79835	0.486406	3.69722	0.000217972	0.00274168	Up
KRT36	10.7232	-3.68601	0.997091	-3.69676	0.000218367	0.00274407	Down
NCOA5	50.3496	-1.58933	0.42999	-3.6962	0.00021885	0.00274737	Down
SKAP2	312.568	-0.945114	0.255714	-3.69598	0.000219038	0.00274737	Stable
PIM3	21.8841	-2.23466	0.604939	-3.69402	0.000220737	0.00276611	Down
BBS5	47.8352	1.84671	0.500114	3.69257	0.000222	0.00277934	Up
GAS2L3	113.074	-1.26514	0.342662	-3.6921	0.000222409	0.00278187	Down
GTF2H2C_2	18.8108	2.99052	0.810205	3.69107	0.000223315	0.0027863	Up
UPF1	55.4266	-1.4963	0.405394	-3.69099	0.000223385	0.0027863	Down
TPRA1	22.511	-2.21929	0.601217	-3.69133	0.000223084	0.0027863	Down
PHC2	36.0495	-1.74331	0.472362	-3.69063	0.000223703	0.00278768	Down
HDAC3	40.0969	-1.91164	0.518102	-3.68969	0.00022453	0.0027954	Down
SPCS3	33.5889	2.00535	0.543565	3.68927	0.000224902	0.00279744	Up
GPANK1	6.51263	6.09716	1.65351	3.68741	0.000226547	0.0028127	Up
ENPP5	5.78974	-6.12458	1.66093	-3.68744	0.000226521	0.0028127	Down
RB1	69.8075	1.70345	0.462146	3.68596	0.000227842	0.00282617	Up
LOC105376231	19.896	2.72467	0.739335	3.68529	0.000228442	0.002831	Up
CCDC18	50.2823	-1.73926	0.472051	-3.68447	0.000229176	0.00283748	Down
PGM3	59.1955	1.49587	0.406139	3.68316	0.000230362	0.00284954	Up
COL28A1	147.193	1.18276	0.321157	3.68282	0.000230672	0.00285076	Up
LOC105374081	27.0222	2.20227	0.598177	3.68164	0.000231741	0.0028587	Up
LOC105374811	74.368	-1.56991	0.426411	-3.68169	0.000231691	0.0028587	Down
MYL12A	56.5901	1.73246	0.470599	3.68139	0.000231968	0.00285889	Up
CPSF7	11.8436	4.05301	1.10112	3.68081	0.000232496	0.00286277	Up
CCDC160	22.9799	-2.29892	0.624984	-3.67837	0.000234727	0.00288759	Down
PGAM5	27.0429	-2.09531	0.569707	-3.67787	0.00023519	0.002888	Down
UBE2F	36.7051	2.49026	0.677062	3.67805	0.000235028	0.002888	Up
LOC124901290	44.8745	-1.73934	0.473048	-3.67688	0.000236108	0.00289663	Down
SRGAP1	102.294	-1.27313	0.346359	-3.67576	0.000237139	0.00290663	Down
PRADC1	76.2732	1.68087	0.457355	3.6752	0.000237663	0.0029104	Up
PIK3R5-DT	7.13825	-5.43834	1.47995	-3.67468	0.000238144	0.00291363	Down
HMGN1	272.256	-1.05107	0.28615	-3.67313	0.0002396	0.00292879	Down
PRKAR2A-AS1	5.89828	5.91945	1.61168	3.67285	0.000239857	0.00292926	Up
DNAJC19	72.9609	-1.56981	0.427501	-3.67205	0.000240613	0.00293583	Down
ORC6	171.474	-1.19998	0.327002	-3.66963	0.000242899	0.00296104	Down
TJAP1	136.247	-1.55721	0.424407	-3.66915	0.000243355	0.00296177	Down
FBXO11	160.53	-1.37154	0.373807	-3.66911	0.0002434	0.00296177	Down
PDE8A	45.0821	-1.58443	0.431897	-3.66854	0.000243938	0.00296564	Down
DMAC2	42.9641	1.76227	0.480677	3.66622	0.00024616	0.00298729	Up
LMO1	44.1978	-2.23098	0.608523	-3.66622	0.000246164	0.00298729	Down
SULF2	95.0504	-1.82599	0.498108	-3.66585	0.000246521	0.00298893	Down
SDHA	56.1197	1.83036	0.499504	3.66436	0.000247961	0.00300368	Up
MED18	13.9143	3.1145	0.850008	3.66408	0.000248231	0.00300424	Up
SPATA7	116.894	-1.26651	0.345973	-3.66071	0.000251516	0.00303853	Down
MCFD2	26.1808	2.36189	0.64517	3.66087	0.000251358	0.00303853	Up
GNAI3	274.822	1.15298	0.314992	3.66036	0.000251864	0.00304001	Up
CRBN	58.0724	1.57241	0.429845	3.65808	0.000254114	0.00306441	Up
UBQLN2	21.3254	-2.29339	0.627109	-3.65709	0.000255097	0.00307351	Down
HIPK4	54.0772	1.88812	0.516523	3.65544	0.000256739	0.00309052	Up
ELF2	26.0717	2.23591	0.611812	3.65457	0.000257616	0.0030983	Up
RBM3	61.725	1.41521	0.38765	3.65074	0.000261486	0.00314204	Up
PTPN13	212.293	-1.21595	0.333289	-3.64835	0.000263932	0.0031686	Down
PDCL3	616.327	1.11365	0.305277	3.64801	0.000264282	0.00316997	Up
PPRC1	520.029	-1.19951	0.328959	-3.64637	0.000265971	0.00318739	Down
IRF2BP2	24.4013	-2.41162	0.661441	-3.646	0.000266349	0.00318908	Down
RTKN2	212.472	-1.38821	0.3808	-3.64552	0.000266853	0.00319226	Down
LMO3	94.5654	1.23187	0.337978	3.64482	0.000267574	0.00319805	Up
HNRNPH1	96.8339	1.29285	0.354884	3.64301	0.000269464	0.00321253	Up
LOC105370772	20.6024	2.60532	0.715163	3.64298	0.000269503	0.00321253	Up
HSPA2	11.2459	3.59103	0.985619	3.64343	0.00026903	0.00321253	Up
LOC105379364	110.223	1.4905	0.409242	3.64209	0.000270438	0.00322082	Up
LOC105371430	59.3073	2.13602	0.586533	3.64178	0.000270764	0.00322185	Up
CRYZ	1253.17	1.01989	0.280186	3.64007	0.000272569	0.00324046	Up
APBB2	168.293	1.1694	0.321293	3.63966	0.000272994	0.00324265	Up
ANKRD27	39.097	1.8452	0.507148	3.63839	0.00027435	0.00325587	Up
PI4KB	67.7543	-1.45074	0.399015	-3.63581	0.000277112	0.00328576	Down
UBE2D3	2088.62	0.829307	0.228346	3.6318	0.000281455	0.00333431	Stable
DECR1	10.441	3.79968	1.04659	3.63055	0.000282817	0.00334749	Up
CD99L2	17.7778	7.52294	2.07254	3.62983	0.000283612	0.00335396	Up
IL17C	9.98156	-4.16942	1.14874	-3.62957	0.00028389	0.0033543	Down
ANKRD46	218.648	1.11163	0.306331	3.62884	0.000284694	0.00336084	Up
ABHD2	291.355	0.984918	0.271468	3.62812	0.000285493	0.00336576	Stable
PNISR	127.7	-1.10378	0.304239	-3.62801	0.000285611	0.00336576	Down
TMEM132B	198.112	1.34444	0.370686	3.62689	0.000286852	0.00337742	Up
CYP2U1	13.1319	-2.92025	0.805433	-3.62569	0.000288196	0.00339028	Down
SGO2	400.833	-0.921526	0.254472	-3.62133	0.000293088	0.00344481	Stable
KRBOX1	6.47013	6.05533	1.67244	3.62065	0.000293866	0.00345094	Up
RAB18	214.684	1.13782	0.314278	3.62041	0.000294132	0.00345105	Up
CYP2C18	39.3526	-1.79534	0.496237	-3.61792	0.000296985	0.00347845	Down
TEX264	34.476	2.48477	0.686763	3.61808	0.000296795	0.00347845	Up
RNF7	82.3642	1.47354	0.407345	3.61743	0.000297543	0.00348195	Up
COX3	8647.4	-1.07078	0.296124	-3.61597	0.000299223	0.00349553	Down
UXS1	160.835	-1.10877	0.306617	-3.61614	0.000299034	0.00349553	Down
VANGL2	4.83955	-5.86999	1.62348	-3.61568	0.000299559	0.00349642	Down
EIPR1	202.361	1.19161	0.329624	3.61506	0.000300281	0.0035018	Up
HCCS	39.0783	1.93284	0.534801	3.61412	0.000301364	0.00351139	Up
JADE3	84.0964	1.44591	0.400159	3.61334	0.00030228	0.00351901	Up
COMMD5	22.2014	2.19756	0.608414	3.61196	0.000303897	0.00353478	Up
RAD51C	136.377	1.11174	0.307824	3.61161	0.000304298	0.00353638	Up
GRB7	428.231	-1.63558	0.452947	-3.61096	0.000305062	0.00354101	Down
SEMA4F	9.86286	4.15282	1.1501	3.61083	0.000305223	0.00354101	Up
COX2	8019.4	-1.22131	0.338266	-3.61051	0.000305596	0.00354227	Down
RFLNB	11.9366	-3.05288	0.845936	-3.60888	0.000307523	0.00356155	Down
SCML1	346.222	-1.04688	0.290236	-3.60698	0.000309777	0.00358456	Down
EMC3-AS1	22.9505	-2.22928	0.618092	-3.60671	0.000310103	0.00358524	Down
PALLD	118.684	-1.17164	0.324973	-3.60534	0.000311739	0.00360107	Down
HEXB	150.849	-1.35813	0.376877	-3.60363	0.000313798	0.00362174	Down
NCAPD3	134.58	-1.24183	0.344703	-3.60262	0.000315027	0.00363281	Down
ZNF518B	187.972	1.22915	0.341258	3.60182	0.000315998	0.00364088	Up
TENM2-AS1	20.182	2.7417	0.761465	3.60056	0.000317528	0.00365538	Up
DAG1	70.1932	-1.43114	0.397606	-3.5994	0.00031895	0.00366861	Down
RCAN1	108.802	-1.51378	0.420925	-3.59631	0.000322767	0.00370934	Down
ZBTB2	122.169	-1.10235	0.306602	-3.59537	0.000323932	0.00371955	Down
MAP3K21	16.1181	-2.66206	0.740814	-3.59343	0.000326357	0.00374419	Down
TMX2	70.4716	1.44167	0.401255	3.59289	0.000327025	0.00374866	Up
CMTM4	754.317	-1.02587	0.285612	-3.59185	0.000328341	0.00376054	Down
LOC124902985	14.1714	3.37329	0.939512	3.59047	0.000330079	0.00377723	Up
LINC02303	38.3657	1.82121	0.507421	3.58914	0.000331764	0.00379328	Up
ATAD2	354.375	-1.08719	0.303054	-3.58744	0.000333942	0.00381494	Down
TMEM126B	20.321	2.3281	0.649499	3.58446	0.00033778	0.00385551	Up
ZNF562	148.831	1.09123	0.304516	3.5835	0.000339024	0.00386642	Up
UBL7	81.2623	1.38464	0.386572	3.58185	0.000341167	0.00388642	Up
TIMM10B	38.8682	1.91901	0.53578	3.58171	0.000341355	0.00388642	Up
TMEM168	208.98	1.01562	0.283651	3.58053	0.000342899	0.0039007	Up
SUMO3	58.6182	1.78344	0.498329	3.57884	0.000345119	0.00392263	Up
LOC105374618	5.0809	5.72346	1.59965	3.57795	0.0003463	0.00393273	Up
NFE2L3P1	8.22624	-4.67167	1.30587	-3.57745	0.000346962	0.00393692	Down
SCAF4	38.1215	-1.74146	0.487546	-3.57189	0.000354416	0.00401592	Down
NHLRC3	258.302	-0.937986	0.262608	-3.57181	0.000354521	0.00401592	Stable
NUP43	125.556	1.14404	0.320358	3.57112	0.00035546	0.00402316	Up
B4GALT4	70.6445	-1.35871	0.381111	-3.56514	0.000363668	0.0041126	Down
MANF	49.7688	-1.7978	0.504406	-3.5642	0.000364971	0.00412386	Down
CXADR	7.56847	5.2832	1.48279	3.56301	0.000366622	0.00413904	Up
SAAL1	31.5194	1.91113	0.536444	3.56258	0.000367225	0.00414237	Up
LOC107987122	7.47167	5.26825	1.47974	3.56026	0.000370491	0.0041757	Up
ODC1	918.589	-0.835178	0.234668	-3.55898	0.000372305	0.00419264	Stable
SRSF2	17.8188	2.51131	0.705737	3.55843	0.000373085	0.00419791	Up
ACVR2B	180.22	-1.05755	0.297477	-3.55505	0.000377904	0.00424858	Down
PDE7A	190.935	-1.65572	0.466115	-3.55216	0.00038208	0.00429194	Down
LOC101927394	24.5529	2.23294	0.62917	3.54903	0.000386659	0.00433814	Up
ZFAND2B	9.76911	4.19854	1.18305	3.5489	0.000386838	0.00433814	Up
CILP	6.10134	5.96825	1.68201	3.54829	0.000387736	0.00434459	Up
MZT1	66.7518	-1.77511	0.500615	-3.54585	0.000391349	0.00437889	Down
LHFPL2	54.5646	1.60497	0.452642	3.54578	0.000391449	0.00437889	Up
PIWIL1	5.65072	-6.07868	1.7157	-3.54297	0.00039565	0.00442119	Down
HTATSF1	196.848	-1.0984	0.310037	-3.54281	0.000395888	0.00442119	Down
LOC105370834	703.383	0.959289	0.270929	3.54073	0.000399018	0.00444876	Stable
RHNO1	28.8247	2.24348	0.633588	3.54091	0.000398755	0.00444876	Up
ARMC10P1	16.9709	-2.78472	0.787173	-3.53762	0.000403753	0.00449781	Down
JKAMP	22.2997	2.45217	0.693309	3.5369	0.000404849	0.00450629	Up
MKKS	55.0935	1.61775	0.457526	3.53588	0.000406424	0.00451967	Up
TRIM36	190.613	-1.00849	0.285233	-3.53568	0.000406724	0.00451967	Down
DKC1	166.676	-1.06095	0.300144	-3.53481	0.000408063	0.00453082	Down
TSHZ3	8.7749	-4.96815	1.40611	-3.53326	0.000410473	0.00455381	Down
ILF2	315.992	1.23492	0.349626	3.53213	0.000412231	0.00456954	Up
NCALD	144.883	1.18399	0.33525	3.53164	0.000412985	0.00457037	Up
LARP7	366.173	-1.19309	0.337816	-3.53176	0.000412803	0.00457037	Down
IDH3A	36.4766	1.85878	0.526462	3.5307	0.000414456	0.00458287	Up
OSTF1	134.756	1.23706	0.350422	3.53018	0.00041527	0.00458434	Up
PLB1	31.0923	1.79904	0.509601	3.5303	0.000415092	0.00458434	Up
EP300	424.713	-1.02725	0.291037	-3.52962	0.000416151	0.00458653	Down
CTSL	46.5524	-1.50339	0.42591	-3.52984	0.000415812	0.00458653	Down
SPHKAP	49.4572	1.50537	0.427458	3.52168	0.000428818	0.00472226	Up
SARNP	39.4246	1.64871	0.468288	3.52072	0.000430374	0.00473552	Up
MED14	218.731	-1.16973	0.332371	-3.51934	0.000432617	0.00475035	Down
MBP	198.89	1.02359	0.290854	3.51924	0.000432781	0.00475035	Up
MBIP	464.296	0.963341	0.273721	3.51942	0.000432484	0.00475035	Stable
TXNDC11	37.2957	-1.81927	0.517308	-3.51681	0.000436762	0.00479014	Down
DDX46	204.953	-1.13022	0.321416	-3.51638	0.000437476	0.00479405	Down
BMP15	1184.19	1.19048	0.33858	3.51609	0.000437946	0.0047953	Up
SEC14L1P1	11.9689	-3.01209	0.857139	-3.51412	0.000441221	0.00482651	Down
UBE2D3-AS1	13.154	3.19887	0.910337	3.51394	0.000441515	0.00482651	Up
SPIRE1	45.9758	-1.57354	0.447983	-3.51249	0.000443925	0.00484892	Down
RRBP1	53.8322	-1.68015	0.478849	-3.50873	0.000450247	0.00491004	Down
ZKSCAN8	13.0808	3.5749	1.01886	3.50873	0.000450251	0.00491004	Up
TOMM22	24.6759	2.1336	0.608262	3.5077	0.000452005	0.00492517	Up
OXCT1	6.5584	-5.31136	1.51457	-3.50685	0.000453442	0.00493683	Down
ZNF93	269.126	-1.12989	0.322682	-3.50157	0.000462518	0.00503157	Down
ATF7IP2	184.831	1.02485	0.29278	3.50042	0.000464523	0.0050493	Up
GNA12	203.904	-1.19071	0.340197	-3.50005	0.000465165	0.00505219	Down
PEX12	74.7641	1.71848	0.491019	3.49982	0.000465572	0.00505253	Up
KCTD13	41.2293	-1.5989	0.457037	-3.4984	0.000468063	0.00507546	Down
LINC01644	71.9357	1.56382	0.447059	3.49801	0.000468738	0.00507869	Up
ZNF586	50.8741	1.56409	0.447255	3.4971	0.000470346	0.00508675	Up
CHD8	192.062	-1.06482	0.304513	-3.49681	0.000470851	0.00508675	Down
LOC105375049	49.4652	1.70248	0.486877	3.49673	0.000470996	0.00508675	Up
HNRNPA0	54.3029	-1.72077	0.492076	-3.49695	0.000470607	0.00508675	Down
MT1L	5.22716	5.74793	1.64433	3.4956	0.000473002	0.0051043	Up
LOC105372926	8.2675	-4.29674	1.22926	-3.49538	0.00047338	0.0051043	Down
JUP	47.9617	-1.74162	0.498342	-3.49484	0.00047435	0.00510981	Down
PCID2	583.959	-1.2419	0.355369	-3.49467	0.000474651	0.00510981	Down
SDK2	118.307	1.40299	0.401518	3.49422	0.000475452	0.00511175	Up
LOC124904033	61.7341	1.79696	0.514278	3.49414	0.000475591	0.00511175	Up
ZSWIM3	188.964	-1.36122	0.389697	-3.49303	0.000477571	0.00512893	Down
PUM3	160.185	-1.02409	0.293383	-3.49062	0.000481904	0.00517133	Down
PSTPIP1	47.4182	1.78985	0.512963	3.48923	0.00048441	0.00518994	Up
MOB1B	44.4111	2.54403	0.729075	3.4894	0.000484107	0.00518994	Up
PREX1	70.9816	-1.2777	0.366241	-3.4887	0.000485384	0.00519307	Down
ADA	97.4872	1.35192	0.387521	3.48865	0.000485474	0.00519307	Up
PCM1	541.379	-1.02648	0.294349	-3.48728	0.000487953	0.00521543	Down
JTB	76.4147	1.37234	0.393631	3.48636	0.00048964	0.00522931	Up
MINPP1	15.835	-2.71399	0.779027	-3.48382	0.000494304	0.00527493	Down
PFKFB2	164.385	1.44751	0.416454	3.47581	0.000509321	0.00543087	Up
OR2AJ1	22.8447	-2.11453	0.608819	-3.47316	0.000514366	0.00548032	Down
LOC729369	37.3283	-1.8698	0.538558	-3.47186	0.000516869	0.00549742	Down
NPC1	643.976	-0.930021	0.267877	-3.47182	0.000516944	0.00549742	Stable
RANBP9	143.182	-1.02363	0.29485	-3.47169	0.000517197	0.00549742	Down
SMARCA2	761.742	0.85264	0.245649	3.47097	0.000518574	0.0055035	Stable
CEP120	233.809	-1.01026	0.29106	-3.47097	0.000518588	0.0055035	Down
GOLM2	29.4822	-1.8924	0.546189	-3.46474	0.000530749	0.00562811	Down
PRC1	488.064	-0.87997	0.254008	-3.46434	0.000531528	0.00563194	Stable
ZNF19	83.825	1.47693	0.4264	3.46372	0.000532767	0.00564062	Up
LOC112268071	177.795	0.9967	0.287876	3.46225	0.00053567	0.00566689	Stable
LOC105370686	11.4915	-3.16466	0.914184	-3.46173	0.000536712	0.00567346	Down
GEM	160.978	-1.34271	0.388054	-3.46012	0.000539944	0.00570313	Down
FBXL20	112.29	-1.11015	0.320913	-3.45936	0.000541469	0.00570864	Down
UBE2H	816.316	-0.935917	0.270557	-3.45922	0.000541739	0.00570864	Stable
SNIP1	60.3692	1.52203	0.439979	3.45932	0.000541546	0.00570864	Up
LRRCC1	12.1742	-3.42846	0.99151	-3.45782	0.000544567	0.00573394	Down
ELK3	160.575	-1.00843	0.291743	-3.45659	0.000547056	0.00575167	Down
DPCD	56.3178	1.5302	0.442694	3.45657	0.000547106	0.00575167	Up
DUSP23	26.155	-2.55706	0.739905	-3.45593	0.000548406	0.00576084	Down
RGS22	43.1989	1.64802	0.477123	3.45409	0.000552161	0.00579123	Up
ZNF330	358.689	0.928956	0.268933	3.45423	0.000551866	0.00579123	Stable
ADGRV1	63.7029	1.40472	0.407048	3.45098	0.000558558	0.00585376	Up
CCAR1	136.565	-1.06273	0.30798	-3.45065	0.000559229	0.00585622	Down
PHB1	54.9538	1.55682	0.451262	3.44992	0.000560756	0.00586765	Up
NFE2L2	199.999	-1.09241	0.316799	-3.44826	0.000564203	0.00589912	Down
SNRNP48	44.7448	-1.63914	0.475416	-3.44781	0.000565154	0.00590448	Down
TBC1D9	22.3421	-2.12737	0.617193	-3.44685	0.000567163	0.00592086	Down
NCBP3	251.686	-1.02049	0.296157	-3.44578	0.000569421	0.00593983	Down
PIBF1	120.787	-1.08153	0.313907	-3.44539	0.000570244	0.0059438	Down
LINC01608	96.8891	1.25386	0.364119	3.44355	0.000574125	0.00597962	Up
PSMD8	55.5979	1.87093	0.543387	3.44309	0.000575102	0.00598515	Up
CDC42SE2	193.898	1.01438	0.294807	3.44084	0.000579903	0.00603045	Up
FBXW12	723.372	1.09939	0.319571	3.44021	0.000581254	0.00603983	Up
PLPPR2	29.7569	-1.8953	0.551222	-3.43837	0.000585226	0.00606849	Down
RNF126	41.9953	-1.76827	0.514227	-3.4387	0.000584517	0.00606849	Down
GIT2	873.523	-0.823523	0.239514	-3.43831	0.000585366	0.00606849	Stable
LOC643201	33.3106	1.83598	0.53403	3.43798	0.00058608	0.00607121	Up
TEDC2	11.8612	2.90873	0.846753	3.43515	0.000592224	0.00613013	Up
RBM4	31.9572	2.06951	0.602505	3.43485	0.000592891	0.00613232	Up
ABCC5	55.477	1.51324	0.440585	3.43462	0.000593396	0.00613282	Up
MCUR1	63.5665	-1.33347	0.388296	-3.43416	0.000594391	0.00613839	Down
CCDC28A	81.3503	-1.43852	0.419322	-3.43059	0.000602261	0.00621489	Down
TMEM171	62.4021	-4.42501	1.29012	-3.42992	0.000603751	0.00622549	Down
C9orf40	32.9712	-1.85819	0.542072	-3.42794	0.00060819	0.00626166	Down
LOC646058	10.3975	3.76077	1.09704	3.42812	0.000607776	0.00626166	Up
BTAF1	64.0066	1.75594	0.512305	3.42753	0.000609097	0.00626619	Up
SPRY1	8.02474	5.38609	1.57178	3.42675	0.000610853	0.00627945	Up
PIK3CA	408.419	0.969147	0.282872	3.42609	0.000612328	0.00628981	Stable
HOOK1	178.338	-1.15663	0.337675	-3.42526	0.000614201	0.00630423	Down
ZDHHC17	27.2522	1.96441	0.573765	3.42371	0.00061772	0.00633069	Up
TPD52	648.291	0.897282	0.262068	3.42385	0.000617408	0.00633069	Stable
INPP5F	376.718	-0.921669	0.269315	-3.42227	0.000621009	0.0063579	Stable
PPIF	74.9348	1.5566	0.454869	3.42209	0.000621422	0.0063579	Up
FSIP2	35.1963	-1.73831	0.507993	-3.42193	0.000621794	0.0063579	Down
CLIP1	275.475	-1.14377	0.334388	-3.4205	0.000625071	0.00638655	Down
CBFA2T2	16.7337	-2.50263	0.731879	-3.41946	0.00062746	0.00640609	Down
GIGYF2	229.533	-1.04017	0.304241	-3.41889	0.00062878	0.0064147	Down
IDI1	152.966	1.08444	0.317408	3.41657	0.000634164	0.00646472	Up
HSD11B1-AS1	4.27859	-5.68195	1.66424	-3.41414	0.00063984	0.00651764	Down
NDUFAF5	15.7597	2.57364	0.754039	3.41314	0.000642194	0.00653667	Up
ARID1A	239.092	-1.15774	0.339254	-3.41262	0.000643421	0.00654421	Down
CBX2	31.5717	-1.78458	0.523083	-3.41165	0.000645718	0.0065626	Down
TRA2B	125.295	-1.05265	0.308659	-3.4104	0.000648686	0.00658779	Down
EPB41L5	605.962	-0.899164	0.263758	-3.40905	0.000651905	0.00661548	Stable
DONSON	19.953	-2.13877	0.627541	-3.40817	0.000654	0.00663174	Down
PLPPR1	31.3925	2.3257	0.682686	3.40669	0.000657554	0.00666275	Up
SDC2	39.103	1.72335	0.505938	3.40624	0.000658631	0.00666864	Up
NKIRAS1	144.328	1.21277	0.356085	3.40584	0.000659611	0.00667353	Up
FTCD	74.862	1.63258	0.479426	3.40529	0.000660944	0.00667539	Up
ZRSR2	56.428	-1.47063	0.431911	-3.40494	0.00066178	0.00667539	Down
LOC107984019	32.2497	1.88275	0.552873	3.40539	0.00066069	0.00667539	Up
LINC02006	42.2941	1.63494	0.48016	3.40498	0.000661685	0.00667539	Up
PANX1	255.011	1.01141	0.297144	3.40377	0.00066462	0.00669505	Up
SLC25A36	44.7416	1.71779	0.504679	3.40373	0.000664725	0.00669505	Up
LINC02720	14.6564	2.6486	0.778366	3.40277	0.00066707	0.00670973	Up
PARD3	215.249	-1.11599	0.327968	-3.40272	0.00066718	0.00670973	Down
LINC01128	284.171	0.922377	0.271097	3.40238	0.000668014	0.00671309	Stable
ARHGAP21	166.828	-1.14103	0.335628	-3.3997	0.000674594	0.00677416	Down
LOC124901245	4.77995	5.61697	1.65291	3.39824	0.000678207	0.00680535	Up
LRRC59	144.716	-1.0476	0.308299	-3.39801	0.000678782	0.00680604	Down
USP35	43.0073	-1.68789	0.49677	-3.39774	0.000679452	0.00680769	Down
SEM1	27.9478	1.96465	0.578338	3.39707	0.000681116	0.00681927	Up
SVBP	54.8358	-1.44441	0.425282	-3.39635	0.000682913	0.00683217	Down
LOC124901959	6.76415	5.14066	1.51545	3.39216	0.000693429	0.00693222	Up
MUL1	34.695	2.04598	0.603321	3.3912	0.000695866	0.00695143	Up
BPNT2	29.1275	-2.05504	0.606097	-3.39061	0.000697378	0.00696135	Down
LINC01122	69.3327	1.37738	0.406424	3.38902	0.000701416	0.00699647	Up
ADSL	156.329	1.23229	0.363705	3.38817	0.000703617	0.00701322	Up
LOC400867	33.6404	1.68711	0.498408	3.385	0.000711789	0.00708942	Up
DYNLT1	104.608	1.26023	0.372541	3.38279	0.000717525	0.00714126	Up
MTO1	24.1955	2.09537	0.619826	3.38058	0.000723334	0.0071837	Up
MRPL33	57.3867	1.38337	0.409213	3.38056	0.000723392	0.0071837	Up
MTCO3P12	10.0968	-3.29098	0.973429	-3.38081	0.000722721	0.0071837	Down
TLE2	20.5774	2.08229	0.616275	3.37883	0.000727948	0.00722361	Up
GTF2IP13	12.9142	3.12401	0.92553	3.37537	0.000737159	0.00730962	Up
SRPRB	43.1253	1.70645	0.505601	3.3751	0.0007379	0.00731157	Up
LOC105369147	20.7981	-2.09692	0.621447	-3.37425	0.000740181	0.00732877	Down
SLIT3	128.904	1.1874	0.351943	3.37384	0.000741267	0.00733412	Up
TXNDC9	362.18	1.15118	0.341264	3.37328	0.000742784	0.00734373	Up
SEC14L1	180.887	-1.03644	0.30732	-3.37251	0.000744855	0.0073534	Down
LOC102723944	20.7114	2.05704	0.609916	3.37266	0.000744469	0.0073534	Up
HRH2	101.573	-1.2733	0.377668	-3.37149	0.000747632	0.0073754	Down
ATP6	4385.44	-1.02063	0.302829	-3.37031	0.000750828	0.00739607	Down
TMEM33	68.0762	1.50766	0.447309	3.37051	0.000750305	0.00739607	Up
PPHLN1	679.791	-0.827659	0.24562	-3.36967	0.000752593	0.00740803	Stable
SERHL2	208.786	1.01878	0.302447	3.36846	0.000755898	0.00743358	Up
LNPEP	145.265	1.11854	0.332077	3.36831	0.000756295	0.00743358	Up
LOC102723458	24.0294	2.24035	0.665201	3.36793	0.000757337	0.00743839	Up
JPT1	44.2681	1.8172	0.539618	3.36758	0.000758322	0.00744262	Up
DNAJA4	61.7465	1.30174	0.386615	3.36702	0.000759845	0.00745213	Up
BUB3	676.491	0.864377	0.256801	3.36594	0.000762828	0.00747594	Stable
CDC27	512.834	0.911449	0.270858	3.36505	0.000765309	0.00749479	Stable
LOC124900666	391.746	3.30361	0.98204	3.36403	0.00076814	0.00751703	Up
TFDP1P1	9.87108	3.40194	1.01144	3.36347	0.00076968	0.00752663	Up
PHF12	90.5773	-1.34909	0.401181	-3.36279	0.00077159	0.00752888	Down
NUDT16L1	18.7514	2.66532	0.792575	3.36286	0.000771392	0.00752888	Up
PEX19	37.6894	1.71591	0.510205	3.36317	0.000770524	0.00752888	Up
ATP5F1B	393.3	1.17297	0.348833	3.36256	0.00077223	0.00752966	Up
LOC124905254	72.1157	1.24054	0.369032	3.36161	0.000774882	0.00755004	Up
APCDD1L-DT	31.441	1.68768	0.502163	3.36082	0.000777107	0.00756624	Up
GOLGA8H	10.1887	-3.15295	0.938548	-3.35939	0.00078115	0.0076001	Down
SAMM50	55.517	1.44839	0.43126	3.3585	0.000783679	0.00760568	Up
SCIN	72.8623	-1.31786	0.392386	-3.35859	0.000783416	0.00760568	Down
PRKCI	58.7492	-1.47666	0.439693	-3.35839	0.000783985	0.00760568	Down
CAPZA1	388.583	0.965834	0.287579	3.3585	0.000783655	0.00760568	Stable
UNC93A	133.595	1.12123	0.334043	3.35654	0.000789231	0.00765104	Up
DCTN5	111.528	1.10646	0.329877	3.35416	0.00079607	0.00771179	Up
DPM2	22.004	2.09123	0.624181	3.35036	0.000807073	0.00781275	Up
KIF3C	95.6003	1.4876	0.444168	3.34919	0.000810475	0.00784003	Up
AGGF1	201.85	-0.954795	0.285163	-3.34825	0.000813242	0.00785716	Stable
ING2	40.097	-1.50086	0.448259	-3.34819	0.000813415	0.00785716	Down
CYP7B1	54.4093	1.49008	0.445207	3.34693	0.000817124	0.00788733	Up
C2orf76	52.8868	1.58617	0.473952	3.34669	0.00081782	0.00788839	Up
LOC105371200	4.81176	-5.84861	1.74934	-3.34332	0.000827832	0.00797924	Down
PRKACA	24.924	-1.95022	0.583439	-3.34263	0.00082989	0.00799334	Down
PTMA	681.81	0.97817	0.292673	3.3422	0.000831185	0.00800008	Stable
ZCCHC12	12.7105	3.56821	1.06777	3.34174	0.000832551	0.00800749	Up
TRIM23	9.52457	4.09796	1.22676	3.34049	0.000836321	0.00803801	Up
ZC3H4	19.7492	2.49775	0.748247	3.33813	0.000843437	0.00809483	Up
PRLHR	55.3962	-1.37914	0.413136	-3.33822	0.000843165	0.00809483	Down
ZNF385B	71.5626	1.44929	0.434193	3.3379	0.000844151	0.0080959	Up
BAIAP2L2	27.0042	-1.7657	0.529041	-3.33755	0.000845199	0.00810017	Down
DSN1	205.222	1.14215	0.342284	3.33684	0.000847374	0.00810946	Up
ZCCHC17	463.332	-0.891	0.26701	-3.33696	0.000847016	0.00810946	Stable
LYPD6	72.5611	-1.25222	0.375532	-3.33452	0.000854471	0.00817156	Down
TPK1	728.841	-0.843634	0.253167	-3.33233	0.000861228	0.00822605	Stable
DNAJC24	42.2254	-1.49081	0.447386	-3.33227	0.000861392	0.00822605	Down
REEP4	17.5281	2.32219	0.697161	3.33092	0.000865579	0.00826017	Up
LACTB	23.6576	-2.11031	0.633593	-3.3307	0.000866265	0.00826085	Down
LMNB2	19.7119	-2.15912	0.648559	-3.32911	0.000871243	0.0082968	Down
PPP1R8	46.3905	1.47328	0.442547	3.3291	0.000871269	0.0082968	Up
ECSIT	28.4722	1.86333	0.56041	3.32494	0.00088438	0.00841569	Up
KIF5C	12.0009	-2.78244	0.837228	-3.3234	0.000889276	0.00843812	Down
ALG13	203.935	0.994093	0.299099	3.32363	0.000888554	0.00843812	Stable
GDA	29.7313	-2.17709	0.655051	-3.32354	0.000888824	0.00843812	Down
ZNF395	80.2658	-1.50644	0.45331	-3.32321	0.000889874	0.00843812	Down
LCA5	53.2575	-1.42959	0.430094	-3.32391	0.000887656	0.00843812	Down
GOSR1	98.058	1.24303	0.374139	3.32237	0.000892573	0.00845774	Up
MYOF	242.233	0.948923	0.285705	3.32134	0.000895852	0.00848283	Stable
SLF1	465.066	-0.807635	0.243197	-3.32091	0.000897239	0.00848999	Stable
BPTF	298.927	-1.26923	0.382303	-3.31996	0.000900308	0.00851304	Down
LOC100506869	14.9204	2.48906	0.749834	3.31949	0.000901825	0.00851541	Up
RAB14	73.9546	1.55317	0.467888	3.31953	0.000901678	0.00851541	Up
LOC105370508	15.0466	2.59188	0.780914	3.31904	0.000903282	0.00852318	Up
USP13	425.109	-0.844798	0.254561	-3.31865	0.000904522	0.00852889	Stable
CINP	16.3698	2.31772	0.698446	3.3184	0.00090536	0.00853082	Up
LOC105374971	50.8167	1.50291	0.453124	3.31678	0.000910628	0.00857445	Up
OTUD6B	53.2292	1.61007	0.485701	3.31494	0.00091662	0.00862483	Up
EIF5A	56.3246	1.6022	0.483389	3.31451	0.000918035	0.00863096	Up
LOC105378483	4.72938	5.60021	1.68969	3.31435	0.000918556	0.00863096	Up
ARHGAP45	64.1967	-1.438	0.43405	-3.31299	0.000923043	0.00864895	Down
CAMK2G	84.3882	-1.21671	0.367234	-3.31318	0.000922413	0.00864895	Down
UST	42.8216	-1.80823	0.545765	-3.3132	0.000922352	0.00864895	Down
CCN1	11.8133	-3.45822	1.04379	-3.31314	0.000922547	0.00864895	Down
CLCC1	32.6049	1.88707	0.569722	3.31226	0.000925454	0.0086655	Up
MAPK4	97.3286	-1.34421	0.406164	-3.30952	0.00093455	0.00874458	Down
MSI2	144.796	-1.17966	0.356575	-3.3083	0.000938635	0.00875963	Down
CLK3	83.8848	-1.33404	0.403182	-3.30879	0.000937001	0.00875963	Down
STK38	294.867	-0.852437	0.257669	-3.30826	0.000938765	0.00875963	Stable
RPL15	1765.98	0.767289	0.23192	3.30843	0.000938219	0.00875963	Stable
NUP93	149.897	1.32377	0.400187	3.30787	0.000940084	0.00876586	Up
POLR3GL	44.4043	-1.77326	0.536165	-3.30729	0.000942019	0.00877781	Down
C12orf4	216.05	1.04992	0.317491	3.30693	0.00094324	0.00878311	Up
RAP1B	398.635	0.942991	0.285381	3.30432	0.00095207	0.00885919	Stable
SLC35A1	266.947	0.939551	0.284461	3.30291	0.000956859	0.0088976	Stable
FUT10	78.3346	1.19851	0.362946	3.30217	0.000959398	0.00891505	Up
NCL	346.806	-0.955555	0.289492	-3.3008	0.000964095	0.0089525	Stable
LINC01799	32.5433	1.81653	0.550397	3.30039	0.000965489	0.00895926	Up
LOC102724847	8.60359	4.5106	1.36688	3.29992	0.000967121	0.00896821	Up
CNNM1	7.83655	-4.22454	1.28049	-3.29917	0.00096971	0.00898603	Down
CLSPN	502.451	-0.866927	0.262889	-3.29769	0.000974837	0.00902732	Stable
STYX	37.7612	2.03464	0.617256	3.29627	0.000979778	0.00906683	Up
SSU72P3	15.848	-2.38067	0.72261	-3.29454	0.00098582	0.00911646	Down
BAZ1B	560.689	-0.888654	0.269764	-3.29419	0.00098707	0.00912175	Stable
PAPOLA	390.453	0.869266	0.263961	3.29316	0.000990672	0.00914875	Stable
BNIP3L	443.546	0.86032	0.261443	3.29067	0.000999506	0.00922399	Stable
CIAO2B	181.646	-0.990729	0.301123	-3.29011	0.00100147	0.00923577	Stable
SACM1L	487.658	-0.838122	0.254763	-3.28981	0.00100256	0.00923952	Stable
PMS1	231.369	-1.05655	0.321301	-3.28836	0.00100773	0.0092808	Down
LOC102723840	8.17499	4.51247	1.37314	3.28624	0.00101533	0.00934438	Up
FAM228B	12.3303	-2.73243	0.831605	-3.28573	0.00101717	0.00935488	Down
BCL2L13	183.804	-0.978138	0.297779	-3.28477	0.00102064	0.0093804	Stable
TRIM28	67.3026	-1.33019	0.405113	-3.2835	0.00102527	0.00941655	Down
PRDX3	917.587	-0.813191	0.247808	-3.28154	0.00103241	0.0094697	Stable
HNRNPD	61.6804	-1.26119	0.384331	-3.28153	0.00103247	0.0094697	Down
CDC20	156.844	-1.17679	0.358666	-3.28103	0.00103429	0.00947992	Down
LOC105371899	6.0932	4.97802	1.51772	3.27992	0.00103836	0.00951078	Up
EPCAM	122.867	-1.34184	0.409261	-3.2787	0.00104288	0.00954563	Down
LAP3	48.808	1.37169	0.418457	3.27797	0.00104556	0.00956366	Up
PCGF6	189.428	-0.988192	0.301632	-3.27615	0.00105233	0.00961903	Stable
SLC35G2	32.4611	1.85475	0.566641	3.27324	0.00106321	0.00970632	Up
SCG2	77.7743	-1.24318	0.379804	-3.27321	0.00106332	0.00970632	Down
A4GALT	39.0762	1.59167	0.486497	3.27169	0.00106905	0.00973931	Up
EIF3KP2	33.2456	-1.921	0.58716	-3.27168	0.00106911	0.00973931	Down
SOS1	66.492	-1.31866	0.403038	-3.2718	0.00106864	0.00973931	Down
ZNF727	172.309	1.16965	0.35769	3.27	0.00107546	0.00979057	Up
ANKRD18CP	42.0235	1.66488	0.509282	3.26906	0.00107904	0.00980984	Up
CYC1	22.037	2.20175	0.673482	3.26921	0.00107849	0.00980984	Up
MIXL1	314.022	-0.946653	0.289647	-3.26831	0.00108194	0.00982954	Stable
FNIP2	293.006	-1.01318	0.31013	-3.26695	0.00108711	0.00986987	Down
BCCIP	411.611	-0.969168	0.296694	-3.26656	0.00108863	0.00987699	Stable
GKAP1	127.751	-1.04215	0.319121	-3.26569	0.00109196	0.00988723	Down
PGRMC2	74.3217	-1.4176	0.434073	-3.26582	0.00109149	0.00988723	Down
WRAP73	38.6703	-1.53685	0.470594	-3.26576	0.00109172	0.00988723	Down
TMEM141	9.17216	3.26126	0.998862	3.26497	0.00109476	0.00990588	Up
BANP	73.8671	-1.48642	0.455375	-3.26417	0.00109785	0.00992713	Down
NLGN4X	66.3528	-1.20837	0.370257	-3.2636	0.00110007	0.00994057	Down
TAF4B	202.929	-1.39853	0.428631	-3.26278	0.00110324	0.00995581	Down
METTL4	54.4776	1.37139	0.420288	3.26297	0.00110251	0.00995581	Up
TASOR2	866.604	-1.03728	0.317951	-3.26239	0.00110477	0.0099629	Down
EIF1	1504.54	-0.795321	0.243828	-3.26181	0.00110703	0.00997663	Stable
ZNF626	56.715	-1.3003	0.398795	-3.26056	0.00111192	0.0100087	Down
METTL8	79.2195	1.22168	0.374688	3.26052	0.00111208	0.0100087	Up
ITCH	202.987	1.04474	0.320566	3.25906	0.00111783	0.0100391	Up
LOC124900868	15.4619	-2.24821	0.689761	-3.2594	0.0011165	0.0100391	Down
ADAMTS3	115.147	-3.19061	0.979045	-3.2589	0.00111844	0.0100391	Down
LOC101928948	10.3472	-3.16257	0.970339	-3.25925	0.00111708	0.0100391	Down
CDH5	25.7726	-2.08129	0.638989	-3.25716	0.00112531	0.010094	Down
UFL1	357.7	-0.81175	0.249296	-3.25617	0.00112927	0.0101228	Stable
FAM222B	407.476	-0.97141	0.298354	-3.2559	0.00113033	0.0101256	Stable
LOC124903313	30.4558	1.85605	0.570172	3.25525	0.00113292	0.0101285	Up
PA2G4	164.43	-1.05466	0.323976	-3.25538	0.00113241	0.0101285	Down
MTX3	197.222	1.10342	0.338962	3.25529	0.00113277	0.0101285	Up
NDRG1	21.9906	-2.05654	0.631807	-3.25501	0.00113389	0.0101304	Down
TP53INP1	326.307	1.08743	0.334672	3.24924	0.00115716	0.0103314	Up
MED25	102.263	-1.27662	0.393013	-3.24828	0.00116104	0.0103592	Down
KDM6B	97.7204	-1.16781	0.359619	-3.24735	0.00116483	0.0103862	Down
ODF2L	152.898	-0.986705	0.303881	-3.24701	0.00116624	0.0103918	Stable
CHURC1	49.8856	1.71354	0.52791	3.2459	0.0011708	0.0104256	Up
CENPV	23.5134	-1.82248	0.561604	-3.24514	0.00117393	0.0104465	Down
FGFR1	62.2236	-1.40381	0.432667	-3.24455	0.00117635	0.0104611	Down
LOC400622	11.0371	3.09121	0.952946	3.24384	0.00117928	0.0104705	Up
LINC00383	10.2283	-3.3065	1.01933	-3.24381	0.00117943	0.0104705	Down
MTR	176.212	-0.98809	0.304615	-3.24373	0.00117974	0.0104705	Stable
LEPROT	80.6067	-1.22877	0.378884	-3.24312	0.00118228	0.0104861	Down
SH3KBP1	356.766	-0.822262	0.253596	-3.24241	0.00118525	0.0105055	Stable
FAM3B	25.6555	2.00383	0.618178	3.24151	0.00118897	0.0105316	Up
DGAT2	26.0628	1.95685	0.603849	3.24062	0.00119269	0.0105575	Up
ALDH9A1	93.8346	-1.23296	0.380868	-3.23723	0.00120696	0.0106769	Down
AGK	89.9064	1.18635	0.366507	3.23692	0.00120829	0.0106816	Up
RRS1	19.4419	-2.06767	0.63889	-3.23635	0.00121069	0.0106957	Down
SSBP3	101.757	-1.12051	0.346348	-3.23522	0.00121549	0.0107311	Down
CLCN4	124.376	-1.1234	0.347294	-3.23474	0.00121755	0.0107423	Down
CTPS1	57.5689	1.41822	0.438645	3.23319	0.00122418	0.0107937	Up
TSTD1	36.7833	1.65712	0.512682	3.23226	0.00122814	0.0108215	Up
ZNF606	60.7707	-1.24943	0.386599	-3.23185	0.00122994	0.0108302	Down
LOC105372594	4.57051	-5.77092	1.78605	-3.23111	0.0012331	0.010851	Down
LINC01612	11.9865	3.06197	0.947933	3.23016	0.00123722	0.0108801	Up
AK2	69.4958	1.31276	0.406447	3.22985	0.00123854	0.0108846	Up
CENPC	199.716	-1.03135	0.319588	-3.22713	0.0012504	0.0109817	Down
CHPT1	3.79464	-5.51408	1.70911	-3.22629	0.00125404	0.0109993	Down
CHRDL2	3.79464	-5.51408	1.70911	-3.22629	0.00125404	0.0109993	Down
C20orf96	167.013	-1.00903	0.312777	-3.22605	0.00125513	0.0110016	Down
VPS26A	146.001	1.01509	0.314726	3.22532	0.00125832	0.0110224	Up
LOC105377908	127.656	1.55032	0.480705	3.22509	0.00125932	0.0110239	Up
POR	34.9977	-1.51264	0.469178	-3.22403	0.00126401	0.0110578	Down
FAM214A	610.658	-1.03488	0.321105	-3.22289	0.00126905	0.0110947	Down
BRK1	79.245	1.23134	0.38211	3.22247	0.00127091	0.0111037	Up
LRRC7	93.31	1.15021	0.357006	3.22182	0.00127381	0.0111218	Up
NECAB1	14.6821	-2.32774	0.722619	-3.22125	0.00127633	0.0111366	Down
RNF113A	80.2772	1.52627	0.473956	3.22027	0.00128069	0.0111674	Up
FBLN5	57.9233	1.42523	0.442902	3.21793	0.00129117	0.0112515	Up
IKZF2	4.17968	5.42565	1.68754	3.21512	0.00130389	0.011355	Up
CMKLR2	48.6851	-1.53179	0.476953	-3.21161	0.00131993	0.0114872	Down
MRPS31	228.091	-1.56231	0.486542	-3.21106	0.00132248	0.011502	Down
MARF1	9.57157	4.09495	1.27574	3.20986	0.00132798	0.0115255	Up
MGAT4B	48.8487	-2.06826	0.644267	-3.21025	0.0013262	0.0115255	Down
OR7E38P	7.1853	4.30666	1.34175	3.20973	0.00132861	0.0115255	Up
HAX1	34.9451	1.74663	0.54411	3.21007	0.00132704	0.0115255	Up
CNP	29.3302	1.81674	0.566114	3.20914	0.00133132	0.0115415	Up
TP63	167.126	1.01167	0.315266	3.20895	0.00133219	0.0115416	Up
SRSF9	21.5141	1.89721	0.591306	3.20851	0.00133423	0.0115518	Up
C21orf58	8.06018	3.84379	1.19818	3.20802	0.00133654	0.011557	Up
CSPP1	108.371	-1.06269	0.331247	-3.20816	0.00133589	0.011557	Down
LINC01187	7.56171	4.33193	1.35081	3.20691	0.00134167	0.0115865	Up
LOC101927143	4.05369	5.39889	1.68344	3.20707	0.00134096	0.0115865	Up
LINC02223	29.6931	1.65354	0.51571	3.20634	0.00134436	0.0116022	Up
SDHAF2	30.9431	1.62888	0.508394	3.20398	0.00135544	0.0116904	Up
SP2	57.7387	-1.33783	0.417648	-3.20324	0.00135891	0.0117128	Down
CEP55	85.503	-1.3922	0.434716	-3.20256	0.00136212	0.0117329	Down
CHRAC1	26.6202	-1.8712	0.584385	-3.20201	0.00136474	0.0117404	Down
TMEM65	27.7127	-2.03735	0.636271	-3.20201	0.00136472	0.0117404	Down
DIAPH2	205.065	-1.12142	0.350271	-3.20157	0.00136683	0.0117509	Down
GPRC5A	8.43147	4.51703	1.41149	3.20018	0.00137342	0.0117925	Up
VDAC2	76.6702	1.163	0.363409	3.20024	0.00137312	0.0117925	Up
LINC00032	240.186	1.38395	0.43268	3.19854	0.00138125	0.0118522	Up
MCOLN2	26.2417	-1.85959	0.581556	-3.19761	0.0013857	0.0118827	Down
CPSF4	27.1359	-2.03345	0.635975	-3.19737	0.00138685	0.011885	Down
SDCCAG8	80.4031	-1.80883	0.565915	-3.19629	0.00139208	0.0119222	Down
GRTP1	145.34	-1.28784	0.402999	-3.19565	0.00139516	0.011941	Down
IFT52	81.9675	1.61734	0.506496	3.1932	0.00140704	0.0120351	Up
SREBF2	138.742	-1.07303	0.336154	-3.19208	0.00141254	0.0120667	Down
KDM1B	1042.12	-0.908476	0.28459	-3.19223	0.00141178	0.0120667	Stable
MTRFR	182.83	-0.924006	0.28962	-3.19041	0.0014207	0.0121287	Stable
SYTL2	179.307	-2.63003	0.82457	-3.18958	0.0014248	0.012156	Down
ADAM8	8.14078	-3.98379	1.24923	-3.189	0.00142768	0.0121729	Down
FOXJ3	277.662	1.02404	0.32125	3.18768	0.00143417	0.0122205	Up
EIF1B	791.097	0.820331	0.257424	3.18669	0.00143909	0.0122546	Stable
MPHOSPH8	309.652	-0.815406	0.255912	-3.18627	0.00144119	0.0122647	Stable
ZNF638	220.462	-0.947613	0.297501	-3.18524	0.00144633	0.0123007	Stable
CDIPT	4.37327	5.48769	1.72315	3.18469	0.00144907	0.0123162	Up
ZNF160	117.941	-1.09999	0.345489	-3.18387	0.00145321	0.0123436	Down
MFSD6	16.7848	-2.34394	0.73697	-3.18051	0.00147014	0.0124795	Down
SCOC	292.685	-1.04633	0.329006	-3.18028	0.00147135	0.0124819	Down
COQ9	28.1825	1.91525	0.602405	3.17934	0.00147611	0.0125144	Up
TULP3	403.786	-1.00531	0.316221	-3.17913	0.00147718	0.0125156	Down
CREB1	213.274	-0.935307	0.29426	-3.17851	0.00148035	0.0125345	Stable
WWC3	78.9062	-1.4348	0.451511	-3.17776	0.00148416	0.0125588	Down
NBPF26	6.96372	-3.95294	1.24439	-3.17662	0.00149003	0.0126006	Down
SNRPEP4	22.663	-1.92403	0.605761	-3.17621	0.00149212	0.0126103	Down
SAP130	312.687	-0.913409	0.28762	-3.17575	0.00149452	0.0126227	Stable
GLS	24.9423	-2.02862	0.639181	-3.17379	0.00150464	0.0127002	Down
CEP76	89.3835	-1.11707	0.351989	-3.17359	0.00150567	0.0127009	Down
FNDC3B	442.242	-1.03368	0.325845	-3.1723	0.00151239	0.0127496	Down
GLIPR1	193.57	-0.896116	0.282706	-3.16978	0.00152552	0.0128522	Stable
NDUFA12	87.5889	1.20414	0.379983	3.16893	0.00152999	0.0128818	Up
DDX4	634.698	0.765511	0.241587	3.16867	0.00153139	0.0128855	Stable
MRPL48	10.9525	2.86974	0.905958	3.16763	0.00153688	0.0129236	Up
PNPLA3	3.95823	5.35831	1.69204	3.16677	0.00154142	0.0129537	Up
LOC105375951	8.11873	3.43137	1.08376	3.16618	0.00154453	0.0129718	Up
HMGCL	27.4401	1.99242	0.629325	3.16597	0.00154568	0.0129733	Up
SLC25A5	1171.27	0.94709	0.299207	3.16533	0.00154905	0.0129854	Stable
LOC102724805	6.26491	4.99851	1.57908	3.16546	0.00154837	0.0129854	Up
INTS13	65.6439	-1.19765	0.378465	-3.1645	0.00155351	0.0130145	Down
LOC107985255	66.5607	1.66344	0.525687	3.16432	0.00155446	0.0130145	Up
TRIM77	735.622	0.938982	0.296938	3.16222	0.00156573	0.0131007	Stable
NAA16	56.2744	1.70067	0.538213	3.15984	0.00157855	0.0131916	Up
CHD1	298.777	-1.16357	0.368235	-3.15986	0.00157844	0.0131916	Down
HMGN5	4.16628	-5.6371	1.78429	-3.15929	0.00158155	0.013192	Down
USP8	149.871	1.40096	0.443423	3.15942	0.00158082	0.013192	Up
NKX3-1	172.891	-1.56865	0.496498	-3.15942	0.00158083	0.013192	Down
CHIC1	219.305	-0.921026	0.291659	-3.15788	0.0015892	0.0132471	Stable
LINC02262	127.086	-1.13621	0.35982	-3.15771	0.00159012	0.0132471	Down
ALDH1A2	157.343	-1.19932	0.380041	-3.15576	0.00160079	0.0133277	Down
MLXIP	80.4306	-1.25616	0.398195	-3.15463	0.00160702	0.0133712	Down
TRAM1	251.213	1.01649	0.322266	3.1542	0.00160941	0.0133829	Up
PPP1R3D	214.686	-1.10779	0.351352	-3.15293	0.0016164	0.0134327	Down
TIAM1	1042.77	-0.780592	0.247699	-3.15137	0.00162504	0.0134879	Stable
RPAP3	224.121	-0.880743	0.279464	-3.15155	0.00162407	0.0134879	Stable
TMEM167B	15.3532	2.60503	0.826723	3.15103	0.00162694	0.0134952	Up
CNN3	677.561	-1.18754	0.376895	-3.15085	0.00162796	0.0134954	Down
PIN1	14.9288	3.02145	0.959239	3.14984	0.00163359	0.0135254	Up
TMEM255B	15.2979	2.50825	0.796304	3.14987	0.00163345	0.0135254	Up
RNF149	108.404	-1.14725	0.364265	-3.1495	0.00163548	0.0135327	Down
CCDC6	1457.17	-0.89142	0.283175	-3.14795	0.00164419	0.0135964	Stable
MRC1	283.265	-0.968125	0.307771	-3.14561	0.00165743	0.0136975	Stable
YY1AP1	182.464	-0.974414	0.30997	-3.14357	0.001669	0.0137846	Stable
HPSE2	179.928	0.9594	0.305346	3.14201	0.00167794	0.01385	Stable
AGPAT1	3.79452	-5.52026	1.75737	-3.1412	0.00168257	0.0138711	Down
PSMD3	43.4496	-1.41718	0.451147	-3.14128	0.00168213	0.0138711	Down
ERICH1	336.856	0.947838	0.3018	3.14062	0.0016859	0.0138901	Stable
LINC00674	34.2234	-1.56376	0.497967	-3.14029	0.00168782	0.0138974	Down
HES6	58.0118	-1.27886	0.407271	-3.14007	0.00168907	0.0138992	Down
TBX3-AS1	30.1989	1.6865	0.537215	3.13934	0.00169326	0.013924	Up
HIF1AN	29.7262	1.65443	0.527026	3.13919	0.00169416	0.013924	Up
KIAA0930	34.1981	-1.86184	0.59318	-3.13874	0.00169675	0.0139282	Down
SFT2D2	82.504	1.28377	0.409	3.1388	0.0016964	0.0139282	Up
LOC105372646	10.2603	2.91578	0.929353	3.13743	0.00170434	0.013982	Up
USP9X	841.72	-0.875225	0.278997	-3.13703	0.00170666	0.0139925	Stable
LMAN2	143.949	-1.28932	0.411049	-3.13665	0.00170892	0.013994	Down
EOGT	169.606	-1.01321	0.323007	-3.1368	0.00170805	0.013994	Down
LOC107985561	14.6038	2.46002	0.784486	3.13584	0.00171365	0.0140242	Up
SLC6A5	966.825	0.86959	0.277469	3.134	0.00172439	0.0141035	Stable
NSUN2	60.7527	-1.19849	0.382629	-3.13226	0.00173467	0.0141789	Down
PABPC1	535.783	-0.906411	0.289571	-3.13019	0.00174696	0.0142613	Stable
LINC02498	10.688	2.7317	0.872648	3.13035	0.00174596	0.0142613	Up
PRKAR2A	552.072	-0.869058	0.277652	-3.13002	0.00174793	0.0142613	Stable
LOC105374147	90.5239	-1.18	0.377056	-3.1295	0.00175102	0.0142779	Down
TMCC1	237.037	-0.84611	0.270393	-3.12918	0.00175292	0.0142847	Stable
LYRM7	21.4276	2.05157	0.655815	3.12828	0.00175834	0.0143202	Up
LOC105372135	41.7111	1.92521	0.615896	3.12587	0.00177281	0.0144206	Up
C3orf70	26.5013	2.00482	0.641337	3.126	0.00177201	0.0144206	Up
ULK4	249.435	1.26914	0.406044	3.12562	0.0017743	0.014424	Up
ACYP1	27.1002	-1.74368	0.558077	-3.12445	0.00178141	0.0144405	Down
SSNA1	52.488	1.45203	0.464698	3.12466	0.00178009	0.0144405	Up
LOC105375416	109.569	1.0201	0.326502	3.12434	0.00178203	0.0144405	Up
MED7	50.6929	1.39675	0.447063	3.12427	0.00178244	0.0144405	Up
LINC02149	22.7045	1.96665	0.629451	3.12439	0.00178174	0.0144405	Up
SIAH2	27.3513	-1.77754	0.568987	-3.12404	0.00178385	0.0144405	Down
LOC105373484	5.04702	-4.92828	1.57749	-3.12413	0.00178334	0.0144405	Down
LOC107984201	35.7439	-1.64274	0.5259	-3.12367	0.00178613	0.0144423	Down
EIF3H	326.27	0.848822	0.27174	3.12365	0.00178622	0.0144423	Stable
SYNGR3	26.2144	-2.08885	0.668973	-3.12247	0.00179339	0.0144915	Down
TAFA2	363.94	0.832007	0.266486	3.12214	0.00179543	0.0144992	Stable
SUV39H2	155.573	0.967691	0.309962	3.12196	0.00179649	0.0144992	Stable
TCL1A	6103.59	1.0969	0.351388	3.12162	0.00179858	0.0145073	Up
CALM1	2087.13	-0.76068	0.24376	-3.12061	0.00180478	0.0145486	Stable
RSPH9	33.7667	1.88216	0.603516	3.11866	0.00181676	0.0146364	Up
POLR2I	49.1823	1.53938	0.493995	3.11619	0.00183202	0.0147505	Up
LINC01511	30.6444	2.05716	0.660442	3.11482	0.00184056	0.0147927	Up
LOC105371870	8.58384	-3.61475	1.16045	-3.11496	0.0018397	0.0147927	Down
ARID2	230.663	-1.00307	0.322007	-3.11505	0.00183912	0.0147927	Down
TMCO3	16.5996	-2.16321	0.694655	-3.11407	0.00184523	0.0148214	Down
NFS1	24.1663	1.75476	0.563629	3.11332	0.00184995	0.0148415	Up
RBKS	13.2912	2.4663	0.792169	3.11335	0.00184974	0.0148415	Up
C2orf42	22.5637	1.9069	0.61261	3.11275	0.00185356	0.0148616	Up
SOX30	160.074	-1.08768	0.349511	-3.112	0.00185825	0.0148904	Down
F11	7.45789	4.31256	1.38679	3.10974	0.00187251	0.0149957	Up
PSMA7	779.182	-1.20322	0.386978	-3.10927	0.00187553	0.0150109	Down
MIR548A1HG	48.3714	1.44992	0.466665	3.10699	0.00189003	0.015118	Up
ZNF840P	2087.86	-0.919605	0.296003	-3.10674	0.0018916	0.0151216	Stable
XRCC6	409.12	0.896219	0.288567	3.10576	0.00189793	0.0151632	Stable
ZCCHC2	478.204	-1.10484	0.355982	-3.10365	0.00191152	0.0152551	Down
MARK2P9	3.85955	5.32012	1.71417	3.10362	0.00191171	0.0152551	Up
PGA4	3.80953	5.31292	1.7132	3.10117	0.00192759	0.0153683	Up
LOC124901292	4.08479	5.39152	1.7386	3.10108	0.00192818	0.0153683	Up
LOC105369562	54.3322	-1.27781	0.412109	-3.10066	0.00193088	0.0153807	Down
SELENON	41.9455	-1.63811	0.528421	-3.1	0.00193519	0.0154059	Down
CSK	13.9307	-2.32576	0.750348	-3.09958	0.00193798	0.015419	Down
LOC124900691	6.78088	4.23511	1.36659	3.09905	0.00194143	0.0154373	Up
FOXN2	29.2373	1.76973	0.571095	3.09884	0.00194283	0.0154393	Up
PER2	226.387	-0.841239	0.271514	-3.09832	0.00194621	0.015457	Stable
LOC107985869	17.7526	2.24483	0.7246	3.09803	0.00194813	0.0154631	Up
DNAJA1	1100.67	-0.727002	0.234758	-3.09682	0.00195607	0.015517	Stable
ANO1	6.77183	-4.35273	1.40569	-3.0965	0.00195822	0.0155249	Down
COX7A2L	431.39	0.806473	0.260528	3.09554	0.00196458	0.0155661	Stable
ABCD4	81.0772	-1.23226	0.398233	-3.09432	0.00197265	0.0156209	Down
LINGO2	137.143	-0.995414	0.321731	-3.09393	0.00197524	0.0156322	Stable
SNRPD1	263.298	-0.883814	0.285684	-3.09368	0.00197689	0.015636	Stable
HDLBP	347.99	0.955866	0.309079	3.09263	0.00198392	0.0156824	Stable
SLC25A11	6.06699	4.99912	1.61738	3.09088	0.00199564	0.0157658	Up
ENY2	769.454	-0.887743	0.287231	-3.09069	0.0019969	0.0157665	Stable
LOC124902775	3.74193	5.27442	1.70689	3.09008	0.00200101	0.0157897	Up
DUSP5	106.204	1.26931	0.411105	3.08755	0.00201811	0.0159153	Up
ZNF746	23.5925	1.7879	0.579114	3.08731	0.00201977	0.015919	Up
PTPRJ	38.4828	1.4401	0.466538	3.08679	0.00202333	0.0159284	Up
DLX5	20.2321	7.7105	2.49784	3.08687	0.00202278	0.0159284	Up
CSE1L	259.663	1.04651	0.339054	3.08657	0.00202483	0.0159309	Up
SMKR1	104.399	-1.3727	0.444936	-3.08515	0.00203446	0.0159973	Down
SCAPER	363.928	-0.82561	0.267649	-3.08468	0.00203773	0.0160136	Stable
STT3A-AS1	13.6304	2.84293	0.921733	3.08433	0.00204011	0.016023	Up
ZC3H18	220.65	-0.961147	0.311909	-3.0815	0.00205962	0.0161385	Stable
LRRC17	684.859	-0.820124	0.266136	-3.08159	0.00205897	0.0161385	Stable
SCARB2	86.7517	-1.08792	0.353027	-3.08171	0.00205818	0.0161385	Down
VEPH1	52.6572	1.98992	0.645756	3.08154	0.00205933	0.0161385	Up
CBR1-AS1	22.9473	1.92241	0.624057	3.0805	0.00206654	0.0161833	Up
MCU	73.8551	-1.16801	0.379237	-3.07989	0.00207076	0.0161974	Down
SHE	77.5885	-1.26831	0.411782	-3.08006	0.00206959	0.0161974	Down
TRMT10B	23.7872	1.94201	0.630786	3.07872	0.00207889	0.0162516	Up
SOD1	592.766	0.9216	0.299401	3.07814	0.00208294	0.0162738	Stable
USF2	29.6438	-1.62669	0.528632	-3.07717	0.00208976	0.0163027	Down
PALB2	210.264	-0.85926	0.279244	-3.0771	0.00209027	0.0163027	Stable
TAF1A	512.669	0.776912	0.252465	3.0773	0.00208882	0.0163027	Stable
RAVER2	48.2285	-1.37677	0.447484	-3.07669	0.00209316	0.0163157	Down
RHOBTB3	191.995	-0.927969	0.301777	-3.07501	0.00210493	0.0163914	Stable
PARK7	331.452	1.03803	0.337575	3.07496	0.0021053	0.0163914	Up
RTTN	241.659	-0.869338	0.282883	-3.07313	0.00211823	0.0164825	Stable
LOC107984361	41.6172	1.56134	0.508403	3.07106	0.00213298	0.0165877	Up
EEF1D	7.86904	4.37788	1.42609	3.06985	0.00214168	0.0166335	Up
ZNF677	328.66	-0.918126	0.299091	-3.06972	0.00214259	0.0166335	Stable
MYL6	35.1883	1.69186	0.551087	3.07004	0.00214032	0.0166335	Up
RCL1	27.1689	1.92614	0.627566	3.06923	0.00214613	0.0166418	Up
LINC01625	9.69771	3.03878	0.990074	3.06925	0.00214597	0.0166418	Up
NXF1	45.768	1.92946	0.628803	3.06846	0.00215167	0.016675	Up
MTATP6P1	587.659	-1.08562	0.353819	-3.06829	0.0021529	0.016675	Down
ADTRP	36.4938	1.5765	0.51388	3.06784	0.00215616	0.0166907	Up
KLHL26	56.6861	-1.23977	0.404193	-3.06727	0.00216021	0.0167124	Down
PDE3A	121.322	-0.990398	0.322944	-3.06678	0.00216379	0.0167305	Stable
PLEKHF2	541.48	-1.00883	0.329101	-3.06542	0.00217364	0.016797	Down
TMEM131	150.876	-1.04971	0.342551	-3.06437	0.00218127	0.0168463	Down
TANK	66.9275	-1.20188	0.392326	-3.06346	0.0021879	0.0168878	Down
SEC22C	114.586	0.994408	0.324726	3.0623	0.00219642	0.0169438	Stable
RPL10A	317.049	0.973362	0.318023	3.06066	0.00220846	0.0170269	Stable
GPX1P1	38.8392	1.87587	0.613014	3.06007	0.00221284	0.0170411	Up
METTL16	53.4153	1.38256	0.451795	3.06015	0.00221225	0.0170411	Up
TRNV	106.241	-1.05023	0.343284	-3.05935	0.00221817	0.0170724	Down
GMPPA	13.108	2.81603	0.920936	3.0578	0.0022297	0.0171514	Up
KIAA1328	27.0049	1.81672	0.594422	3.05627	0.00224107	0.0172248	Up
WWOX	124.572	1.02858	0.336557	3.05617	0.00224182	0.0172248	Up
NDUFV3	94.4117	1.13564	0.371641	3.05573	0.00224512	0.0172404	Up
LINC01819	19.6127	-1.94578	0.636913	-3.05501	0.0022505	0.0172718	Down
RPIA	55.0369	-1.49721	0.490402	-3.05303	0.00226546	0.0173767	Down
CENPF	168.635	-1.03835	0.340149	-3.05265	0.00226832	0.0173888	Down
PLAGL1	63.2452	-1.16384	0.381304	-3.05226	0.00227126	0.0174013	Down
TMEM185A	75.3696	-1.17117	0.383919	-3.05057	0.0022841	0.0174866	Down
UBFD1	196.612	-1.11005	0.363896	-3.05045	0.00228499	0.0174866	Down
ZNF483	167.201	1.04043	0.341101	3.05021	0.00228682	0.0174907	Up
MAT2B	574.328	0.890193	0.291973	3.04889	0.00229687	0.0175476	Stable
COMMD8	507.739	0.756185	0.248008	3.04903	0.0022958	0.0175476	Stable
ZNF821	46.93	1.32603	0.435017	3.04824	0.00230187	0.0175758	Up
CT69	7.08933	4.22247	1.38588	3.04678	0.0023131	0.0176515	Up
BCAS4	22.8833	2.00516	0.658316	3.04589	0.00231991	0.0176834	Up
CKS2	819.88	0.951391	0.312347	3.04595	0.00231948	0.0176834	Stable
SAFB2	13.9787	-2.22213	0.729625	-3.04558	0.00232234	0.0176919	Down
TSC22D2	266.279	-1.17453	0.385677	-3.04538	0.00232386	0.0176935	Down
GOT2	388.488	-0.812204	0.266789	-3.04437	0.00233167	0.0177228	Stable
SYCP3	287.901	-0.945686	0.310632	-3.04439	0.00233154	0.0177228	Stable
RPP30	145.13	1.12411	0.369241	3.04439	0.00233154	0.0177228	Up
EML1	65.3957	-1.14993	0.377828	-3.04352	0.0023383	0.0177632	Down
FBXO16	40.7436	1.57903	0.518896	3.04306	0.00234188	0.0177703	Up
HECW2	40.7077	-1.4738	0.484294	-3.04319	0.00234081	0.0177703	Down
ZNF91	67.4719	-1.30864	0.430069	-3.04287	0.00234334	0.0177713	Down
PTK2B	243.461	0.970638	0.319055	3.04223	0.00234834	0.0177992	Stable
ERICH2	9.4443	-2.89945	0.953731	-3.04012	0.00236487	0.0179144	Down
CCT7	32.7129	1.67561	0.55133	3.03922	0.00237189	0.0179575	Up
SNX18	25.6858	-1.77062	0.582637	-3.03897	0.00237391	0.0179626	Down
TFCP2L1	22.5606	2.18739	0.720071	3.03774	0.00238357	0.0180256	Up
S100Z	42.4016	-1.3789	0.454077	-3.03671	0.00239174	0.0180772	Down
NPAS1	23.1679	1.95813	0.645506	3.03348	0.00241749	0.0182615	Up
PLCH1	64.4479	-4.53319	1.49465	-3.03294	0.00242188	0.0182844	Down
LOC124905213	11.0819	-2.55917	0.843843	-3.03276	0.00242329	0.0182848	Down
KSR1	61.8906	-1.30337	0.429946	-3.03148	0.00243355	0.0183515	Down
CDKN1B	6.01425	4.94831	1.63239	3.03132	0.00243486	0.0183515	Up
LYRM1	34.4033	1.54046	0.508219	3.03109	0.00243671	0.0183552	Up
HRG-AS1	11.498	2.65693	0.876694	3.03062	0.00244049	0.0183733	Up
ANKRD26P1	18.3698	-2.01675	0.665568	-3.03012	0.0024446	0.018394	Down
ATP2C2	38.0886	-1.3606	0.44916	-3.02922	0.0024519	0.0184386	Down
RTL8C	5.13107	-4.96519	1.63987	-3.02779	0.0024635	0.0185155	Down
REC114	852.958	1.21265	0.400662	3.0266	0.00247317	0.0185778	Up
INO80D	184.238	0.981077	0.324277	3.02543	0.00248278	0.0186396	Stable
DHCR7	93.2922	-1.22375	0.40462	-3.02445	0.00249086	0.0186898	Down
RBMX2	631.889	-0.857248	0.283482	-3.024	0.00249457	0.0187072	Stable
DMKN	91.5105	1.17128	0.387378	3.02361	0.00249779	0.0187209	Up
SDR42E1	27.0128	1.69258	0.559942	3.02278	0.00250463	0.0187408	Up
AVEN	161.886	-0.904287	0.299153	-3.02282	0.00250429	0.0187408	Stable
PDLIM1	212.931	-1.3848	0.458076	-3.02307	0.00250224	0.0187408	Down
CCDC65	9.69845	-2.94675	0.97548	-3.02082	0.00252091	0.0188522	Down
CTDP1	19.6476	-1.86342	0.616938	-3.02043	0.00252417	0.018866	Down
EYA2	67.2198	1.29143	0.427664	3.01974	0.0025299	0.0188879	Up
TDGF1	63.9946	1.89229	0.626615	3.01986	0.00252894	0.0188879	Up
COX7B	162.359	1.14952	0.38071	3.01941	0.0025327	0.0188982	Up
NDUFS4	107.901	1.00025	0.331347	3.01873	0.00253833	0.0189297	Up
HNRNPUL1	57.3957	-1.20077	0.397867	-3.01802	0.00254429	0.0189637	Down
RBBP7	1043.16	-0.915735	0.30348	-3.01745	0.00254913	0.0189893	Stable
SLIRP	216.004	1.04374	0.346174	3.01507	0.0025692	0.0191282	Up
PPP1CC	212.521	-1.1229	0.372497	-3.01452	0.00257385	0.0191522	Down
LINC01478	69.7592	1.17294	0.389172	3.01393	0.00257884	0.0191681	Up
ETV3	36.2474	1.51043	0.501145	3.01396	0.00257863	0.0191681	Up
CCDC120	26.664	-1.67735	0.556751	-3.01274	0.00258899	0.0192329	Down
CMTR1	70.8474	-1.10755	0.367999	-3.00964	0.00261553	0.0194194	Down
DMTF1	195.54	-0.877355	0.291557	-3.00921	0.00261932	0.0194367	Stable
CRLF3	34.0515	1.56015	0.518626	3.00824	0.00262763	0.0194876	Up
ANAPC10	174.949	-0.875394	0.291024	-3.00798	0.00262988	0.0194936	Stable
SLC66A3	143.368	-1.35634	0.450947	-3.00776	0.00263181	0.0194971	Down
CDK5RAP1	28.3665	2.17617	0.723604	3.00741	0.00263488	0.0195091	Up
GOLT1B	406.948	0.890288	0.296101	3.00671	0.00264092	0.0195431	Stable
ZNF148	320.367	-0.809226	0.269251	-3.00547	0.00265168	0.0196119	Stable
POLH	23.4214	1.73327	0.576739	3.00529	0.0026533	0.0196131	Up
ABCC4	317.37	-1.16502	0.388041	-3.0023	0.00267946	0.0197956	Down
VPS33A	26.1907	1.79914	0.599354	3.0018	0.00268388	0.0198174	Up
ATXN7	143.898	1.45209	0.48381	3.00136	0.00268774	0.0198335	Up
MTMR14	41.4703	1.4413	0.480238	3.00122	0.00268902	0.0198335	Up
TMEM147	110.333	1.33605	0.445194	3.00104	0.00269058	0.0198341	Up
SPCS1	552.211	0.82993	0.276563	3.00087	0.00269207	0.0198343	Stable
DEPDC7	1062.11	-1.1222	0.374028	-3.00031	0.00269705	0.0198601	Down
CHERP	49.2937	-1.27995	0.426666	-2.99988	0.00270082	0.019877	Down
CCNB1	1322.26	-0.869147	0.289772	-2.99942	0.00270495	0.0198965	Stable
DSCR9	10.0092	2.96356	0.988125	2.99918	0.00270711	0.0199015	Up
BCL9	73.6642	-1.12143	0.373951	-2.99886	0.0027099	0.0199111	Down
QRSL1	82.9792	1.03762	0.346111	2.99794	0.00271811	0.0199605	Up
PIGBOS1	27.9586	-1.72268	0.5747	-2.99753	0.00272176	0.0199764	Down
CPNE9	84.6638	1.18166	0.394529	2.99512	0.00274333	0.0201238	Up
ZC3H3	77.1707	-1.17641	0.392802	-2.9949	0.00274531	0.0201273	Down
CYB5A	232.809	-1.23429	0.412365	-2.99319	0.00276073	0.0202288	Down
FRS2	157.452	1.34936	0.450832	2.99304	0.00276217	0.0202288	Up
C12orf75	98.9789	-1.02016	0.341046	-2.99127	0.00277816	0.0203349	Down
NAGPA	37.4606	-1.58111	0.528615	-2.99104	0.00278028	0.0203393	Down
SF3B2	128.972	-0.958849	0.32062	-2.99061	0.0027842	0.0203528	Stable
POGZ	208.852	-0.860349	0.287694	-2.99051	0.00278515	0.0203528	Stable
CDK7P1	26.6301	-1.90733	0.637998	-2.98955	0.00279391	0.0204057	Down
LOC105370593	20.0155	1.86374	0.623462	2.98933	0.0027959	0.0204091	Up
UBE2Z	31.1409	-1.46792	0.491281	-2.98794	0.00280861	0.0204908	Down
LOC105370324	122.052	0.981221	0.328444	2.98749	0.00281282	0.0205104	Stable
CFAP95	11.2964	2.65962	0.89055	2.98649	0.00282198	0.0205485	Up
LOC101928004	3.47261	-5.37748	1.80064	-2.98642	0.00282263	0.0205485	Down
EMX1	283.439	-1.08093	0.361918	-2.98665	0.00282049	0.0205485	Down
GPATCH8	204.142	-0.856514	0.286906	-2.98535	0.00283258	0.0206098	Stable
OST4	62.578	1.36443	0.457088	2.98506	0.00283525	0.0206181	Up
POLR2A	570.499	-1.03131	0.345556	-2.98449	0.00284049	0.020645	Down
MAX	59.2303	-1.20628	0.404225	-2.98419	0.00284329	0.0206542	Down
NUB1	63.5277	-1.23771	0.414814	-2.98378	0.00284711	0.0206707	Down
NOP10	315.21	-0.861277	0.288775	-2.98251	0.00285891	0.0207392	Stable
PPP4C	90.3297	-1.13918	0.381964	-2.98243	0.00285972	0.0207392	Down
MICAL2	711.574	-0.793573	0.266097	-2.98227	0.00286117	0.0207392	Stable
PSMD4	47.432	1.465	0.491272	2.98206	0.00286318	0.0207426	Up
MDH1B	6.36937	4.06491	1.36379	2.9806	0.00287687	0.0208082	Up
RANBP2	520.796	-0.774577	0.25986	-2.98075	0.00287543	0.0208082	Stable
PCSK9	9.93002	-2.86433	0.960886	-2.98092	0.00287379	0.0208082	Down
FGD5P1	7.8629	4.43298	1.48763	2.97989	0.00288354	0.0208452	Up
POT1	111.5	0.972811	0.326505	2.97947	0.00288749	0.0208625	Stable
C15orf61	164.43	-0.895236	0.300605	-2.97811	0.00290031	0.0209439	Stable
HNRNPA1P10	5.72117	-4.22748	1.42009	-2.9769	0.00291176	0.0210094	Down
RIMS2	26.601	-1.681	0.564695	-2.97682	0.00291251	0.0210094	Down
FGGY	90.5328	1.03295	0.347135	2.97565	0.00292364	0.0210784	Up
PRDM15	38.8489	1.41711	0.476287	2.97533	0.00292677	0.0210835	Up
SWAP70	141.728	-1.00287	0.337072	-2.97525	0.00292747	0.0210835	Down
LOC101928446	3.52237	5.20049	1.74809	2.97495	0.00293038	0.0210931	Up
UNC5C	155.97	-1.05494	0.35475	-2.97375	0.00294182	0.0211641	Down
LOC105375188	7.01891	3.64712	1.22652	2.97356	0.00294368	0.0211662	Up
TPP2	77.5677	-1.06904	0.35965	-2.97245	0.0029543	0.0212312	Down
TEKT5	14.8428	2.45086	0.824623	2.97209	0.00295777	0.0212447	Up
MNS1	86.8972	-1.12444	0.378511	-2.97068	0.00297136	0.021331	Down
CRPPA	126.496	1.1708	0.394142	2.97051	0.00297306	0.0213318	Up
BBIP1	53.7068	-1.23709	0.41654	-2.96992	0.00297877	0.0213614	Down
RBPMS-AS1	9.03955	2.92296	0.984351	2.96943	0.00298353	0.0213841	Up
ARL15	24.0549	1.73231	0.583448	2.96908	0.00298689	0.0213968	Up
ARHGDIA	74.35	1.15844	0.390551	2.96618	0.00301526	0.0215885	Up
PRDM7	3.60836	5.24128	1.76729	2.96572	0.00301979	0.0215921	Up
SIVA1	84.635	-1.39768	0.471271	-2.96577	0.00301922	0.0215921	Down
LOC101927575	16.8923	2.31783	0.781564	2.96564	0.00302058	0.0215921	Up
TAF8	92.7401	1.16932	0.39447	2.96427	0.00303398	0.0216763	Up
ALDH7A1	116.269	-1.03592	0.349535	-2.96371	0.00303952	0.0217044	Down
SMG1P3	3.61295	5.21304	1.75995	2.96203	0.00305615	0.0218115	Up
LOC124903189	22.8902	1.78838	0.604066	2.96057	0.0030707	0.0218961	Up
PTBP3	15.6707	2.17989	0.736361	2.96035	0.00307288	0.0218961	Up
CKS1B	2409.64	0.754263	0.254785	2.96039	0.00307255	0.0218961	Stable
COMMD9	9.75949	2.83621	0.958296	2.95964	0.00307997	0.021935	Up
GNPNAT1	24.4954	1.89892	0.641733	2.95905	0.0030859	0.0219656	Up
KANK1	149.629	0.922405	0.311842	2.95792	0.00309719	0.0220343	Stable
PLA2G12B	28.6536	1.63693	0.553472	2.95757	0.00310077	0.0220481	Up
STARD7	542.826	-0.831376	0.281239	-2.95612	0.00311538	0.0221403	Stable
ADAM7-AS1	104.304	-1.34556	0.455245	-2.95567	0.00311988	0.0221605	Down
CEP164	47.6222	-1.3413	0.453846	-2.95541	0.00312251	0.0221675	Down
MEX3D	9.36348	-2.88699	0.976977	-2.95502	0.00312645	0.0221837	Down
CCNL2	45.0129	1.29863	0.439513	2.95471	0.00312963	0.0221946	Up
CFLAR	7.36407	3.28837	1.11314	2.95414	0.00313543	0.022224	Up
UBR5-DT	16.4868	-2.09047	0.707838	-2.95332	0.00314374	0.0222712	Down
ADGRG2	83.5094	1.22671	0.415396	2.95311	0.00314591	0.0222748	Up
PHF20L1	78.9582	-1.22538	0.414999	-2.95272	0.00314986	0.0222911	Down
RNF213	83.116	1.54554	0.523615	2.95167	0.00316056	0.022308	Up
MYOCD	67.252	-1.3783	0.466853	-2.95231	0.00315406	0.022308	Down
NIF3L1	104.13	1.13167	0.383391	2.95174	0.00315984	0.022308	Up
TADA1	154.736	-0.978098	0.33134	-2.95195	0.00315779	0.022308	Stable
HSPB11	230.705	-2.35977	0.799431	-2.95181	0.00315918	0.022308	Down
TMEM229B	47.354	1.26211	0.427727	2.95075	0.00317007	0.0223635	Up
NDUFA7	41.5037	1.37479	0.465984	2.95029	0.00317476	0.0223648	Up
IRS2	7.21374	-3.79511	1.28637	-2.95024	0.00317524	0.0223648	Down
TMEM167A	301.307	0.857975	0.290815	2.95024	0.00317525	0.0223648	Stable
LOC124902642	3.4326	5.15604	1.74806	2.94957	0.00318218	0.0224019	Up
DDX60L	15.7289	2.47073	0.83803	2.94825	0.00319574	0.0224856	Up
RGS10	5.66187	-4.33541	1.4706	-2.94805	0.00319785	0.0224863	Down
BMP6	912.559	0.78765	0.267188	2.94792	0.00319919	0.0224863	Stable
IL2RB	3.24997	-5.28346	1.79289	-2.9469	0.00320978	0.0225254	Down
SHC3	3.24997	-5.28346	1.79289	-2.9469	0.00320978	0.0225254	Down
HTRA3	3.24399	-5.28925	1.79472	-2.94711	0.00320757	0.0225254	Down
RER1	99.4565	1.18543	0.402354	2.94625	0.00321653	0.022561	Up
TMC6	7.04298	-3.75443	1.27438	-2.94608	0.00321831	0.0225617	Down
LRP2	7.69649	-3.38378	1.14864	-2.94591	0.00322003	0.022562	Down
SIN3B	49.7764	-1.21507	0.412541	-2.94532	0.00322622	0.0225717	Down
PAGR1	33.4048	1.63281	0.5544	2.94518	0.00322766	0.0225717	Up
PRPF4B	40.6668	1.60828	0.546078	2.94514	0.00322811	0.0225717	Up
PRRC2C	385.547	-0.998245	0.338947	-2.94514	0.00322812	0.0225717	Stable
C4orf19	76.6411	-1.06722	0.362421	-2.94469	0.00323281	0.0225927	Down
MKRN1	110.686	1.29171	0.438692	2.94446	0.0032352	0.0225977	Up
THSD7A	462.214	0.859435	0.291949	2.94378	0.00324232	0.0226356	Stable
ZNF717	27.727	1.71075	0.581277	2.94309	0.00324959	0.0226649	Up
FARSB	173.228	0.983686	0.33424	2.94306	0.00324988	0.0226649	Stable
LOC105374465	174.896	0.903989	0.307229	2.94239	0.00325687	0.0227018	Stable
RHPN2	76.7918	-1.31793	0.448156	-2.94077	0.00327396	0.0227973	Down
NACAD	8.12854	-3.23677	1.10063	-2.94083	0.00327334	0.0227973	Down
RAB27A	177.016	0.874789	0.297539	2.94008	0.00328127	0.0228364	Stable
CDC42EP4	7.87252	3.48108	1.18409	2.93988	0.00328342	0.0228396	Up
RNF2	121.105	0.977822	0.33284	2.93781	0.00330538	0.0229804	Stable
DDX6P2	18.3689	2.22257	0.756728	2.93708	0.00331321	0.0229992	Up
BMPR2	135.949	-1.03107	0.351043	-2.93717	0.0033122	0.0229992	Down
ILDR2	97.2434	-1.16872	0.397906	-2.93717	0.00331221	0.0229992	Down
GLYATL1	281.88	-0.977717	0.333191	-2.9344	0.00334189	0.0231863	Stable
SKP1	2008.43	0.88513	0.301859	2.93226	0.00336502	0.0233347	Stable
RYBP	62.275	-1.59003	0.542623	-2.93027	0.00338668	0.0234514	Down
MED15	157.62	-0.972701	0.331934	-2.93041	0.00338517	0.0234514	Stable
THAP8	21.5084	2.0419	0.696839	2.93023	0.00338708	0.0234514	Up
POP4	103.177	1.22096	0.416871	2.92886	0.00340208	0.023531	Up
KHDRBS1	146.567	-1.12664	0.384656	-2.92896	0.00340103	0.023531	Down
NDUFS2	22.0952	1.90706	0.651441	2.92745	0.00341751	0.0236256	Up
PIFO	6.72243	-3.49054	1.19248	-2.92713	0.00342111	0.0236384	Down
SF3A1	179.788	-0.904731	0.309275	-2.92532	0.00344098	0.0237599	Stable
SH3BP4	10.2857	-2.7713	0.947384	-2.92521	0.00344224	0.0237599	Down
PPP4R4	19.3377	-2.6419	0.9036	-2.92374	0.0034585	0.0237983	Down
ZNF529	93.5062	1.07603	0.368013	2.92389	0.00345684	0.0237983	Up
ZNF738	200.549	-0.887557	0.303547	-2.92395	0.00345615	0.0237983	Stable
NPTN	214.755	-0.796926	0.272518	-2.9243	0.00345229	0.0237983	Stable
THRB-AS2	28.3128	1.60928	0.550421	2.92372	0.00345871	0.0237983	Up
MAP4K3	162.34	-1.09982	0.376077	-2.92446	0.00345052	0.0237983	Down
DPH5	27.1815	1.74084	0.595446	2.92359	0.00346018	0.0237983	Up
FAM199X	188.128	-0.980218	0.335545	-2.92127	0.00348608	0.0239641	Stable
LIFR	89.7145	-1.11604	0.382122	-2.92065	0.00349307	0.0239999	Down
RBMS3	31.1252	1.50312	0.514913	2.91918	0.00350956	0.0241009	Up
MAPK1	63.0716	1.40007	0.479946	2.91713	0.00353266	0.0242471	Up
OSR1	7.22087	-3.33949	1.14488	-2.91689	0.00353537	0.0242533	Down
IFT20	45.3466	1.32433	0.454104	2.91636	0.00354139	0.02428	Up
DOCK10	42.8108	1.35966	0.466239	2.91623	0.00354287	0.02428	Up
CGGBP1	196.115	1.00794	0.345761	2.91514	0.00355525	0.0243483	Up
PHF13	306.921	-0.830003	0.284732	-2.91504	0.00355646	0.0243483	Stable
BIN3	62.5416	1.6455	0.564706	2.9139	0.00356944	0.0244248	Up
LRRTM4	301.45	0.781668	0.268301	2.9134	0.00357514	0.0244513	Stable
LOC124903051	15.8559	2.92559	1.005	2.91103	0.00360238	0.0246207	Up
MED28	27.7702	1.66836	0.573137	2.91093	0.00360356	0.0246207	Up
WASHC5	46.7076	1.30809	0.449505	2.91006	0.00361361	0.0246768	Up
ARHGAP6	38.3094	1.5508	0.533038	2.90936	0.00362175	0.0247073	Up
FAR2	49.757	1.29859	0.446332	2.90947	0.00362039	0.0247073	Up
CCL20	30.3515	2.31665	0.796439	2.90876	0.00362863	0.0247291	Up
C1orf210	144.66	-1.23456	0.424406	-2.90891	0.00362692	0.0247291	Down
BLCAP	297.879	-0.867126	0.298321	-2.90669	0.00365277	0.024881	Stable
C2orf49	68.858	1.13361	0.390131	2.90573	0.00366397	0.0249447	Up
NAPG	143.448	1.03634	0.356801	2.90452	0.00367818	0.0250161	Up
SEPTIN10	210.111	-0.788501	0.271464	-2.90463	0.0036769	0.0250161	Stable
LOC105369812	78.5032	1.10815	0.381577	2.90413	0.00368278	0.0250338	Up
LOC101928519	32.5855	1.51538	0.521828	2.90398	0.0036845	0.0250338	Up
TASOR	766.118	-0.77606	0.267339	-2.9029	0.00369722	0.0251075	Stable
ACTN1	100.934	-1.15911	0.399442	-2.90182	0.00371007	0.0251793	Down
TSFM	118.74	1.08035	0.372316	2.90169	0.00371154	0.0251793	Up
LINC02361	3.80844	5.28628	1.82221	2.90103	0.00371944	0.0252201	Up
ZNF33A	58.8583	-1.22055	0.42083	-2.90034	0.00372752	0.025238	Down
DHTKD1	32.1097	-1.55073	0.534644	-2.9005	0.00372572	0.025238	Down
VPS45	36.8049	1.45647	0.502174	2.90033	0.00372771	0.025238	Up
CA10	53.4837	1.31021	0.451879	2.89947	0.00373796	0.0252947	Up
ZNF542P	74.9727	1.19138	0.410962	2.89901	0.00374347	0.0253077	Up
RALYL	53.2754	1.15976	0.400057	2.89899	0.00374365	0.0253077	Up
SEC22B	76.4673	1.18519	0.408865	2.89872	0.00374684	0.0253166	Up
MLF1	168.119	0.994631	0.343323	2.89707	0.0037666	0.0254268	Stable
C3orf38	375.47	0.758606	0.261855	2.89705	0.00376694	0.0254268	Stable
OTUD5	88.4272	-1.05368	0.363799	-2.89631	0.00377579	0.0254643	Down
RASGRP3	106.61	1.14793	0.396347	2.89627	0.00377628	0.0254643	Up
PAFAH1B3	16.8151	2.07632	0.716943	2.89607	0.00377872	0.025468	Up
USP7	400.024	-0.977379	0.337544	-2.89556	0.00378482	0.0254836	Stable
ALG2	62.8051	-1.15385	0.398489	-2.89556	0.00378478	0.0254836	Down
DCLRE1C	25.2858	1.6956	0.585619	2.8954	0.0037868	0.0254841	Up
CABLES1	9.63404	2.9498	1.0191	2.89451	0.00379746	0.0255431	Up
[truncated: 11,447 more rows]

## Sheet: DEG_Day 3 embryo
Gene	baseMean	log2FoldChange	lfcSE	stat	pvalue	padj	change
DPRX	286.339	-8.10655	0.948259	-8.54888	1.24287e-17	1.94745e-13	Down
SNAR-C3	209.582	-7.54333	1.0002	-7.54179	4.63574e-14	1.81594e-10	Down
DUSP6	49.1179	8.3492	1.0965	7.61438	2.64952e-14	1.81594e-10	Up
UTP25	50.6826	-4.53186	0.598256	-7.57511	3.58825e-14	1.81594e-10	Down
LOC124904294	35.201	22.4552	3.02709	7.4181	1.18814e-13	3.72338e-10	Up
RPL22L1	90.9455	-5.1287	0.693989	-7.39017	1.46642e-13	3.82956e-10	Down
RPL22	197.271	-4.74513	0.652205	-7.27552	3.45083e-13	7.72444e-10	Down
SSTR5-AS1	220.345	3.8864	0.541376	7.17874	7.03545e-13	1.37798e-09	Up
MED28	88.0338	-4.31694	0.616393	-7.00355	2.49551e-12	4.34469e-09	Down
LINC01252	80.6692	6.17142	0.885484	6.96954	3.17984e-12	4.98248e-09	Up
SLC16A1	513.869	-3.56039	0.51909	-6.85891	6.93873e-12	9.8839e-09	Down
MCL1	207.42	-4.44544	0.649637	-6.84296	7.75752e-12	1.01294e-08	Down
KRT10-AS1	48.1787	-6.30169	0.928462	-6.78724	1.14302e-11	1.37769e-08	Down
FUT4	29.7768	-6.55182	0.96932	-6.7592	1.38759e-11	1.44947e-08	Down
CFAP97	186.115	-4.26657	0.630597	-6.76592	1.32461e-11	1.44947e-08	Down
VGLL4	111.105	5.19774	0.780235	6.66176	2.70564e-11	2.64967e-08	Up
ZBTB16	280.494	4.53047	0.699224	6.47928	9.21594e-11	7.22023e-08	Up
TUBB8	1411.16	3.94469	0.608206	6.48577	8.82771e-11	7.22023e-08	Up
SMIM14	83.1244	4.88278	0.751323	6.49891	8.09026e-11	7.22023e-08	Up
E2F6	28.1535	-6.46432	0.996466	-6.48725	8.74189e-11	7.22023e-08	Down
GOLGA2P8	55.0839	4.49937	0.698786	6.43884	1.20392e-10	8.98295e-08	Up
USP7	581.015	-2.99809	0.469613	-6.38417	1.72334e-10	1.22741e-07	Down
PABPN1L	168.217	4.93052	0.773689	6.37274	1.8568e-10	1.26497e-07	Up
TPRKB	179.072	-5.71898	0.900816	-6.34866	2.17193e-10	1.30892e-07	Down
LOC105369171	25.9233	-7.2287	1.13816	-6.3512	2.13638e-10	1.30892e-07	Down
MKRN6P	135.248	4.77793	0.751895	6.35451	2.09094e-10	1.30892e-07	Up
GPR50	127.015	5.78522	0.915037	6.3224	2.57539e-10	1.48036e-07	Up
TMEM41A	121.475	3.08881	0.488871	6.31825	2.64535e-10	1.48036e-07	Up
LOC105370020	68.798	3.93184	0.623321	6.30789	2.82868e-10	1.52837e-07	Up
MRPS18C	70.7608	-5.09898	0.809536	-6.29864	3.00276e-10	1.56834e-07	Down
TAFA3	14.3576	-7.58019	1.2046	-6.29269	3.12006e-10	1.57704e-07	Down
PRDX1	282.62	-3.90741	0.621533	-6.28673	3.24217e-10	1.58755e-07	Down
FRG2B	137.459	4.94507	0.788863	6.2686	3.64308e-10	1.7298e-07	Up
LSM1	127.756	-4.41593	0.71301	-6.19337	5.8891e-10	2.71401e-07	Down
KCNK9	111.787	4.24827	0.690764	6.1501	7.74359e-10	3.43557e-07	Up
FAM162B	23.3276	-7.72524	1.25674	-6.14706	7.89333e-10	3.43557e-07	Down
RGS16	100.437	4.6501	0.758144	6.13353	8.59503e-10	3.63988e-07	Up
MRPL50	92.9086	-4.3244	0.706763	-6.1186	9.44032e-10	3.89264e-07	Down
MMADHC	149.812	-4.33109	0.709322	-6.10596	1.02187e-09	4.10555e-07	Down
UBXN2A	61.119	-3.34932	0.551261	-6.07574	1.23418e-09	4.8346e-07	Down
SNRPD1	359.389	-3.31487	0.54808	-6.04815	1.46518e-09	5.46618e-07	Down
PEBP1	97.2816	4.05634	0.670277	6.05174	1.43286e-09	5.46618e-07	Up
FAM90A27P	34.2031	6.72137	1.11515	6.02731	1.6671e-09	5.93676e-07	Up
EMILIN2	237.07	3.93177	0.652214	6.02835	1.65641e-09	5.93676e-07	Up
BEAN1	69.5386	5.15778	0.858855	6.00541	1.90848e-09	6.50971e-07	Up
TRPM6	18.4758	-6.74179	1.12322	-6.00219	1.94672e-09	6.50971e-07	Down
GJA1	241.932	-5.12423	0.853796	-6.0017	1.95262e-09	6.50971e-07	Down
AURKA	1216.75	2.4768	0.414488	5.97557	2.29284e-09	7.48468e-07	Up
DNAJC9	318.846	2.81055	0.470876	5.96876	2.39059e-09	7.64452e-07	Up
DIS3L	61.09	-5.08738	0.852907	-5.96476	2.45e-09	7.6778e-07	Down
LDHA	959.059	-4.52663	0.764283	-5.92271	3.16677e-09	9.72026e-07	Down
PDCD5	384.301	3.74341	0.632368	5.91967	3.22582e-09	9.72026e-07	Up
SRM	67.0698	-5.05528	0.857005	-5.89877	3.66222e-09	1.0827e-06	Down
MRPS11	34.7606	-4.22158	0.718552	-5.87512	4.22538e-09	1.22606e-06	Down
FRMD3	427.816	3.82362	0.65208	5.86372	4.52599e-09	1.28941e-06	Up
SDHD	39.4476	-5.54717	0.947691	-5.85336	4.81752e-09	1.34796e-06	Down
WASF2	141.713	3.7656	0.64756	5.81507	6.06097e-09	1.66613e-06	Up
CCPG1	36.4767	-4.02089	0.694078	-5.79313	6.90852e-09	1.80766e-06	Down
COA4	21.5167	-4.04338	0.698989	-5.78461	7.26802e-09	1.80766e-06	Down
RPL12	388.009	-3.54957	0.613532	-5.78547	7.23119e-09	1.80766e-06	Down
ZNF189	30.0917	-3.4879	0.602743	-5.78671	7.17765e-09	1.80766e-06	Down
LOC105376155	186.85	3.93809	0.68004	5.79097	6.99808e-09	1.80766e-06	Up
MTIF2	49.0734	-4.39893	0.759686	-5.79046	7.01933e-09	1.80766e-06	Down
PRELID2	291.949	3.65262	0.631829	5.78102	7.42473e-09	1.81778e-06	Up
ZP3	2780.44	3.9872	0.690713	5.77258	7.80676e-09	1.88191e-06	Up
LOC124900988	434.986	3.39398	0.589069	5.76161	8.33158e-09	1.97799e-06	Up
DNAJB1	1199.91	3.71735	0.64812	5.7356	9.71702e-09	2.27248e-06	Up
RPS29	477.289	-3.60699	0.629389	-5.73094	9.98747e-09	2.30138e-06	Down
FGF14	220.788	3.77668	0.660206	5.72045	1.06244e-08	2.37748e-06	Up
PSMA1	49.4502	-4.40907	0.770779	-5.72028	1.06349e-08	2.37748e-06	Down
MANEA	34.6409	-4.00439	0.700303	-5.71809	1.07729e-08	2.37748e-06	Down
CDC73	44.756	-3.47856	0.610968	-5.69353	1.24441e-08	2.70815e-06	Down
DDX17	92.604	-3.34162	0.589026	-5.67313	1.40211e-08	3.00955e-06	Down
GPR155	59.7127	-4.26015	0.75157	-5.66833	1.44192e-08	3.05317e-06	Down
OSR2	33.5215	3.01269	0.534928	5.63195	1.78184e-08	3.72263e-06	Up
TRRAP	38.173	-4.07377	0.724114	-5.62586	1.84582e-08	3.80554e-06	Down
YAE1	24.1653	-4.96275	0.884407	-5.61139	2.0071e-08	4.08433e-06	Down
SAXO1	143.356	4.1733	0.744185	5.60788	2.04824e-08	4.1146e-06	Up
NOL9	101.779	-4.25769	0.760843	-5.59602	2.19333e-08	4.35029e-06	Down
NREP	160.938	3.66137	0.655805	5.58302	2.36379e-08	4.62977e-06	Up
EPSTI1	113.799	2.88618	0.517593	5.57616	2.45893e-08	4.75665e-06	Up
GFRA2	86.8495	5.39398	0.967742	5.57378	2.49272e-08	4.76322e-06	Up
FAM90A28P	49.4143	5.08135	0.912465	5.56882	2.56473e-08	4.79944e-06	Up
PPP2R5A	45.5079	-3.36442	0.604213	-5.56826	2.57293e-08	4.79944e-06	Down
DNAJC15	688.925	-3.35589	0.606022	-5.53757	3.067e-08	5.65374e-06	Down
PNO1	68.9312	-3.46862	0.627546	-5.52728	3.25242e-08	5.92584e-06	Down
REST	215.669	-3.59374	0.65157	-5.51551	3.47778e-08	6.26361e-06	Down
DYNLT3	16.4334	-7.77862	1.41337	-5.50359	3.72144e-08	6.62627e-06	Down
ZFAND5	819.249	-3.0635	0.557292	-5.49713	3.86024e-08	6.79618e-06	Down
NFKBIA	975.238	3.58901	0.654245	5.48572	4.11782e-08	7.09034e-06	Up
TIMM8B	59.7397	-4.61645	0.841438	-5.48639	4.1024e-08	7.09034e-06	Down
SNHG6	116.04	-3.50699	0.639566	-5.48339	4.17242e-08	7.10627e-06	Down
OST4	84.0262	-3.74895	0.685771	-5.46676	4.58343e-08	7.64018e-06	Down
LOC124904214	17.1807	-6.01574	1.10004	-5.46865	4.53471e-08	7.64018e-06	Down
ULK2	122.482	-3.05086	0.560528	-5.44283	5.24408e-08	8.64942e-06	Down
GLS	69.4212	-3.92505	0.721869	-5.43734	5.40816e-08	8.82713e-06	Down
MAF	152.681	3.76943	0.693884	5.43237	5.56103e-08	8.98308e-06	Up
LOC124902486	20.0585	-4.34692	0.802835	-5.41446	6.14729e-08	9.82876e-06	Down
STK4	171.156	3.33747	0.617292	5.40664	6.42193e-08	1.00324e-05	Up
DPF2	147.697	3.43242	0.635207	5.40363	6.53073e-08	1.00324e-05	Up
NPM2	133.046	3.31562	0.613087	5.40808	6.37042e-08	1.00324e-05	Up
CCT5	136.964	-3.07746	0.569458	-5.40419	6.51032e-08	1.00324e-05	Down
MIS18A	173.901	2.62729	0.486461	5.40082	6.63355e-08	1.00861e-05	Up
POMK	65.8239	3.12254	0.578336	5.39919	6.69443e-08	1.00861e-05	Up
MFAP3	69.5643	-4.59605	0.85228	-5.39265	6.94253e-08	1.03602e-05	Down
NSG1	131.419	2.95585	0.548791	5.3861	7.20024e-08	1.06435e-05	Up
ZSCAN5DP	45.8161	4.5532	0.845731	5.38374	7.29522e-08	1.06831e-05	Up
ZAR1L	334.536	4.20856	0.782586	5.37776	7.54181e-08	1.08991e-05	Up
RPS12	1059.63	-3.20153	0.595593	-5.37536	7.64311e-08	1.08991e-05	Down
MIX23	43.4068	-4.71788	0.87772	-5.37516	7.65142e-08	1.08991e-05	Down
GLUD1	59.389	-3.51851	0.657267	-5.35325	8.63896e-08	1.21949e-05	Down
BMP15	555.446	3.78338	0.70746	5.34784	8.90102e-08	1.24527e-05	Up
ACOT11	17.2667	-6.02099	1.12633	-5.34567	9.00854e-08	1.24916e-05	Down
TLE7	17.9875	5.34477	1.00402	5.32335	1.01873e-07	1.40022e-05	Up
TCL1B	99.694	3.37706	0.636345	5.30696	1.11468e-07	1.51878e-05	Up
ZNF676	17.7658	-5.84594	1.10626	-5.28441	1.26111e-07	1.68892e-05	Down
TMEM33	107.056	-3.38301	0.640127	-5.2849	1.25775e-07	1.68892e-05	Down
LINC02137	10.8902	6.73734	1.2769	5.27631	1.31811e-07	1.73559e-05	Up
VDAC2	120.582	-2.7236	0.516166	-5.2766	1.31606e-07	1.73559e-05	Down
SP3	76.2441	-2.64767	0.503401	-5.25956	1.444e-07	1.8855e-05	Down
PIGBOS1	20.2583	-4.56498	0.869266	-5.25153	1.50838e-07	1.95329e-05	Down
LOC124901903	8.79989	-6.87209	1.31166	-5.23921	1.61267e-07	2.0664e-05	Down
ZNF680	68.679	-3.52722	0.673374	-5.23813	1.6221e-07	2.0664e-05	Down
ZNF587B	46.6434	2.80137	0.535763	5.22876	1.7065e-07	2.14925e-05	Up
TMEM126B	25.3044	-3.42915	0.656118	-5.22641	1.72829e-07	2.14925e-05	Down
DIRAS3	86.5068	3.42215	0.654663	5.22735	1.71955e-07	2.14925e-05	Up
ELOVL4	186.418	2.99037	0.575551	5.19566	2.03998e-07	2.51664e-05	Up
MYO1B	37.9172	-3.53004	0.679609	-5.19422	2.05584e-07	2.51664e-05	Down
LIMS2	51.4779	3.87928	0.7472	5.19176	2.08319e-07	2.53034e-05	Up
MED7	41.8753	-3.16084	0.609711	-5.18416	2.16995e-07	2.5955e-05	Down
ZNF639	68.4896	-3.6252	0.699217	-5.18466	2.16414e-07	2.5955e-05	Down
ADRB2	9.57368	6.57484	1.269	5.18112	2.20558e-07	2.61812e-05	Up
BPNT2	24.5571	-3.28695	0.63461	-5.17948	2.22507e-07	2.6204e-05	Down
RPS27A	1184.24	-3.31692	0.640561	-5.17815	2.24094e-07	2.6204e-05	Down
UNC93A	92.9402	3.47313	0.671563	5.17171	2.31965e-07	2.69234e-05	Up
MEAT6	135.953	3.45745	0.669236	5.16627	2.38817e-07	2.75149e-05	Up
TSG101	176.777	3.29781	0.638819	5.16236	2.43861e-07	2.78909e-05	Up
OSTF1	65.7125	2.92924	0.567726	5.15961	2.47465e-07	2.78959e-05	Up
PIK3R3	41.8061	3.69494	0.71596	5.16082	2.45869e-07	2.78959e-05	Up
TMEM97	118.852	3.13343	0.607548	5.1575	2.50265e-07	2.801e-05	Up
LINC01595	87.5823	-4.78612	0.92851	-5.15462	2.54139e-07	2.82419e-05	Down
TMEM167B	34.2448	-3.20959	0.622849	-5.15309	2.56232e-07	2.82739e-05	Down
LINC00887	29.6134	4.04503	0.785379	5.15042	2.59911e-07	2.84793e-05	Up
ZNF684	31.6255	-3.4202	0.665172	-5.14183	2.72078e-07	2.96055e-05	Down
ATP6V0E1	130.698	-3.23483	0.630211	-5.13293	2.85264e-07	3.08262e-05	Down
AGA-DT	68.2673	3.7356	0.728685	5.1265	2.95177e-07	3.1679e-05	Up
BCAT1	62.2801	-4.81694	0.941745	-5.11491	3.13888e-07	3.32851e-05	Down
PRRC2C	207.586	-2.52852	0.494373	-5.11461	3.14391e-07	3.32851e-05	Down
TBC1D9	16.0473	-4.04435	0.792813	-5.10127	3.37389e-07	3.54802e-05	Down
MICAL2	224.824	3.14976	0.617834	5.09807	3.43132e-07	3.58436e-05	Up
MRPL57	47.4614	-3.31618	0.652233	-5.08435	3.68897e-07	3.82797e-05	Down
LOC729369	141.321	3.6749	0.723487	5.07943	3.78568e-07	3.87698e-05	Up
TOR1AIP2	136.258	-2.52756	0.497489	-5.08064	3.76173e-07	3.87698e-05	Down
MRLN	41.7169	-4.99032	0.984691	-5.0679	4.0223e-07	4.09256e-05	Down
RPS21	473.333	-3.05392	0.603017	-5.06439	4.09705e-07	4.12693e-05	Down
TRAPPC6B	67.3379	-2.97976	0.588438	-5.06385	4.10875e-07	4.12693e-05	Down
ANXA7	195.837	3.18734	0.630147	5.05809	4.23468e-07	4.22632e-05	Up
CDS2	215.581	2.60047	0.514987	5.04959	4.42764e-07	4.39093e-05	Up
MRTFA	105.964	3.23469	0.641283	5.04409	4.55693e-07	4.46265e-05	Up
AGL	71.6693	-3.49854	0.693485	-5.04486	4.53852e-07	4.46265e-05	Down
SEC22C	25.2325	4.31649	0.856139	5.04181	4.61157e-07	4.48812e-05	Up
SRSF8CP	24.7085	5.26941	1.04861	5.02513	5.0309e-07	4.866e-05	Up
LINC01881	32.2573	3.6551	0.728663	5.01617	5.2712e-07	5.03625e-05	Up
ATP6V1B2	119.349	2.81545	0.561157	5.01722	5.24234e-07	5.03625e-05	Up
DLG3	71.3147	3.62928	0.72426	5.01102	5.41418e-07	5.12541e-05	Up
ATG9A	32.9007	-4.34028	0.866244	-5.01046	5.42995e-07	5.12541e-05	Down
GADD45B	348.107	4.22682	0.843982	5.0082	5.49428e-07	5.14654e-05	Up
MTHFD2	85.3775	-3.30725	0.660477	-5.00736	5.51803e-07	5.14654e-05	Down
TOMM7	121.242	-3.09309	0.618022	-5.00481	5.59158e-07	5.18429e-05	Down
PHACTR3	121.832	3.18058	0.63573	5.00304	5.64326e-07	5.20143e-05	Up
EGR2	37.7529	4.65795	0.931487	5.00055	5.71669e-07	5.23829e-05	Up
ATG2A	30.0312	-5.07201	1.01562	-4.994	5.91415e-07	5.38772e-05	Down
PPP2R5C	331.187	2.75447	0.5521	4.98907	6.067e-07	5.49502e-05	Up
TTC5	92.9323	2.96063	0.593709	4.98667	6.14301e-07	5.53189e-05	Up
LINC02424	64.0524	2.7689	0.5556	4.98363	6.24037e-07	5.58745e-05	Up
KCNK18	14.0133	5.39238	1.08359	4.97641	6.47754e-07	5.76685e-05	Up
PARP16	162.938	3.91791	0.787821	4.9731	6.5891e-07	5.83302e-05	Up
HAUS2	93.1855	-3.57507	0.719627	-4.96794	6.76666e-07	5.95657e-05	Down
PIK3C3	85.85	-3.11558	0.627902	-4.9619	6.98087e-07	6.11079e-05	Down
UBE2T	97.7657	-2.94571	0.593991	-4.95919	7.07876e-07	6.16206e-05	Down
SERPINF1	105.359	3.07	0.619945	4.95205	7.34348e-07	6.1925e-05	Up
CPEB1	40.6922	4.13629	0.835103	4.95304	7.30644e-07	6.1925e-05	Up
TNRC6B	145.189	3.40026	0.686419	4.95362	7.28455e-07	6.1925e-05	Up
CPNE3	18.3071	-4.05689	0.818962	-4.95369	7.28179e-07	6.1925e-05	Down
PRR15	123.36	3.25939	0.658324	4.95104	7.38183e-07	6.1925e-05	Up
TPRXL	227.387	2.89404	0.584558	4.95081	7.39037e-07	6.1925e-05	Up
C1orf210	36.441	3.75393	0.757361	4.95659	7.1742e-07	6.1925e-05	Up
COMMD1	64.7865	2.9484	0.596138	4.94583	7.58197e-07	6.31925e-05	Up
RPL17P6	60.2933	-3.48802	0.705792	-4.94199	7.73291e-07	6.41095e-05	Down
POLR3F	22.9922	-3.82457	0.774618	-4.93736	7.91864e-07	6.48869e-05	Down
TUBG2	34.0769	3.08637	0.62507	4.93764	7.90727e-07	6.48869e-05	Up
DNAJC17	17.7826	-4.4325	0.897891	-4.93657	7.95092e-07	6.48869e-05	Down
NUF2	99.6325	2.61677	0.530913	4.92881	8.27334e-07	6.71684e-05	Up
PTGDR	23.8721	5.47713	1.11196	4.92566	8.4075e-07	6.79058e-05	Up
MRPL33	30.1752	-4.61377	0.936993	-4.92402	8.47853e-07	6.81283e-05	Down
HMGN4	87.3091	-3.44157	0.700368	-4.91394	8.92626e-07	7.12226e-05	Down
ABCF2	89.89	-3.92019	0.79787	-4.91332	8.95453e-07	7.12226e-05	Down
JKAMP	82.4514	-3.62672	0.738302	-4.91225	9.00365e-07	7.12516e-05	Down
LOC105371343	19.9957	5.47778	1.11551	4.91057	9.08103e-07	7.15028e-05	Up
RBM44	39.1088	-3.4965	0.712296	-4.90877	9.16484e-07	7.18019e-05	Down
DCAF7	389.63	3.13615	0.639331	4.90535	9.32592e-07	7.24351e-05	Up
RPL37	723.395	-3.03648	0.619046	-4.9051	9.33811e-07	7.24351e-05	Down
UTP15	64.4951	-3.10286	0.633623	-4.897	9.73092e-07	7.51103e-05	Down
THAP6	40.2124	-2.7778	0.568164	-4.88908	1.01307e-06	7.78124e-05	Down
SUSD6	143.011	3.17139	0.649034	4.88632	1.02736e-06	7.85252e-05	Up
LIN28A	70.1224	-3.89063	0.796671	-4.88361	1.04164e-06	7.92301e-05	Down
BRD3	58.8764	3.24523	0.666514	4.86896	1.1219e-06	8.49227e-05	Up
AVPI1	114.218	4.62553	0.950823	4.86477	1.14591e-06	8.63232e-05	Up
PSME4	92.2676	-2.78398	0.572841	-4.85995	1.17418e-06	8.80298e-05	Down
RPL24	266.342	-3.23043	0.666636	-4.84586	1.26064e-06	9.40621e-05	Down
HOXA7	33.2251	3.58286	0.740069	4.84125	1.29025e-06	9.53822e-05	Up
RBP7	67.7618	-5.08502	1.05036	-4.84121	1.29051e-06	9.53822e-05	Down
PPIL4	189.884	2.52064	0.521042	4.83769	1.31354e-06	9.66288e-05	Up
FRG2C	822.393	5.16036	1.06697	4.83648	1.32158e-06	9.67654e-05	Up
BORA	47.1824	-3.47877	0.720588	-4.82768	1.38131e-06	0.000100493	Down
RALA	151.092	2.76631	0.573078	4.82711	1.38532e-06	0.000100493	Up
SCAMP2	36.5316	2.89	0.599205	4.82305	1.41379e-06	0.000102086	Up
TRAF2	29.0681	3.77768	0.784363	4.81625	1.46285e-06	0.000105144	Up
USP12	18.5642	-3.54437	0.73668	-4.81128	1.49968e-06	0.000106811	Down
LSM10	63.8942	-3.60804	0.749801	-4.81199	1.49432e-06	0.000106811	Down
SHPK	6.5551	-6.44759	1.34081	-4.80872	1.51902e-06	0.000107214	Down
NEFL	53.5963	3.60832	0.750246	4.80951	1.51298e-06	0.000107214	Up
REXO1L3P	19.4097	6.99882	1.45577	4.80765	1.52714e-06	0.000107304	Up
TIAL1	87.2632	-3.43413	0.714704	-4.80498	1.54769e-06	0.000108262	Down
GRB7	95.8714	3.40376	0.70957	4.79692	1.61121e-06	0.000112204	Up
ZP4	354.225	3.27855	0.683912	4.79382	1.63637e-06	0.000113452	Up
HIPK3	286.517	-2.8838	0.601902	-4.79114	1.65837e-06	0.000113969	Down
ACAA1	24.0231	4.33726	0.905211	4.79143	1.65595e-06	0.000113969	Up
SLC35F2	86.1285	-4.45741	0.930626	-4.78969	1.67039e-06	0.000114294	Down
FBXL20	73.3591	-2.55831	0.534272	-4.7884	1.68118e-06	0.000114532	Down
KRT10	58.0222	-4.68876	0.980626	-4.78139	1.74087e-06	0.000117678	Down
R3HCC1L	44.0586	-3.2453	0.678883	-4.78035	1.74988e-06	0.000117678	Down
RPL11	786.721	-2.90691	0.608046	-4.78074	1.74648e-06	0.000117678	Down
REEP5	20.1907	-3.83867	0.80363	-4.77667	1.78223e-06	0.000119341	Down
PDS5A	116.462	-3.58	0.74999	-4.77339	1.81147e-06	0.000120782	Down
RNF141	8.69712	-6.85852	1.43781	-4.77011	1.84125e-06	0.000122248	Down
HEY1	52.2191	4.16027	0.872796	4.7666	1.87358e-06	0.00012387	Up
RFK	275.946	-3.60712	0.757029	-4.76484	1.89e-06	0.00012443	Down
DDX46	103.137	-2.77388	0.583389	-4.75478	1.98667e-06	0.000129875	Down
FAM162A	14.4138	-4.38941	0.923209	-4.75451	1.98928e-06	0.000129875	Down
LOC105371268	63.5732	3.0605	0.644458	4.74895	2.04479e-06	0.000132441	Up
EOMES	9.15905	6.47989	1.36451	4.74888	2.04549e-06	0.000132441	Up
SEMA3C	7.92546	5.68558	1.19781	4.74664	2.0682e-06	0.00013336	Up
GTPBP10	146.741	2.67614	0.564138	4.74378	2.09769e-06	0.000134708	Up
SLC29A4	31.3804	4.53214	0.955944	4.74101	2.1266e-06	0.000136007	Up
SH2D4A	744.972	2.83546	0.598536	4.73733	2.16555e-06	0.000137935	Up
EBF2	75.3242	3.02541	0.639055	4.73419	2.19929e-06	0.000139517	Up
SIX1	16.9256	5.6595	1.19745	4.72627	2.28681e-06	0.000144484	Up
COL22A1	27.9111	3.33428	0.706861	4.71702	2.3932e-06	0.000150598	Up
ACCSL	703.515	2.85496	0.606112	4.71029	2.47363e-06	0.000155037	Up
EIF3M	253.826	-2.92769	0.621881	-4.7078	2.5041e-06	0.000156322	Down
TXN	311.442	-3.57737	0.760259	-4.70546	2.53288e-06	0.000157491	Down
PPP3CA	50.1344	2.61298	0.555444	4.7043	2.54736e-06	0.000157765	Up
POLK	50.8588	3.10081	0.659273	4.70339	2.55883e-06	0.000157852	Up
SNRPD3	270.722	-2.15535	0.458929	-4.69647	2.647e-06	0.00016265	Down
LINS1	25.3088	-3.27939	0.698683	-4.69368	2.68334e-06	0.000164239	Down
EIF3J	148.047	-2.39635	0.510693	-4.69235	2.70089e-06	0.00016467	Down
RPS24	927.054	-2.28554	0.487923	-4.68422	2.81021e-06	0.000170672	Down
ZNF397	117.682	2.6937	0.57605	4.67617	2.92286e-06	0.000176148	Up
LOC105375835	37.8949	-4.73812	1.01318	-4.6765	2.91818e-06	0.000176148	Down
RPL39P3	80.9622	-4.31543	0.924822	-4.66623	3.06776e-06	0.000184171	Down
DLGAP4	40.2568	2.8189	0.604593	4.66247	3.12437e-06	0.000186854	Up
KARS1	125.518	-2.61666	0.561663	-4.65878	3.18091e-06	0.000188794	Down
TP53INP1	84.4711	3.24766	0.697002	4.65948	3.17013e-06	0.000188794	Up
KIAA0232	113.998	3.0438	0.654146	4.65309	3.26995e-06	0.000193347	Up
DDIT4	26.8192	4.45894	0.96062	4.64174	3.45495e-06	0.000203518	Up
CCT7	52.6274	-3.52322	0.759184	-4.6408	3.47065e-06	0.000203677	Down
TMEM126A	86.5796	-3.45986	0.745825	-4.63897	3.50142e-06	0.000204715	Down
CSNK2A2	129.651	-2.46964	0.532773	-4.63545	3.56164e-06	0.000207462	Down
CALM1	896.868	2.57817	0.556354	4.63405	3.58586e-06	0.000208099	Up
PRR23D2	8.61577	6.43416	1.38974	4.62975	3.66116e-06	0.000211685	Up
PTAR1	74.6853	-3.92004	0.846903	-4.62868	3.6801e-06	0.000211998	Down
LOC105371767	15.5568	-4.97499	1.07588	-4.62414	3.76164e-06	0.000215544	Down
TEFM	43.1937	-3.44099	0.744203	-4.62372	3.76916e-06	0.000215544	Down
SEM1	51.3434	-3.8276	0.829096	-4.61659	3.90096e-06	0.00022227	Down
MIEN1	13.5431	-5.14546	1.1157	-4.61186	3.99079e-06	0.000225746	Down
DIAPH1	22.0297	-3.14323	0.681537	-4.61197	3.98869e-06	0.000225746	Down
ZNF618	179.934	3.41722	0.741438	4.6089	4.04798e-06	0.000228158	Up
PCNX1	42.4583	-2.89129	0.627576	-4.60709	4.08353e-06	0.000229336	Down
RPS15A	458.974	-3.44286	0.747759	-4.60423	4.13985e-06	0.000231669	Down
MRPS21	138.28	-2.85957	0.621654	-4.59994	4.2261e-06	0.000234852	Down
RPL17P7	15.2958	-3.77501	0.820669	-4.59991	4.2267e-06	0.000234852	Down
AFTPH	86.0785	-3.18144	0.691824	-4.59863	4.25274e-06	0.000235464	Down
ZNF254	130.712	-4.48728	0.976385	-4.59581	4.31062e-06	0.000237828	Down
LOC124902750	8.95233	-5.07316	1.10442	-4.59353	4.35811e-06	0.000239605	Down
TOB1	88.8231	3.09006	0.673018	4.59134	4.40401e-06	0.000241281	Up
SLC25A24P1	12.5312	-4.4094	0.962034	-4.58341	4.57449e-06	0.00024802	Down
SUPT20HL2	47.2215	3.11665	0.679805	4.58463	4.54789e-06	0.00024802	Up
PCDH10	21.9424	5.68346	1.23986	4.58394	4.56295e-06	0.00024802	Up
HAP1	142.878	2.8117	0.614955	4.57221	4.82608e-06	0.000260758	Up
LOC107987270	17.8516	4.16433	0.911328	4.56952	4.88837e-06	0.000262314	Up
MFSD10	83.7809	3.6951	0.80856	4.56998	4.87781e-06	0.000262314	Up
SMOX	16.853	-3.99238	0.874011	-4.56788	4.92671e-06	0.00026347	Down
IRGQ	23.4163	-3.9992	0.876196	-4.56427	5.01239e-06	0.00026714	Down
CRYM	22.3109	3.83558	0.841856	4.5561	5.21118e-06	0.000276793	Up
SPRY1	14.1431	4.1456	0.910145	4.55488	5.24153e-06	0.000277465	Up
C2orf69	73.565	-2.78648	0.611887	-4.55392	5.26563e-06	0.000277802	Down
BTBD10	106.237	2.37115	0.521274	4.54876	5.39637e-06	0.000283744	Up
ADRM1	96.4013	2.59292	0.570129	4.54795	5.41697e-06	0.000283875	Up
IGFBP1	14.1423	5.01984	1.10782	4.53126	5.86316e-06	0.000306233	Up
CCSAP	88.4469	-2.19952	0.485622	-4.52929	5.91828e-06	0.000307995	Down
RPS8	577.125	-2.95652	0.652848	-4.52865	5.93621e-06	0.000307995	Down
WDR26	83.3731	-3.03539	0.671011	-4.52361	6.07944e-06	0.000314385	Down
RGS10	20.3234	-3.93739	0.870732	-4.52194	6.12763e-06	0.0003148	Down
RIPOR2	40.2975	4.2191	0.932921	4.52246	6.11241e-06	0.0003148	Up
PRMT2	43.4768	2.9191	0.645673	4.52101	6.15449e-06	0.000315146	Up
CACNA1C	26.5072	3.06314	0.677996	4.51793	6.24471e-06	0.00031846	Up
TMBIM1	45.1172	2.66028	0.588893	4.51742	6.25986e-06	0.00031846	Up
EI24	47.3437	3.3231	0.735821	4.51618	6.29645e-06	0.000319285	Up
MAST3	20.0066	-3.12384	0.69221	-4.51285	6.3961e-06	0.000323132	Down
ACTL8	880.309	2.60128	0.57649	4.51228	6.41356e-06	0.000323132	Up
STMP1	16.5604	-4.04587	0.896973	-4.51058	6.46491e-06	0.000324675	Down
TNPO3	235.106	2.1287	0.47242	4.50595	6.60754e-06	0.000330778	Up
PCLAF	10.6052	-5.09336	1.13057	-4.50511	6.63395e-06	0.000331042	Down
IER2	83.1045	2.66719	0.592324	4.50292	6.70256e-06	0.000333404	Up
DIS3	116.458	-3.1067	0.69082	-4.49712	6.88795e-06	0.000339993	Down
MFSD14B	91.6956	-2.89423	0.643536	-4.49738	6.87951e-06	0.000339993	Down
HNRNPU	463.009	-2.79939	0.622537	-4.49675	6.9001e-06	0.000339993	Down
NCAN	7.74516	6.25623	1.39248	4.49288	7.02661e-06	0.000344062	Up
GTF3C4	34.8571	-3.30997	0.736606	-4.49354	7.00499e-06	0.000344062	Down
TMEM161B	34.8259	-3.62629	0.807447	-4.49106	7.08693e-06	0.000345935	Down
RAB27A	38.6559	3.09855	0.690837	4.48521	7.28427e-06	0.000353366	Up
TBCA	91.0417	-2.08135	0.464007	-4.48561	7.27043e-06	0.000353366	Down
PAX6	15.0247	4.42402	0.991368	4.46254	8.09924e-06	0.000390483	Up
RPL37A	506.998	-2.64606	0.592926	-4.46271	8.09298e-06	0.000390483	Down
INSIG1	112.735	3.08991	0.692767	4.46025	8.18644e-06	0.000393476	Up
ACE2	56.244	2.89161	0.649033	4.45526	8.37904e-06	0.000401502	Up
CCDC27	90.5542	2.91722	0.655002	4.45375	8.43833e-06	0.00040311	Up
TM7SF3	13.5317	3.68302	0.827188	4.45245	8.48942e-06	0.000404318	Up
PTRH2	133.086	-1.90353	0.428185	-4.44558	8.76551e-06	0.000416012	Down
MT1H	11.8965	4.36889	0.982873	4.44502	8.78854e-06	0.000416012	Up
ANGEL2	13.7662	-3.71757	0.836467	-4.44438	8.81461e-06	0.000416012	Down
BARX2	21.9833	3.06558	0.69013	4.44203	8.91123e-06	0.00041931	Up
ZNF573	20.1032	3.04782	0.687035	4.4362	9.15609e-06	0.000428259	Up
DBF4	96.001	-2.40717	0.542555	-4.43674	9.13325e-06	0.000428259	Down
LINC01474	8.17847	-6.76921	1.52694	-4.43319	9.28486e-06	0.00043299	Down
NUDT9	14.0739	-4.31785	0.974178	-4.4323	9.32321e-06	0.000433488	Down
ZFAND4	16.7172	-3.36759	0.759924	-4.43149	9.35863e-06	0.000433847	Down
ARPC1B	32.5152	2.70476	0.611075	4.42624	9.58896e-06	0.00044191	Up
AOAH	92.9637	2.94986	0.666385	4.42666	9.57015e-06	0.00044191	Up
OXA1L	40.3052	-2.51101	0.568203	-4.41922	9.90593e-06	0.000453848	Down
PDIA6	66.6446	2.36966	0.536149	4.41977	9.88062e-06	0.000453848	Up
PMPCB	27.8778	-3.64017	0.823954	-4.41793	9.965e-06	0.000455223	Down
RPS23	1042.67	-2.70873	0.613505	-4.41517	1.00929e-05	0.000459725	Down
ARL13B	90.793	2.79457	0.633073	4.41429	1.01343e-05	0.000460273	Up
SGPP1	54.6222	-3.84744	0.871934	-4.41254	1.02167e-05	0.000461675	Down
NFIX	10.6162	4.9639	1.12499	4.41238	1.02241e-05	0.000461675	Up
MRPL35	64.1699	-3.27437	0.743386	-4.40468	1.05941e-05	0.000477008	Down
SLC9A9	23.1515	3.35111	0.761122	4.40285	1.06837e-05	0.000479666	Up
BOP1	11.0692	-4.33126	0.984083	-4.40132	1.07595e-05	0.000481686	Down
CCNO	34.6105	3.27577	0.744627	4.39921	1.08647e-05	0.000485013	Up
SUPT16H	144.91	-2.36035	0.536713	-4.39779	1.09359e-05	0.000485424	Down
SEC61B	168.815	-2.74065	0.623157	-4.398	1.09251e-05	0.000485424	Down
SLC9A3R1	21.7887	2.66851	0.607123	4.39534	1.10597e-05	0.000489533	Up
NPLOC4	12.495	-4.29985	0.978892	-4.39257	1.12017e-05	0.000493033	Down
CCNYL1	65.0143	-2.77428	0.631557	-4.39277	1.11918e-05	0.000493033	Down
NR2C1	93.1467	-2.47225	0.562948	-4.39161	1.12513e-05	0.000493828	Down
SNAI1	156.926	2.57465	0.586482	4.39	1.1335e-05	0.000496112	Up
PSMD12	73.377	-2.51164	0.572246	-4.3891	1.13823e-05	0.000496795	Down
AK6	11.3661	-6.13958	1.39955	-4.38681	1.15026e-05	0.000500649	Down
SRP54	96.4187	-3.02666	0.691175	-4.37901	1.19222e-05	0.000517475	Down
FLI1	13.0186	3.98277	0.910446	4.37453	1.21697e-05	0.00052676	Up
PFKFB2	32.3397	2.79518	0.639132	4.3734	1.22329e-05	0.000528035	Up
OSGEP	13.7372	-3.99894	0.914834	-4.37122	1.23554e-05	0.00053186	Down
NNT-AS1	4.9654	-6.04661	1.38478	-4.36648	1.26263e-05	0.000542033	Down
ASB8	85.814	2.73091	0.6256	4.36526	1.26971e-05	0.000543583	Up
MLNR	5.88448	-5.6776	1.30106	-4.36383	1.27806e-05	0.000545667	Down
NTRK2	43.0286	3.02424	0.693316	4.36199	1.28886e-05	0.000548783	Up
GPR39	15.3659	3.52217	0.807894	4.3597	1.30242e-05	0.000553052	Up
KLHL21	17.5408	-3.7756	0.866376	-4.35792	1.31303e-05	0.000556051	Down
SLC25A26	196.994	2.31383	0.531441	4.35388	1.33747e-05	0.000563357	Up
SIAH1	216.234	-2.8763	0.660627	-4.3539	1.33737e-05	0.000563357	Down
CCNP	38.4395	3.88974	0.89421	4.34991	1.36191e-05	0.000570583	Up
TRAM2	165.809	2.4452	0.562097	4.35014	1.36049e-05	0.000570583	Up
LINC01644	22.484	3.72804	0.857604	4.34703	1.37991e-05	0.000573521	Up
TCL1A	2956.59	2.69998	0.620989	4.34788	1.37462e-05	0.000573521	Up
RPS12P22	9.61283	-4.3157	0.992663	-4.3476	1.37632e-05	0.000573521	Down
CASP2	10.6161	4.98725	1.14774	4.34526	1.39113e-05	0.000576656	Up
MRPS22	34.9398	-3.40444	0.783591	-4.34466	1.39489e-05	0.000576688	Down
CRISPLD1	17.5954	-3.24606	0.747344	-4.34347	1.40252e-05	0.0005768	Down
TNFRSF10D	9.04519	5.89804	1.35788	4.34358	1.40182e-05	0.0005768	Up
RASA3	32.8429	2.50058	0.576503	4.33749	1.44118e-05	0.000591148	Up
MRPL17	54.8277	-2.83331	0.653582	-4.33505	1.45729e-05	0.000596195	Down
TMEM74	66.6644	2.9622	0.683684	4.3327	1.47289e-05	0.000601007	Up
NR2F2	25.33	3.81827	0.88307	4.32386	1.53321e-05	0.000623685	Up
RPL21P75	23.7177	-3.33532	0.771458	-4.3234	1.53642e-05	0.000623685	Down
ZHX3	373.017	2.8075	0.650345	4.31693	1.58212e-05	0.000638924	Up
REXO2	206.856	2.74569	0.635954	4.31743	1.57855e-05	0.000638924	Up
KAT2B	10.3204	-5.8196	1.3483	-4.31624	1.58706e-05	0.00063927	Down
LOC107985342	5.23182	-6.12341	1.41911	-4.31496	1.59632e-05	0.000641351	Down
RPL38	326.226	-3.13183	0.726102	-4.31321	1.609e-05	0.00064448	Down
LOC105375303	11.9566	4.7006	1.08993	4.31275	1.61233e-05	0.00064448	Up
MAST2	24.7206	-3.44936	0.801415	-4.30408	1.67681e-05	0.000668549	Down
NODAL	6.92094	5.48095	1.27365	4.30334	1.6824e-05	0.000669074	Up
ZNF791	38.5847	-3.49661	0.812711	-4.3024	1.68955e-05	0.000669884	Down
RABIF	59.2884	-2.82165	0.655901	-4.30195	1.69299e-05	0.000669884	Down
FAM13A	607.064	2.99646	0.697404	4.2966	1.73439e-05	0.000684538	Up
CDAN1	10.3669	-4.22137	0.983043	-4.29418	1.75338e-05	0.000690294	Down
STK31	169.667	2.36488	0.551129	4.29097	1.77895e-05	0.000698604	Up
USP21	16.8375	2.8583	0.666263	4.29005	1.78635e-05	0.000699757	Up
DYNLT1	60.1412	-2.97456	0.693503	-4.28918	1.79334e-05	0.000700743	Down
HACD3	51.8739	-3.53123	0.823497	-4.2881	1.80211e-05	0.00070242	Down
NUP155	152.102	-2.25042	0.525418	-4.28311	1.84299e-05	0.000716572	Down
MGRN1	77.2243	2.5328	0.591449	4.28237	1.84912e-05	0.000717174	Up
ZNF492	16.1651	-2.94379	0.688107	-4.27811	1.88491e-05	0.000729251	Down
SNAR-C4	80.8957	-8.70672	2.03689	-4.27452	1.91547e-05	0.000736308	Down
LOC101930665	6.26714	5.95152	1.3924	4.27428	1.91753e-05	0.000736308	Up
CD82	41.2782	2.84352	0.665095	4.27536	1.9083e-05	0.000736308	Up
LOC105376922	5.99117	-6.31968	1.47871	-4.27377	1.92195e-05	0.000736308	Down
SLIRP	161.449	-2.84534	0.665893	-4.27297	1.92889e-05	0.000737167	Down
LOC124905310	7.85098	-6.08368	1.42487	-4.26965	1.9578e-05	0.000746392	Down
SMIM30	21.9078	-3.49862	0.819548	-4.26897	1.96381e-05	0.000746869	Down
RPL27	342.187	-2.83421	0.664184	-4.2672	1.97941e-05	0.000750978	Down
TMEM160	22.7694	-2.90254	0.68057	-4.26487	2.00018e-05	0.000757026	Down
KIAA1191	154.877	-1.95682	0.459073	-4.26254	2.02113e-05	0.000763112	Down
MTA3	58.0041	-2.39844	0.56354	-4.25603	2.08089e-05	0.000783785	Down
FGF9	28.6131	3.36444	0.790762	4.25468	2.09344e-05	0.000786623	Up
MRPL20	243.1	-2.97629	0.699717	-4.25357	2.10393e-05	0.000788671	Down
SLC25A33	33.7484	-2.36201	0.555572	-4.25149	2.12352e-05	0.000794116	Down
FRMD4A	41.1277	3.33281	0.784338	4.2492	2.14531e-05	0.000800353	Up
NRDC	29.3471	-3.28895	0.774138	-4.24854	2.1517e-05	0.00080083	Down
KATNA1	43.8291	2.43683	0.5739	4.24608	2.17544e-05	0.000807748	Up
LDLR	17.5985	4.35123	1.02515	4.24448	2.19099e-05	0.000811599	Up
RPS27AP16	24.2128	-2.7178	0.640646	-4.24228	2.2126e-05	0.000815868	Down
UBTD2	30.8865	-2.74555	0.647192	-4.24225	2.21293e-05	0.000815868	Down
ARFIP1	119.672	2.38822	0.563132	4.24096	2.22565e-05	0.000818153	Up
CNKSR1	4.8238	-6.00301	1.41562	-4.24057	2.22957e-05	0.000818153	Down
PLIN2	125.456	-3.97362	0.937472	-4.23865	2.24871e-05	0.000823247	Down
KANSL3	24.9068	-2.47697	0.58468	-4.23646	2.27076e-05	0.000829382	Down
ZNF729	27.5866	-4.58288	1.08374	-4.22874	2.35003e-05	0.000856339	Down
ATP6V1E1	89.8009	-2.56807	0.607453	-4.22761	2.36191e-05	0.000858325	Down
TMED7	15.2756	-3.31937	0.785245	-4.22718	2.36643e-05	0.000858325	Down
C3orf56	498.06	2.69225	0.637322	4.22432	2.39665e-05	0.000867278	Up
NRIP3	49.2847	3.19665	0.757046	4.22254	2.41566e-05	0.00087039	Up
PDPN	136.699	2.27201	0.538077	4.22247	2.41636e-05	0.00087039	Up
SEMA4C	6.31786	-5.39348	1.27911	-4.21659	2.48028e-05	0.000891366	Down
ANKRD17	92.9762	-2.32651	0.551928	-4.21524	2.49513e-05	0.000894651	Down
CD83	55.8538	2.51997	0.599465	4.2037	2.62587e-05	0.000939378	Up
FRAT2	81.1869	-3.60954	0.859068	-4.2017	2.64923e-05	0.000943427	Down
FBXW12	177.105	3.32689	0.791784	4.20176	2.64846e-05	0.000943427	Up
LOC124900666	65.3845	2.57784	0.613715	4.20039	2.66457e-05	0.000946739	Up
EEF1B2	210.095	-2.33312	0.556184	-4.19487	2.73032e-05	0.000967904	Down
SRSF8BP	12.0399	5.73196	1.36681	4.19369	2.74455e-05	0.000970703	Up
CLDN18	39.4019	3.17447	0.757055	4.19319	2.7506e-05	0.000970703	Up
RPL4	652.17	-2.67664	0.639061	-4.18839	2.80938e-05	0.000989217	Down
HNRNPCL4	22.5658	-4.43821	1.06009	-4.18665	2.83098e-05	0.000994587	Down
RPL26P19	14.2439	-3.50594	0.83764	-4.18549	2.84549e-05	0.000996392	Down
URB2	14.4034	-4.38107	1.04679	-4.18523	2.84883e-05	0.000996392	Down
GINS2	146.942	2.33567	0.55829	4.18361	2.86915e-05	0.00100012	Up
NCALD	78.228	2.56118	0.612231	4.18336	2.87226e-05	0.00100012	Up
LOC124900660	5.15245	5.65074	1.35154	4.18096	2.90275e-05	0.0010085	Up
LOC124900971	45.5022	-4.3176	1.03287	-4.18021	2.91238e-05	0.0010096	Down
LINC02909	29.1443	3.28632	0.78675	4.17707	2.95283e-05	0.00102137	Up
LOC124905990	4.42457	-5.89088	1.41075	-4.17571	2.97064e-05	0.00102526	Down
CCNI2	28.186	3.0768	0.737068	4.17438	2.98796e-05	0.00102897	Up
MANEAL	15.3964	-4.05532	0.972292	-4.17088	3.03421e-05	0.00104261	Down
ACAT1	47.965	2.60086	0.623745	4.16975	3.04931e-05	0.00104551	Up
SLC7A8	360.458	2.83529	0.680397	4.16712	3.08472e-05	0.00105534	Up
CBX3	250.494	-2.45842	0.590419	-4.16386	3.12914e-05	0.0010682	Down
PPP1R3C	74.0639	2.75457	0.661704	4.16284	3.14314e-05	0.00107065	Up
GTF2A2	396.367	-2.67321	0.642732	-4.15913	3.1946e-05	0.00108582	Down
KIAA1671	38.8044	3.94738	0.949523	4.15723	3.22133e-05	0.00109253	Up
LOC105376033	5.96719	-6.31461	1.51922	-4.15649	3.23181e-05	0.00109372	Down
YOD1	31.315	-3.20316	0.771785	-4.15033	3.31995e-05	0.00112113	Down
CNTN5	39.9928	2.98076	0.718786	4.14694	3.36946e-05	0.00113296	Up
TMEM167A	353.351	-2.19057	0.528178	-4.14741	3.36252e-05	0.00113296	Down
DNAL1	57.1959	-2.37987	0.5746	-4.14178	3.44618e-05	0.00115628	Down
ASPM	196.366	-2.22758	0.538115	-4.1396	3.4791e-05	0.00116483	Down
PRRG2	10.5637	5.5143	1.33228	4.139	3.48825e-05	0.0011654	Up
ANKRD28	21.9385	-2.42111	0.585071	-4.13814	3.50134e-05	0.00116729	Down
FAM87A	4.78914	5.55301	1.34308	4.13452	3.55694e-05	0.00118331	Up
CD36	176.829	2.58012	0.62412	4.134	3.56496e-05	0.00118346	Up
WDR7	96.9461	2.59331	0.627715	4.13135	3.60639e-05	0.00119216	Up
POLR2L	132.676	-3.15406	0.76342	-4.1315	3.60411e-05	0.00119216	Down
TATDN1	23.0468	-3.12437	0.757599	-4.12404	3.72283e-05	0.00122765	Down
ZIM2	96.5917	2.80209	0.67952	4.12363	3.72942e-05	0.00122765	Up
MTREX	47.302	-2.7854	0.675627	-4.12269	3.74479e-05	0.00123013	Down
ABLIM1	37.586	3.48292	0.845818	4.11782	3.82473e-05	0.00125376	Up
MYT1L	31.7713	4.23902	1.02967	4.11687	3.8405e-05	0.0012563	Up
ING3	284.566	2.42618	0.589811	4.11349	3.89716e-05	0.00127218	Up
RPL21P16	41.3749	-2.99636	0.728663	-4.11213	3.92029e-05	0.00127707	Down
PITX2	17.1632	3.32642	0.809361	4.10993	3.95772e-05	0.00128659	Up
RPL36AL	202.539	-3.40476	0.828621	-4.10894	3.97476e-05	0.00128945	Down
MAGEB2	28.2059	-4.95153	1.20837	-4.09769	4.17288e-05	0.00134814	Down
SLC2A3	1730.53	-3.60452	0.879572	-4.09804	4.1666e-05	0.00134814	Down
KLHL25	9.51939	4.73834	1.15661	4.09673	4.19026e-05	0.00135097	Up
RPL31	680.661	-2.61467	0.638438	-4.09541	4.21421e-05	0.0013559	Down
RAB29	103.93	2.57012	0.628276	4.09075	4.29975e-05	0.00138059	Up
COG5	106.829	2.44388	0.59749	4.09025	4.30911e-05	0.00138077	Up
TMEM138	81.8664	-2.97929	0.728807	-4.0879	4.35288e-05	0.00139195	Down
NDUFAF5	12.7864	-3.06784	0.750582	-4.08728	4.36453e-05	0.00139283	Down
RPL36AP37	78.6102	-2.46058	0.603221	-4.07906	4.52172e-05	0.00144006	Down
CDKL5	42.9928	3.21243	0.787843	4.0775	4.55221e-05	0.0014439	Up
CTB-30L5.1	8.29398	5.7502	1.4102	4.07757	4.55088e-05	0.0014439	Up
NCL	959.556	-2.74404	0.673119	-4.0766	4.56984e-05	0.00144656	Down
RBFOX1	24.933	2.85259	0.700001	4.07512	4.599e-05	0.00145286	Up
PSMG1	109.691	2.34449	0.575451	4.07418	4.61768e-05	0.00145582	Up
GATA6	150.625	-3.56234	0.875455	-4.06913	4.71887e-05	0.0014788	Down
PDCL3	751.155	-2.16108	0.531073	-4.06927	4.71607e-05	0.0014788	Down
LOC107985593	6.31539	-5.19704	1.27716	-4.06921	4.71735e-05	0.0014788	Down
RPP30	120.866	-2.45701	0.604294	-4.06592	4.78437e-05	0.00149633	Down
NIPAL3	24.7324	2.80736	0.690671	4.06469	4.80971e-05	0.00150126	Up
BTG4	201.11	2.79174	0.686949	4.06397	4.8246e-05	0.00150291	Up
HIC2	56.8585	2.49083	0.61303	4.06314	4.84167e-05	0.001503	Up
GFRA1	29.5987	3.35651	0.82611	4.06303	4.84405e-05	0.001503	Up
CHASERR	8.21717	-3.8581	0.950488	-4.05907	4.92685e-05	0.00152171	Down
RGS22	9.94992	4.46385	1.09981	4.05876	4.9335e-05	0.00152171	Up
APH1A	28.6434	2.36495	0.582652	4.05895	4.92945e-05	0.00152171	Up
CCDC50	68.7923	2.91096	0.717797	4.05541	5.00463e-05	0.00154062	Up
ERICH5	13.3903	3.65326	0.901847	4.05087	5.10271e-05	0.00156773	Up
PRKN	17.498	-3.14344	0.776631	-4.04753	5.17613e-05	0.00158718	Down
BACH1	345.33	2.46671	0.609757	4.04541	5.22327e-05	0.00159539	Up
ATP1B3	120.95	-2.3242	0.574479	-4.04575	5.21561e-05	0.00159539	Down
RPS28P7	100.149	-2.91115	0.719722	-4.04483	5.23609e-05	0.00159619	Down
DSTN	178.895	2.23813	0.553427	4.04413	5.25176e-05	0.00159786	Up
LOC105377465	6.34324	5.33526	1.31961	4.04307	5.27568e-05	0.00160203	Up
FOSB	31.2735	4.03	0.997577	4.03979	5.34989e-05	0.00161632	Up
SLC26A2	16.267	3.45604	0.855467	4.03994	5.3464e-05	0.00161632	Up
VDAC2P5	16.0287	-3.02461	0.748734	-4.03962	5.3537e-05	0.00161632	Down
ZNF681	14.6298	-4.84373	1.20028	-4.03548	5.44903e-05	0.00164194	Down
TTC14	44.2125	-2.68405	0.666192	-4.02895	5.60276e-05	0.00168502	Down
RPL19	625.621	-2.59571	0.646357	-4.01591	5.92156e-05	0.00177749	Down
TSEN54	5.27899	-6.13824	1.52873	-4.01526	5.93792e-05	0.00177807	Down
LRPPRC	212.112	-2.8591	0.712116	-4.01494	5.9462e-05	0.00177807	Down
KPNA7	930.076	2.93207	0.730409	4.01428	5.96279e-05	0.00177964	Up
CAMLG	82.8807	2.0422	0.50931	4.00975	6.07837e-05	0.00181068	Up
EIF4G2	587.225	-2.15372	0.53722	-4.009	6.09766e-05	0.00181298	Down
MKKS	31.3377	-4.08148	1.01842	-4.00765	6.13262e-05	0.00181992	Down
JARID2	264.061	2.88262	0.719467	4.0066	6.15983e-05	0.00182454	Up
CREB3L2	106.176	2.99049	0.747065	4.00298	6.25489e-05	0.0018492	Up
WDR37	59.2265	2.50682	0.626775	3.99956	6.34615e-05	0.00187265	Up
MZT1	85.5479	-3.47882	0.870435	-3.99665	6.42444e-05	0.00188896	Down
TRIM60	95.4725	-3.03503	0.7594	-3.99661	6.42554e-05	0.00188896	Down
IL1RAPL1	39.6921	3.40221	0.851597	3.9951	6.46668e-05	0.0018975	Up
DYNC2I2	31.5385	2.7364	0.685182	3.99368	6.50551e-05	0.00190343	Up
FAM135B	10.5927	3.4483	0.863483	3.99347	6.5112e-05	0.00190343	Up
RTL10	16.2661	2.881	0.721852	3.99112	6.57613e-05	0.00191527	Up
SYNJ2BP	62.3229	2.73295	0.68471	3.9914	6.56844e-05	0.00191527	Up
CLMN	8.25459	5.73807	1.43795	3.99045	6.59489e-05	0.00191717	Up
TFAP2B	19.8797	3.3435	0.837978	3.98996	6.60848e-05	0.00191756	Up
MAGEB1	5.11617	-6.0954	1.52791	-3.98937	6.62493e-05	0.00191878	Down
ADAM19	42.9581	2.66011	0.667197	3.98699	6.69164e-05	0.00192741	Up
MXD1	76.2084	2.79958	0.702127	3.98729	6.68313e-05	0.00192741	Up
UCHL5	27.0362	2.48145	0.622384	3.98701	6.69114e-05	0.00192741	Up
LOC124901684	80.3654	2.409	0.604829	3.98294	6.80669e-05	0.00195695	Up
PLEKHB1	25.8186	2.8074	0.705341	3.98021	6.88549e-05	0.00197598	Up
TAF1D	83.7982	-2.2237	0.559078	-3.97745	6.9659e-05	0.0019954	Down
MOB1B	71.9269	-2.62407	0.659964	-3.97608	7.00616e-05	0.00200328	Down
CPSF2	312.126	2.17584	0.548464	3.96715	7.27367e-05	0.00207598	Up
ZNF28	19.4109	-3.26684	0.824822	-3.96066	7.4743e-05	0.00212362	Down
NOL6	18.1741	-3.32079	0.838581	-3.96	7.49483e-05	0.00212362	Down
TMEM65	19.6475	-3.0775	0.77705	-3.96049	7.47952e-05	0.00212362	Down
UBP1	57.1021	-2.73157	0.689734	-3.96033	7.48467e-05	0.00212362	Down
LOC124903854	29.284	3.12827	0.790125	3.95921	7.51984e-05	0.00212687	Up
SECISBP2	144.125	2.3087	0.583257	3.95829	7.54891e-05	0.00213124	Up
SIGLEC10	60.5606	2.35316	0.594711	3.95681	7.59558e-05	0.00214056	Up
MINPP1	8.58321	-3.933	0.994109	-3.95631	7.61155e-05	0.00214121	Down
MTG1	10.8039	-3.61559	0.914397	-3.95407	7.68316e-05	0.00215748	Down
FUBP3	18.0424	-2.39457	0.605688	-3.95348	7.70241e-05	0.00215902	Down
TSR1	51.843	-2.47781	0.626894	-3.95251	7.73342e-05	0.00215998	Down
DPF3	25.2424	2.95851	0.748508	3.95254	7.73256e-05	0.00215998	Up
ABCB4	74.8406	3.18485	0.805893	3.95195	7.75184e-05	0.00216127	Up
CENPF	346.959	-2.96842	0.752099	-3.94684	7.91882e-05	0.00220391	Down
BMP6	298.09	2.44288	0.619119	3.94573	7.95567e-05	0.00221024	Up
SERINC3	146.566	1.94977	0.494372	3.94394	8.01537e-05	0.00222288	Up
PSMA3	248.246	-2.46851	0.626056	-3.94295	8.04858e-05	0.00222422	Down
STC2	34.1159	4.43589	1.12501	3.94297	8.04779e-05	0.00222422	Up
ATP5F1E	15.0785	-3.34966	0.851252	-3.93498	8.32024e-05	0.00229269	Down
FLT1	5.31049	5.12589	1.3027	3.93483	8.32561e-05	0.00229269	Up
ERICH1	122.924	2.23746	0.569099	3.93158	8.43903e-05	0.00230866	Up
TULP3	197.492	1.75224	0.445742	3.93106	8.45727e-05	0.00230866	Up
PPP1R14B	6.84882	-4.69839	1.19514	-3.93126	8.4501e-05	0.00230866	Down
PRPF19	18.1087	-2.72066	0.691858	-3.93239	8.41051e-05	0.00230866	Down
HNRNPH3	83.7121	-2.20607	0.561035	-3.93215	8.419e-05	0.00230866	Down
ZNF98	26.0095	-3.21486	0.818347	-3.92849	8.54816e-05	0.00232941	Down
UBE2FP1	3.84504	-5.68084	1.44663	-3.92695	8.60299e-05	0.00234028	Down
EIF3A	303.698	-2.26844	0.577921	-3.92517	8.66694e-05	0.00235359	Down
GTSE1	78.5838	2.12753	0.542438	3.92216	8.77592e-05	0.00237906	Up
LOC124904663	6.6882	-5.36465	1.36861	-3.91978	8.86307e-05	0.00239441	Down
ZBTB5	50.9545	2.32653	0.593506	3.91997	8.85582e-05	0.00239441	Up
B3GALNT1	29.6447	3.29302	0.840233	3.91918	8.88522e-05	0.00239626	Up
MOS	16.9703	3.60179	0.919789	3.91589	9.00726e-05	0.002425	Up
DYNC2H1	126.343	2.32952	0.59499	3.91522	9.0321e-05	0.00242751	Up
ULBP3	6.21717	5.3604	1.37094	3.91002	9.22886e-05	0.00247615	Up
ZNF670	21.8772	-3.39323	0.867989	-3.9093	9.25631e-05	0.00247927	Down
MAT2A	220.374	-2.16735	0.554501	-3.90865	9.28115e-05	0.00248168	Down
LRRC17	104.903	2.63212	0.673609	3.90749	9.32601e-05	0.00248943	Up
MYDGF	80.106	2.68103	0.686232	3.90689	9.34902e-05	0.00249132	Up
CATSPERG	5.21026	5.6937	1.45775	3.9058	9.39126e-05	0.00249833	Up
JUN	11.1122	4.02878	1.03165	3.90519	9.41517e-05	0.00250045	Up
CSMD1	20.6181	2.2527	0.577087	3.90357	9.4785e-05	0.00251093	Up
BCL6	15.9288	3.8895	0.996448	3.90336	9.48671e-05	0.00251093	Up
H1-0	83.6505	2.47294	0.634107	3.89989	9.62383e-05	0.00254293	Up
KIF1A	20.9099	3.42949	0.879531	3.89923	9.64995e-05	0.00254554	Up
LOC105372321	117.558	-3.34587	0.858897	-3.89554	9.79792e-05	0.00258023	Down
VEZF1	29.0796	2.95577	0.759078	3.89389	9.86494e-05	0.00259352	Up
MAP4K3	28.5931	-2.3721	0.609633	-3.89103	9.98177e-05	0.00261984	Down
ATXN7L3B	84.0645	2.28504	0.587835	3.88721	0.000101405	0.00265704	Up
MFAP2	11.3438	4.39441	1.13079	3.88613	0.000101856	0.00266393	Up
MYLK3	8.80004	-4.4493	1.14506	-3.88565	0.000102058	0.00266393	Down
C1DP1	5.73123	-6.258	1.61083	-3.88496	0.000102348	0.00266393	Down
MARCKSL1	12.4463	-3.96704	1.02108	-3.88514	0.000102271	0.00266393	Down
MGAT5	164.438	2.45101	0.631141	3.88346	0.000102981	0.00267597	Up
WWC3	16.3159	3.97699	1.02481	3.88072	0.000104147	0.00270168	Up
CENPA	47.9744	-2.31725	0.597178	-3.88033	0.000104315	0.00270168	Down
BET1	16.3372	-3.6137	0.93215	-3.87673	0.000105869	0.00273739	Down
SLCO4C1	8.12767	-4.5081	1.16352	-3.87454	0.000106825	0.00275757	Down
EXOC3L2	31.8141	3.11851	0.805178	3.87306	0.000107476	0.00276526	Up
BAALC	36.1787	2.59016	0.668706	3.8734	0.000107327	0.00276526	Up
CTTN	41.2716	2.26487	0.585143	3.87062	0.000108559	0.00277462	Up
UBE2L3	214.094	-2.28437	0.59007	-3.87136	0.00010823	0.00277462	Down
DAND5	7.63783	5.02891	1.29928	3.87055	0.000108592	0.00277462	Up
XPO1	302.541	-2.47423	0.639296	-3.87025	0.000108725	0.00277462	Down
FBXO11	43.6244	-2.54917	0.658456	-3.87143	0.000108198	0.00277462	Down
PXK	158.765	2.50336	0.646923	3.86964	0.000108996	0.002777	Up
MYO5A	71.1077	-2.63967	0.683026	-3.86468	0.000111237	0.0028178	Down
CADM1	58.7035	2.3005	0.595249	3.86476	0.000111196	0.0028178	Up
MAT2B	96.4818	2.48471	0.642958	3.8645	0.000111317	0.0028178	Up
SNRNP200	68.3354	-2.25635	0.583792	-3.86499	0.000111095	0.0028178	Down
LOC644656	10.7148	6.13583	1.58805	3.86375	0.000111661	0.00282195	Up
DENR	87.3615	-3.00748	0.778558	-3.86288	0.000112058	0.00282745	Down
DNAJC3-DT	21.7109	3.55834	0.921286	3.86236	0.000112296	0.00282887	Up
PCDH17	13.7648	4.21035	1.09026	3.86179	0.000112562	0.00283102	Up
APOC1	29.7399	-3.50469	0.907652	-3.86127	0.000112797	0.00283241	Down
DNAH14	23.8459	-2.82239	0.731344	-3.85918	0.000113769	0.00285223	Down
UBE2B	68.7506	-2.09411	0.542883	-3.85738	0.000114607	0.00286865	Down
ENTPD1	9.83067	-3.37928	0.877316	-3.85184	0.000117235	0.00292976	Down
DAD1	56.9289	-2.69868	0.701082	-3.8493	0.000118454	0.00294628	Down
BTAF1	164.277	-2.78977	0.724748	-3.84929	0.00011846	0.00294628	Down
LOC107985923	3.54789	-5.56728	1.44609	-3.84989	0.00011817	0.00294628	Down
MRPS17	51.6221	-3.77407	0.980647	-3.84855	0.000118819	0.0029505	Down
LOC102724851	27.3043	2.72091	0.707265	3.84709	0.000119531	0.00296349	Up
RNFT1-DT	6.38734	-4.60213	1.19669	-3.84572	0.0001202	0.00297397	Down
TRMT10A	32.6926	-3.64889	0.948885	-3.84545	0.000120333	0.00297397	Down
FAM174B	52.9746	2.96785	0.772083	3.84395	0.000121071	0.00298435	Up
KLHDC3	71.4817	2.67003	0.69463	3.84382	0.000121134	0.00298435	Up
WDR53	35.7936	2.14199	0.557432	3.8426	0.000121735	0.00298704	Up
QTRT2	123.967	1.96122	0.510409	3.84244	0.000121815	0.00298704	Up
FAM172BP	47.6248	2.76107	0.718435	3.84317	0.000121455	0.00298704	Up
DAAM1	396.258	2.14775	0.559061	3.8417	0.000122184	0.0029914	Up
ETFA	272.886	2.29767	0.598166	3.8412	0.000122433	0.00299283	Up
PURA	4.3494	-5.85738	1.52513	-3.84057	0.000122747	0.00299582	Down
SKP2	291.372	2.43033	0.632982	3.83948	0.000123293	0.00300448	Up
ZNF667	16.7421	3.62423	0.944094	3.83884	0.000123615	0.00300765	Up
ELAVL2	41.8204	2.38855	0.62256	3.83666	0.000124719	0.00302879	Up
TOMM70	89.2053	-1.77543	0.462791	-3.83636	0.000124871	0.00302879	Down
MMP26	12.1096	3.53307	0.921411	3.83441	0.000125864	0.00304817	Up
RPL26P32	5.81442	-4.65785	1.21491	-3.83392	0.000126118	0.0030496	Down
LOC124902763	4.35293	-5.85589	1.52757	-3.83346	0.000126352	0.00305056	Down
CADM2	13.5572	4.32452	1.12826	3.83293	0.000126628	0.00305252	Up
DCUN1D5	59.165	2.02973	0.529619	3.83244	0.000126878	0.00305385	Up
TDRD1	169.129	2.87408	0.750226	3.83095	0.000127652	0.00306775	Up
TLE6	234.365	2.8695	0.74928	3.82967	0.000128314	0.00307894	Up
RPL39	381.395	-3.47329	0.907043	-3.82924	0.00012854	0.00307965	Down
APC2	15.8688	3.26392	0.852756	3.8275	0.000129451	0.00308597	Up
PPM1E	26.3178	-2.26695	0.592321	-3.82723	0.000129591	0.00308597	Down
ASCC1	28.6436	-3.07275	0.802813	-3.82748	0.00012946	0.00308597	Down
RSPO2	92.187	2.69495	0.704033	3.82787	0.000129257	0.00308597	Up
PDPK1	78.3635	1.89905	0.496415	3.82554	0.000130487	0.00310258	Up
MRNIP	15.7166	3.19333	0.835085	3.82396	0.000131325	0.00311778	Up
ZNF398	10.7946	-4.19193	1.0964	-3.82338	0.000131636	0.00312042	Down
PDCD11	66.5374	-2.84691	0.745227	-3.82019	0.00013335	0.00315629	Down
RB1CC1	719.206	-2.39555	0.627159	-3.81969	0.000133617	0.00315783	Down
HK1	12.2302	-3.79207	0.993117	-3.81835	0.000134349	0.00317036	Down
LTBP2	7.82096	4.09983	1.07385	3.81789	0.000134595	0.00317139	Up
PRPH	22.0023	-2.97053	0.77879	-3.81429	0.000136577	0.00320964	Down
LMLN	27.0639	2.84498	0.745894	3.81419	0.000136628	0.00320964	Up
LOC100127938	7.51072	5.03336	1.31991	3.8134	0.000137069	0.00321517	Up
L3MBTL2-AS1	7.34406	5.57022	1.46112	3.81231	0.000137676	0.00322458	Up
GDPD1	11.6634	-5.34277	1.40188	-3.81114	0.000138327	0.00322537	Down
GTF3C6	178.621	-3.12712	0.820497	-3.81125	0.000138265	0.00322537	Down
CFAP92	112.926	2.11692	0.555456	3.81115	0.000138323	0.00322537	Up
TMEM14B	136.035	2.12917	0.55878	3.81039	0.000138746	0.00323032	Up
RPF1	133.167	-2.40246	0.630804	-3.80857	0.000139773	0.00324942	Down
MTSS1	70.4207	2.32937	0.611718	3.80791	0.000140146	0.00324988	Up
C4orf47	70.214	2.25411	0.591972	3.8078	0.000140208	0.00324988	Up
CAMSAP2	27.7624	-2.59683	0.682094	-3.80715	0.000140577	0.00325361	Down
GEMIN6	47.1584	-2.97406	0.781516	-3.80551	0.000141514	0.00326567	Down
PUM1	28.3782	-2.28737	0.601062	-3.80555	0.00014149	0.00326567	Down
RORA	6.51578	-3.36072	0.884706	-3.79869	0.000145465	0.0033519	Down
HMGXB4	115.414	1.97665	0.520498	3.79762	0.000146092	0.00335647	Up
LOC101927566	11.9646	4.46024	1.17444	3.79777	0.000146004	0.00335647	Up
EXOC5	189.042	1.90044	0.500854	3.7944	0.000148003	0.0033954	Up
POMP	276.992	-2.86259	0.754654	-3.79324	0.000148694	0.00340626	Down
ZNF91	30.0203	-2.88411	0.760973	-3.79003	0.000150632	0.00344562	Down
REXO1L8P	5.91463	5.86251	1.5477	3.78789	0.000151931	0.00347027	Up
BORCS5	91.399	1.93046	0.509718	3.78732	0.000152283	0.00347326	Up
GNPDA1	34.2279	2.59737	0.686036	3.78606	0.000153056	0.00348582	Up
LMAN2	99.2074	2.47981	0.655209	3.78476	0.000153854	0.00349889	Up
PDE4DIP	28.8631	-1.96443	0.519164	-3.78384	0.000154428	0.00350686	Down
LINC01152	129.245	2.04904	0.54165	3.78296	0.000154977	0.00351423	Up
PPIAP22	178.112	-1.9419	0.513626	-3.78076	0.000156348	0.0035402	Down
C1DP3	8.6698	-4.93518	1.30592	-3.77908	0.000157411	0.00355912	Down
CHD1	125.099	-2.09373	0.554206	-3.7779	0.000158157	0.00357085	Down
ST6GAL1	11.5065	-4.80363	1.27178	-3.77709	0.000158672	0.00357732	Down
LOC124905999	10.0072	-3.31772	0.879179	-3.77365	0.000160874	0.00362175	Down
CDIN1	41.6344	-2.34166	0.620738	-3.77239	0.000161692	0.00363153	Down
WDCP	123.68	1.9753	0.523637	3.77227	0.000161772	0.00363153	Up
FLOT1	4.83304	4.96499	1.31668	3.77084	0.000162702	0.00363792	Up
UHRF1BP1L	134.863	1.85626	0.492278	3.77076	0.000162753	0.00363792	Up
TOR2A	26.8571	3.30906	0.87744	3.77126	0.000162425	0.00363792	Up
LAD1	151.36	2.26729	0.601677	3.76829	0.000164373	0.00366888	Up
ZNF480	15.2433	-3.55963	0.94483	-3.76749	0.000164899	0.0036725	Down
PIAS1	483.317	2.17053	0.576145	3.76733	0.000165003	0.0036725	Up
RNU5A-8P	4.80665	-5.99788	1.59346	-3.76406	0.000167176	0.00371032	Down
SLC37A1	3.68482	5.1945	1.38001	3.76409	0.000167154	0.00371032	Up
SH3KBP1	71.2063	2.194	0.582961	3.76354	0.000167525	0.00371279	Up
ZBTB39	71.184	3.06522	0.815292	3.75966	0.000170147	0.00376558	Up
RIOX2	89.1753	2.32012	0.617351	3.75818	0.000171154	0.00378252	Up
HERC2P6	73.7027	2.69274	0.717044	3.75533	0.000173113	0.00380791	Up
ZNF701	35.3541	-3.10639	0.827247	-3.7551	0.000173274	0.00380791	Down
ZNF395	20.292	3.41868	0.910206	3.75594	0.000172693	0.00380791	Up
RAP1A	19.9584	-2.83175	0.754059	-3.75534	0.000173106	0.00380791	Down
SETD6	14.7136	2.66352	0.709612	3.75348	0.000174396	0.00382692	Up
SMIM15	56.3208	-2.2529	0.60027	-3.75315	0.000174628	0.00382692	Down
PCYT1B	15.1751	3.17802	0.847143	3.75146	0.000175807	0.00383356	Up
NPRL3	12.7713	-2.85277	0.760264	-3.75234	0.000175189	0.00383356	Down
ALG2	29.5533	-2.61496	0.697079	-3.75131	0.00017591	0.00383356	Down
LOC105378979	399.57	2.51968	0.671665	3.75139	0.000175856	0.00383356	Up
TSC1	110.065	2.43481	0.649381	3.74944	0.000177233	0.00385704	Up
FAM83D	46.1362	-2.8693	0.765811	-3.74675	0.00017914	0.00388965	Down
KALRN	129.552	2.48281	0.662678	3.74663	0.000179228	0.00388965	Up
EFNA4	13.4774	-3.25908	0.870353	-3.74455	0.000180716	0.00391651	Down
ELOVL7	22.6317	-3.10009	0.827998	-3.74408	0.000181057	0.00391848	Down
SLC5A11	43.9635	3.56928	0.953403	3.74373	0.000181309	0.00391853	Up
TRIM61	132.195	-1.95772	0.523143	-3.74223	0.000182393	0.00393653	Down
NUP50-DT	10.8465	-4.37392	1.16958	-3.73974	0.000184211	0.00395193	Down
CRNKL1	53.5464	-1.82012	0.486636	-3.74021	0.000183866	0.00395193	Down
ZNF675	115.066	-3.27483	0.875516	-3.74045	0.000183689	0.00395193	Down
LIAS	33.0192	-2.7729	0.741511	-3.73953	0.000184368	0.00395193	Down
GAS5	207.558	-2.21084	0.591107	-3.74017	0.000183899	0.00395193	Down
NSA2	164.881	-2.82341	0.755226	-3.73849	0.000185128	0.00396281	Down
RPS28	327.562	-2.56491	0.68636	-3.73698	0.000186245	0.00398126	Down
FOS	240.95	3.05708	0.818142	3.73661	0.000186518	0.00398168	Up
NPAS3	71.7268	2.77523	0.742864	3.73585	0.00018708	0.00398823	Up
RASA3-IT1	3.8878	5.23396	1.4021	3.73295	0.000189248	0.00402897	Up
LOC124902686	6.57287	6.02239	1.61359	3.73228	0.000189751	0.0040342	Up
LOC124903466	4.59438	-5.93412	1.59021	-3.73166	0.000190226	0.00403881	Down
SSBP1	32.5556	-3.42212	0.917156	-3.73123	0.000190544	0.0040401	Down
DAB2	46.7931	-3.85235	1.03268	-3.73045	0.00019114	0.00404725	Down
SLC43A3	35.1354	2.78021	0.745639	3.72863	0.000192527	0.00407112	Up
WDR36	59.1746	-2.80243	0.752157	-3.72587	0.000194646	0.0041104	Down
DPP6	50.4039	2.37731	0.639167	3.71938	0.000199709	0.00421163	Up
TOMM22	33.8599	-2.84091	0.763929	-3.71881	0.000200164	0.00421554	Down
LIN28B	37.2075	-2.71733	0.730835	-3.71812	0.000200711	0.0042214	Down
TBL1XR1	119.579	-2.2648	0.609548	-3.71554	0.00020277	0.00425899	Down
TMED4	20.1218	2.74634	0.739252	3.71502	0.00020319	0.00426209	Up
ZNF273	56.0341	-2.28401	0.615434	-3.71122	0.000206266	0.00432083	Down
GCFC2	22.6709	-3.19986	0.862726	-3.709	0.000208076	0.00435294	Down
HGH1	7.06867	-4.12039	1.11121	-3.70804	0.000208869	0.00436369	Down
RPL21P97	6.0259	-4.62754	1.24831	-3.70704	0.000209699	0.00437519	Down
SNHG16	169.171	-2.75091	0.742327	-3.70579	0.000210736	0.004391	Down
LOC105371267	5.25002	5.69897	1.53858	3.70406	0.00021218	0.0044045	Up
CORO1A	3.90863	-5.05853	1.36586	-3.70354	0.000212612	0.0044045	Down
TMC7	7.05811	-5.23849	1.41462	-3.7031	0.000212982	0.0044045	Down
MEG8	7.88123	5.67158	1.53133	3.70369	0.000212482	0.0044045	Up
SPPL3	122.642	-2.07662	0.560796	-3.70299	0.000213071	0.0044045	Down
UQCRB	98.4519	-2.44742	0.660797	-3.70374	0.000212444	0.0044045	Down
ARF5	45.3491	2.24243	0.605929	3.70081	0.00021491	0.00443665	Up
DTX2	17.7769	3.17518	0.85836	3.69912	0.000216347	0.00446032	Up
DIO3	10.0889	4.18262	1.131	3.69815	0.000217173	0.00446032	Up
LINC00540	4.8294	-6.01164	1.62549	-3.69836	0.000216999	0.00446032	Down
ADAT2	8.67145	-4.27396	1.15571	-3.69813	0.000217195	0.00446032	Down
LINC02204	137.97	2.40332	0.650052	3.69711	0.000218065	0.00447232	Up
REXO1L1P	21.5678	7.15424	1.93673	3.69397	0.000220777	0.00452203	Up
PTPRT-DT	38.1681	2.65374	0.718464	3.69363	0.000221074	0.0045222	Up
GPR143	83.346	1.91402	0.518507	3.69141	0.000223011	0.0045495	Up
CCDC15	93.6379	1.9246	0.521416	3.69111	0.000223279	0.0045495	Up
PPIA	1141.33	-1.88136	0.509657	-3.69141	0.000223012	0.0045495	Down
FSTL4	37.0122	2.67039	0.723667	3.69008	0.000224181	0.00456193	Up
SMG5	12.8781	-3.22095	0.873132	-3.68896	0.000225171	0.00457614	Down
TMEM209	149.948	-1.75666	0.476568	-3.68606	0.000227752	0.0046226	Down
MSL3	88.46	1.75711	0.47683	3.68499	0.000228711	0.00463606	Up
ZNF100	8.13085	-4.35787	1.18282	-3.6843	0.000229329	0.0046362	Down
PLEK2	118.479	2.50738	0.680615	3.684	0.000229605	0.0046362	Up
KRBOX1	12.7558	-3.05437	0.829075	-3.68407	0.000229535	0.0046362	Down
GAS7	77.0658	2.41672	0.656111	3.6834	0.000230144	0.00464108	Up
PLPP1	4.8994	-5.39446	1.46473	-3.68291	0.000230588	0.00464406	Down
TBC1D14	65.7419	2.37531	0.645093	3.68212	0.000231299	0.00465241	Up
RPL26	777.854	-3.17147	0.861807	-3.68002	0.000233216	0.00468496	Down
SMARCA2	182.412	2.00946	0.54615	3.67932	0.000233857	0.00469182	Up
CEBPZ	101.276	-2.55328	0.694033	-3.67889	0.000234247	0.00469363	Down
CLUL1	9.67758	3.1536	0.857361	3.67826	0.000234826	0.00469922	Up
NDUFS5	29.1161	-2.48446	0.675531	-3.67779	0.000235268	0.00470206	Down
ADAM12	31.7457	3.40945	0.927515	3.6759	0.000237016	0.00473096	Up
MRPL46	17.8185	-2.64504	0.719704	-3.67517	0.000237688	0.00473231	Down
USP54	23.4287	-2.33353	0.634917	-3.67533	0.00023754	0.00473231	Down
LOC124900543	24.3513	-3.74593	1.0194	-3.67464	0.000238185	0.0047362	Down
HENMT1	410.326	2.44585	0.665683	3.6742	0.000238593	0.0047383	Up
WDR3	93.3628	-3.79729	1.03363	-3.67375	0.000239018	0.00474073	Down
PDE6C	52.4886	2.70221	0.735658	3.67319	0.000239543	0.00474514	Up
LOC105374654	22.6525	2.73055	0.743684	3.67166	0.000240981	0.00476759	Up
TUBB8P7	946.361	2.19957	0.599387	3.6697	0.000242835	0.00479821	Up
VIPR2	6.33073	4.78902	1.30522	3.66913	0.000243378	0.00480289	Up
PPL	23.2672	-3.24315	0.884243	-3.66771	0.00024473	0.0048235	Down
L1TD1	100.077	-3.7586	1.02514	-3.66644	0.00024595	0.00484145	Down
H1-6	7.13192	4.40998	1.20303	3.66571	0.000246654	0.0048492	Up
PAICSP1	10.0052	2.87836	0.785422	3.66473	0.000247601	0.00486173	Up
SOAT1	120.793	-2.57572	0.702989	-3.66396	0.000248347	0.00487027	Down
ZNF546	7.98094	3.72226	1.01618	3.663	0.000249283	0.00487819	Up
RUNX1T1	125.705	2.47179	0.674861	3.66266	0.000249607	0.00487819	Up
RPL35A	625.18	-2.60422	0.711033	-3.66258	0.000249684	0.00487819	Down
LRRC27	7.422	4.39894	1.2027	3.65756	0.000254624	0.0049685	Up
SNHG9	16.7713	-3.27088	0.894631	-3.65612	0.000256062	0.00499034	Down
LOC107986155	30.6669	3.07545	0.841256	3.65578	0.000256402	0.00499076	Up
ATP5PD	55.7118	-2.73443	0.748217	-3.65459	0.000257595	0.00500156	Down
SNAI2	3.85001	5.24648	1.43553	3.65472	0.000257459	0.00500156	Up
GTF2B	166.189	-2.16485	0.59251	-3.6537	0.000258493	0.00501278	Down
RBM28	66.289	-2.01025	0.55052	-3.65154	0.000260672	0.00504878	Down
ZNF724	61.6082	-2.65507	0.727616	-3.649	0.000263264	0.00508642	Down
LOC124903689	4.78455	5.5592	1.52338	3.64926	0.000263	0.00508642	Up
YIPF6	64.046	2.40014	0.657915	3.6481	0.000264188	0.0050917	Up
TMEM9	65.4298	1.83199	0.502163	3.64819	0.00026409	0.0050917	Up
RWDD1	44.0904	-1.87613	0.514348	-3.64758	0.000264718	0.00509566	Down
PDCD2L	25.0001	-3.14531	0.862391	-3.6472	0.000265114	0.00509701	Down
SCD	61.5079	-3.32592	0.912089	-3.64649	0.000265848	0.00510488	Down
GTF2H5	35.3841	-2.77499	0.761078	-3.64613	0.000266217	0.00510569	Down
NDUFB8	107.409	2.21077	0.606475	3.64527	0.000267107	0.00511442	Up
GMPS	132.763	-3.00627	0.824751	-3.64506	0.000267324	0.00511442	Down
ZNF689	63.6259	2.1163	0.580755	3.64404	0.000268391	0.00512857	Up
MPPE1	11.1592	-2.79481	0.76723	-3.64273	0.000269767	0.00514618	Down
RNF34	445.119	1.82745	0.50174	3.64222	0.000270298	0.00514618	Up
H3-3A	842.426	-2.2881	0.628166	-3.64251	0.000269995	0.00514618	Down
CYREN	17.5215	2.72257	0.747596	3.64177	0.000270771	0.00514891	Up
IZUMO1R	27.5366	2.81306	0.772893	3.63966	0.000273003	0.00518353	Up
DEF6	19.9193	3.93496	1.08121	3.63942	0.000273253	0.00518353	Up
BMS1	79.906	-2.23838	0.615155	-3.63873	0.000273982	0.00519109	Down
SDHAF3	44.3291	-2.44765	0.67279	-3.63806	0.000274697	0.0051954	Down
FKBP1B	2.96022	-5.30355	1.45786	-3.6379	0.000274873	0.0051954	Down
ZNF66	5.22807	-4.82779	1.32795	-3.63551	0.000277431	0.00522115	Down
NCAM1	6.68386	4.2848	1.17852	3.63575	0.000277171	0.00522115	Up
DNAH11	157.259	2.32418	0.639377	3.63507	0.000277902	0.00522115	Up
TUBA4A	59.5692	2.89002	0.79477	3.6363	0.000276586	0.00522115	Up
FLVCR1	2.91986	-5.27975	1.45241	-3.63516	0.000277807	0.00522115	Down
CXADR	325.108	-3.36344	0.925478	-3.63427	0.000278764	0.00523108	Down
TMEM68	69.8082	-2.27607	0.626393	-3.63362	0.000279477	0.00523211	Down
NUS1	51.2018	-2.43539	0.67024	-3.63361	0.000279487	0.00523211	Down
RNF11	259.004	-2.7543	0.758099	-3.63317	0.000279958	0.00523469	Down
NEIL2	8.35829	3.58236	0.986436	3.63162	0.000281645	0.00525368	Up
PRKCQ	16.6785	2.61925	0.721204	3.63178	0.000281478	0.00525368	Up
TSPO	4.18778	5.39358	1.48582	3.63003	0.000283384	0.00527357	Up
FNBP1L	181.234	2.51644	0.693178	3.6303	0.000283091	0.00527357	Up
SLX4IP	56.0511	2.27351	0.626592	3.62837	0.000285217	0.00528258	Up
SPINT2	164.355	2.20168	0.606722	3.62882	0.000284724	0.00528258	Up
RPA3	45.4028	-2.25448	0.62131	-3.62859	0.000284971	0.00528258	Down
EZR	236.795	2.17897	0.60049	3.62866	0.0002849	0.00528258	Up
ERBIN	54.726	-2.18237	0.601723	-3.62687	0.000286874	0.005307	Down
RPL41P1	52.2654	-2.24982	0.620454	-3.62609	0.000287742	0.00531678	Down
LOC101929601	5.3687	5.71646	1.57761	3.62349	0.000290656	0.0053643	Up
TMEM229B	13.1051	3.04565	0.840609	3.62315	0.000291039	0.00536505	Up
CDCA7L	159.443	2.36669	0.653394	3.62214	0.000292173	0.00537331	Up
PTBP2	80.9301	1.85718	0.512703	3.62233	0.000291962	0.00537331	Up
TOMM6	330.74	-2.51901	0.69558	-3.62145	0.000292959	0.00538144	Down
CDK17	66.9783	-1.91005	0.527641	-3.61999	0.00029462	0.0053993	Down
RPLP2	922.497	-2.58869	0.715095	-3.62006	0.000294534	0.0053993	Down
IGF2BP1	23.1826	-3.07767	0.850358	-3.61926	0.000295442	0.00540804	Down
PSD3	197.385	2.52789	0.698626	3.61837	0.000296463	0.00542039	Up
PRSS41	3.35265	-5.48086	1.5156	-3.61631	0.000298837	0.00545263	Down
SUDS3	226.467	1.95769	0.541489	3.61538	0.000299911	0.00545263	Up
CCND2	318.014	2.27382	0.628899	3.61556	0.000299702	0.00545263	Up
LOC101928077	12.3233	3.22109	0.890954	3.61533	0.000299966	0.00545263	Up
ACP1	163.621	-2.4572	0.679512	-3.61612	0.000299048	0.00545263	Down
LINC00032	33.8124	3.21289	0.889341	3.61266	0.000303072	0.00550271	Up
PCSK2	5.38425	5.73651	1.58814	3.6121	0.000303731	0.00550828	Up
LOC124900232	26.1506	-3.66101	1.01397	-3.61057	0.00030553	0.00552811	Down
RCC1L	3.39793	-4.87171	1.34923	-3.61074	0.000305324	0.00552811	Down
NOP14	10.6977	-3.05601	0.846767	-3.60903	0.000307342	0.00555448	Down
LOC107986674	66.2242	2.34551	0.650014	3.60839	0.000308099	0.00556176	Up
RPL34	358.464	-3.01638	0.836439	-3.60622	0.00031069	0.00560207	Down
TBC1D13	8.26571	-3.58195	0.994076	-3.6033	0.000314201	0.00565886	Down
TAX1BP1	705.036	1.55818	0.432565	3.60218	0.000315558	0.00567679	Up
ZNF468	23.1873	-2.66426	0.739746	-3.60159	0.000316277	0.00568319	Down
H2AC1	35.1786	3.93581	1.09318	3.60034	0.000317796	0.00570395	Up
TCF24	17.2502	-3.39356	0.943241	-3.59777	0.000320955	0.00574748	Down
LOC124901265	7.21995	4.46257	1.24031	3.59796	0.000320726	0.00574748	Up
PES1	22.9895	-2.40201	0.668854	-3.59123	0.000329125	0.00586428	Down
ZNF700	13.6231	-3.43043	0.955075	-3.59179	0.000328411	0.00586428	Down
MRPL54	5.13832	-5.45588	1.51889	-3.59201	0.000328137	0.00586428	Down
LOC105378075	46.4845	2.72371	0.758449	3.59116	0.000329212	0.00586428	Up
AHCTF1P1	15.498	-2.83852	0.790442	-3.59105	0.000329349	0.00586428	Down
RPL21	385.683	-2.72925	0.760137	-3.59047	0.000330077	0.00586895	Down
LOC124902730	11.8438	-2.71596	0.756481	-3.59025	0.00033036	0.00586895	Down
TRMT44	65.9963	2.14726	0.598643	3.58688	0.000334663	0.00593866	Up
POLR1D	176.89	-1.62082	0.451984	-3.58601	0.000335775	0.00595165	Down
LOC124906092	8.39161	-3.50484	0.977671	-3.58489	0.000337225	0.00596385	Down
GADD45A	75.6156	3.07658	0.858206	3.58489	0.000337215	0.00596385	Up
RBM7	47.3624	-2.89995	0.809417	-3.58276	0.000339981	0.00600581	Down
DLG2	46.2777	2.20327	0.615068	3.58216	0.000340766	0.00601291	Up
HSPA9	201.853	-2.08199	0.581344	-3.58135	0.000341828	0.00602485	Down
LOC105370953	47.898	2.47951	0.692513	3.58045	0.000342999	0.00602516	Up
CUL2	531.638	-2.98768	0.834414	-3.58057	0.000342843	0.00602516	Down
FAM228A	41.4663	2.67288	0.746408	3.58099	0.000342301	0.00602516	Up
GNL2	81.9502	-2.34002	0.653632	-3.58003	0.00034355	0.00602809	Down
SKA2	200.714	-2.09837	0.586793	-3.57599	0.000348901	0.00610919	Down
DTYMK	16.9614	-3.0538	0.853981	-3.57595	0.000348952	0.00610919	Down
SNRPG	260.906	-2.25992	0.632112	-3.57518	0.000349984	0.00612042	Down
IGDCC3	15.4292	3.62371	1.01385	3.57419	0.000351307	0.00613672	Up
CINP	24.5014	-3.20118	0.895797	-3.57356	0.00035216	0.00614476	Down
LOC107985363	3.32766	-4.90527	1.37284	-3.57309	0.000352799	0.00614907	Down
AP1S1	10.1714	3.92557	1.09882	3.57254	0.00035354	0.00615513	Up
EZHIP	203.241	2.26593	0.634873	3.56911	0.000358194	0.00622923	Up
GGT7	8.99334	3.4179	0.957785	3.56855	0.000358963	0.00623569	Up
FAM104B	17.1174	-3.54665	0.99471	-3.56552	0.000363142	0.00627351	Down
SS18	46.2914	-1.86263	0.522307	-3.56617	0.000362243	0.00627351	Down
PSMA6	202.44	-2.15207	0.603484	-3.56607	0.000362369	0.00627351	Down
SLF2	55.8937	2.40124	0.673408	3.5658	0.000362751	0.00627351	Up
DMRT3	3.64601	5.19002	1.45527	3.56636	0.000361978	0.00627351	Up
SLC25A37	9.5743	2.93206	0.822502	3.56481	0.000364118	0.00628345	Up
SPAG5	48.4608	-2.55762	0.717759	-3.56334	0.000366161	0.00631174	Down
ZBTB7C	6.28372	4.23462	1.18908	3.56124	0.000369101	0.00635543	Up
RPL29P4	50.622	-2.70968	0.761503	-3.55833	0.000373222	0.00641933	Down
HAUS3	9.57367	-3.20608	0.901251	-3.55737	0.00037459	0.00643581	Down
LOC105375925	4.88394	5.57313	1.56686	3.55688	0.000375279	0.00644058	Up
ACTR2	230.423	1.88996	0.531514	3.5558	0.000376835	0.0064602	Up
ZDHHC17	42.3385	-2.10123	0.591041	-3.55513	0.000377787	0.00646944	Down
UFC1	50.6005	-2.17478	0.612049	-3.55327	0.00038047	0.00650829	Down
TPRX2	55.8276	-3.30649	0.930852	-3.55211	0.00038216	0.00653006	Down
MT1M	7.25367	4.97403	1.40065	3.55123	0.000383433	0.00654468	Up
ID2	271.359	2.87895	0.810924	3.55021	0.000384929	0.00656306	Up
LINC02575	8.77675	4.7388	1.33542	3.54855	0.000387362	0.00658667	Up
SLC50A1	15.1614	-2.68435	0.756419	-3.54877	0.00038704	0.00658667	Down
ATP5PB	76.1348	-2.43913	0.687388	-3.5484	0.000387575	0.00658667	Down
BASP1	54.8179	-2.50978	0.707481	-3.54748	0.000388928	0.00658824	Down
LRAT	121.114	2.57114	0.72469	3.54792	0.000388282	0.00658824	Up
LINC00578	5.62104	5.18183	1.46061	3.54772	0.000388578	0.00658824	Up
CDC16	16.3022	-2.45382	0.691898	-3.54651	0.00039037	0.00660552	Down
HERC6	391.873	2.07285	0.584673	3.54532	0.000392144	0.0066261	Up
STMN1	162.653	-2.678	0.755406	-3.54512	0.000392432	0.0066261	Down
FRG1FP	11.7068	3.39823	0.958656	3.54478	0.000392936	0.00662746	Up
RBX1	105.4	-1.92199	0.542301	-3.54415	0.000393887	0.00663491	Down
CAND1	35.4729	-2.64053	0.745088	-3.54392	0.000394224	0.00663491	Down
LOC100507336	9.342	4.73002	1.33493	3.54328	0.000395179	0.00664384	Up
MPG	9.28777	3.79128	1.07012	3.54286	0.000395811	0.00664734	Up
CDK2AP2	367.579	1.75103	0.494361	3.54202	0.000397082	0.00666154	Up
SQLE	25.6422	2.29783	0.649132	3.53986	0.000400345	0.0067091	Up
NCKAP1	71.8401	-2.13008	0.601846	-3.53924	0.000401283	0.00671763	Down
AFF3	32.4424	2.93709	0.830007	3.53863	0.000402203	0.00672585	Up
EIF6	60.6643	-2.59761	0.734865	-3.53482	0.000408054	0.00681642	Down
BTF3L4	90.9543	-2.66612	0.754469	-3.53377	0.000409683	0.00683634	Down
SLC31A1	39.0513	2.68477	0.759824	3.5334	0.000410244	0.00683841	Up
NACA	640.503	-2.38364	0.674867	-3.53202	0.000412402	0.00686708	Down
TOMM5	214.572	-2.89103	0.818594	-3.5317	0.000412893	0.00686796	Down
BTN1A1	8.73743	-4.9164	1.39293	-3.52954	0.000416277	0.00691032	Down
CHD8	98.5649	-1.51664	0.429702	-3.52952	0.000416321	0.00691032	Down
NKX3-1	37.2696	2.69139	0.762652	3.52898	0.000417159	0.00691689	Up
ZSWIM3	36.481	3.13137	0.888399	3.52473	0.000423911	0.00702142	Up
BUD23	222.003	2.11345	0.599851	3.52329	0.000426226	0.00704486	Up
NSUN2	32.1314	-2.78865	0.791442	-3.5235	0.000425888	0.00704486	Down
TMEM132B	30.3898	2.48331	0.705172	3.52157	0.000429	0.00708324	Up
CEACAM22P	5.55236	5.77192	1.63945	3.52064	0.00043051	0.0071007	Up
PDE9A	40.5887	2.20525	0.626503	3.51993	0.000431654	0.00711208	Up
EPN2-IT1	17.1732	-2.87977	0.818243	-3.51946	0.000432429	0.00711736	Down
HMCES	31.9165	2.01563	0.57276	3.51916	0.000432919	0.00711795	Up
PMEPA1	3.98425	5.26449	1.4963	3.51834	0.000434257	0.00713247	Up
FBXL5	134.126	1.99857	0.568637	3.51466	0.000440317	0.0072198	Up
POU2F1	121.929	1.92243	0.546993	3.51455	0.000440496	0.0072198	Up
CHRNA7	4.16352	4.78294	1.36176	3.51232	0.000444214	0.00727128	Up
HNRNPCP2	25.3137	-1.97443	0.562177	-3.51211	0.000444565	0.00727128	Down
IGF2BP3	103.468	1.9801	0.563889	3.51151	0.000445573	0.00728017	Up
PCCB	35.2928	1.86458	0.531268	3.50967	0.000448663	0.00732303	Up
RPS25	752.503	-2.63274	0.750845	-3.50637	0.000454261	0.00738363	Down
BAIAP2	155.283	1.68619	0.480875	3.5065	0.000454037	0.00738363	Up
HMGCLL1	9.07418	4.81969	1.37443	3.50667	0.000453746	0.00738363	Up
ANAPC10	63.3397	-2.14202	0.610857	-3.50658	0.000453906	0.00738363	Down
UXS1	55.9961	1.79092	0.511155	3.50367	0.000458885	0.00745106	Up
ATAD3B	13.5839	-3.1077	0.88754	-3.50147	0.000462692	0.00750509	Down
NR2E1	77.5015	2.4446	0.698514	3.49972	0.000465746	0.00754682	Up
ZNF646	21.7729	2.59648	0.74207	3.49897	0.000467052	0.00756017	Up
OTUD6A	21.768	4.46377	1.27594	3.49841	0.000468047	0.00756845	Up
LOC124900458	12.0416	-3.22982	0.92338	-3.49783	0.000469069	0.00757715	Down
KPNB1	112.972	-2.00221	0.572714	-3.496	0.000472295	0.0076059	Down
EFTUD2	42.4393	-2.43219	0.695707	-3.49599	0.000472305	0.0076059	Down
DCP2	1167.03	1.87436	0.536107	3.49625	0.000471842	0.0076059	Up
UBA2	58.9309	-2.33271	0.667463	-3.49489	0.000474249	0.00761191	Down
ZNF263	7.24197	-3.83814	1.09824	-3.49482	0.000474383	0.00761191	Down
LINC02616	5.94726	-5.19205	1.4857	-3.49469	0.000474621	0.00761191	Down
ZNHIT6	59.3237	-2.41461	0.69092	-3.49478	0.000474455	0.00761191	Down
SPATA6L	50.1635	2.13778	0.612052	3.49281	0.000477961	0.00765763	Up
RRM2	819.745	-1.5604	0.446806	-3.49234	0.0004788	0.00766324	Down
KLLN	6.729	3.85561	1.10461	3.49048	0.000482151	0.00770115	Up
CRMP1	23.6409	2.63679	0.755416	3.49051	0.000482102	0.00770115	Up
PHEX	127.435	2.22147	0.636626	3.48944	0.000484033	0.00770558	Up
NF2	43.8198	-2.02944	0.581629	-3.48924	0.000484396	0.00770558	Down
BAG4	153.805	-1.93381	0.554146	-3.48972	0.000483536	0.00770558	Down
SLC33A1	42.7409	2.21191	0.633878	3.4895	0.000483927	0.00770558	Up
PRKCG	87.7157	2.24114	0.642381	3.48881	0.00048518	0.00771022	Up
DCLRE1A	76.202	2.43686	0.699359	3.48443	0.000493195	0.00782173	Up
WDR48	120.042	1.72345	0.494594	3.48457	0.000492921	0.00782173	Up
RPS13	1899.58	-2.16498	0.621692	-3.48241	0.000496929	0.00786474	Down
CCAR1	107.199	-2.73872	0.786387	-3.48266	0.000496463	0.00786474	Down
C1orf112	7.25572	-3.46094	0.993909	-3.48215	0.000497413	0.00786474	Down
LOC105379162	8.00587	4.51314	1.29662	3.48069	0.000500132	0.00789977	Up
CLCN4	53.6296	2.85444	0.8202	3.48018	0.000501081	0.00790678	Up
LOC107985544	8.69242	4.18247	1.20284	3.47717	0.000506743	0.00798808	Up
ALOX15	77.3393	2.50453	0.720515	3.47602	0.000508907	0.00799805	Up
DLX5	14.7481	3.39837	0.977594	3.47626	0.000508462	0.00799805	Up
DEPDC1	4.65253	-5.31388	1.5287	-3.47607	0.00050882	0.00799805	Down
MFF	38.1849	2.2616	0.650706	3.4756	0.000509705	0.00800257	Up
CYTH3	17.9413	-2.14787	0.618116	-3.47487	0.000511099	0.00801643	Down
LOC124905005	4.13766	-5.13649	1.47834	-3.47451	0.000511794	0.0080193	Down
MRPL1	28.676	-3.15224	0.907592	-3.47319	0.000514317	0.00805078	Down
ANKRD36	19.103	-3.13377	0.902752	-3.47135	0.000517845	0.00808179	Down
IFNAR2	27.724	2.13624	0.615373	3.47146	0.000517644	0.00808179	Up
ZNF534	45.1619	-2.31885	0.667913	-3.47178	0.000517014	0.00808179	Down
FAM86B2-DT	16.4485	2.51911	0.725826	3.47068	0.000519134	0.00808782	Up
NAP1L1	446.793	-1.42397	0.410323	-3.47035	0.00051978	0.00808782	Down
LARP1B	166.681	-2.05589	0.592374	-3.47059	0.000519323	0.00808782	Down
CHRNB1	15.547	-2.25254	0.649194	-3.46975	0.000520938	0.00808977	Down
DMKN	11.5943	2.5763	0.742485	3.46983	0.000520779	0.00808977	Up
COP1	25.3243	-2.10427	0.60656	-3.46919	0.000522021	0.00809856	Down
INO80C	49.3991	-2.55591	0.73693	-3.46832	0.00052373	0.00811704	Down
NSMAF	12.8869	-2.92815	0.8451	-3.46486	0.000530516	0.00820599	Down
CARF	7.22612	-3.6926	1.06566	-3.46507	0.000530087	0.00820599	Down
C1orf174	43.4557	2.45122	0.707538	3.46444	0.000531333	0.00821051	Up
FBXO34	81.0676	2.21324	0.638922	3.46402	0.000532175	0.00821542	Up
BRINP1	39.0927	2.6168	0.755587	3.46327	0.000533644	0.00822999	Up
MARS2	9.3782	-3.48773	1.00732	-3.46239	0.000535403	0.008249	Down
URB1	19.8813	-2.79361	0.807058	-3.46147	0.000537239	0.00826916	Down
GPR21	3.37261	-5.48927	1.58601	-3.46105	0.000538082	0.008274	Down
UBE2H	108.66	1.90189	0.549762	3.45947	0.000541236	0.00831433	Up
PNMA1	30.822	-2.3793	0.68798	-3.45838	0.000543431	0.00833989	Down
BOLA3	4.54335	-5.25896	1.52146	-3.45653	0.000547169	0.00838903	Down
PTPRT	6.3683	4.26322	1.23365	3.45579	0.000548692	0.00840416	Up
LOC646058	3.82758	5.23243	1.51433	3.45529	0.00054971	0.00841153	Up
LINC02327	9.02788	-3.63008	1.05068	-3.45498	0.000550337	0.00841291	Down
CD59	143.137	1.84061	0.53304	3.45303	0.000554317	0.00845725	Up
ZBTB49	31.3692	1.93156	0.559379	3.45305	0.000554297	0.00845725	Up
DENND1C	11.9464	4.35532	1.26158	3.45227	0.00055589	0.008473	Up
TENT5C	960.566	2.46689	0.714762	3.45134	0.000557809	0.00849399	Up
EXOSC6	14.2722	-2.7658	0.801589	-3.4504	0.000559766	0.00851551	Down
HP09053	3.97951	-5.08021	1.47281	-3.44933	0.000561981	0.00853706	Down
DYNC1LI1	66.8772	-2.86638	0.831094	-3.44893	0.000562817	0.00853706	Down
SLC45A3	6.88975	3.90245	1.13141	3.44919	0.000562273	0.00853706	Up
EPN2	61.317	2.05816	0.596851	3.44836	0.000564002	0.00854676	Up
IPO5	80.8326	-1.74857	0.50715	-3.44783	0.000565103	0.00855481	Down
MPDZ	14.4072	-2.9869	0.866374	-3.44758	0.000565625	0.00855481	Down
R3HDML-AS1	7.8172	-4.4757	1.29836	-3.4472	0.00056643	0.00855692	Down
PLA2G12A	29.2306	2.81164	0.815679	3.447	0.000566857	0.00855692	Up
LOC124904033	17.413	3.71025	1.07654	3.44645	0.000567998	0.00855766	Up
GJA1P1	5.03654	4.40569	1.27832	3.44647	0.000567956	0.00855766	Up
MRPL45P2	4.43046	-4.42231	1.28326	-3.44617	0.000568596	0.00855843	Down
LOC105370582	27.2687	3.29123	0.955261	3.44537	0.00057028	0.00856822	Up
LINC02021	16.1383	3.17553	0.921688	3.44534	0.00057034	0.00856822	Up
EIF4G1	243.405	-2.40131	0.697352	-3.44346	0.000574319	0.00860782	Down
WDR82	34.3772	-2.28368	0.663222	-3.44332	0.000574623	0.00860782	Down
NEK10	12.982	3.48652	1.0125	3.44348	0.000574273	0.00860782	Up
PCBP2	201.705	-1.99763	0.580213	-3.44292	0.000575464	0.00861032	Down
SH3RF1	19.9428	3.2089	0.932081	3.44272	0.00057589	0.00861032	Up
HTR5BP	15.2992	3.02828	0.880105	3.44082	0.000579959	0.0086629	Up
TAF5	60.955	-1.76773	0.514091	-3.43856	0.000584808	0.00872701	Down
PALS1	90.0303	-2.39579	0.696862	-3.43797	0.000586094	0.00873788	Down
LOC105375243	43.28	2.48609	0.723677	3.43536	0.000591777	0.00881421	Up
TRAFD1	176.825	1.84462	0.537045	3.43475	0.000593095	0.00882545	Up
SLC7A9	21.3784	2.55585	0.744291	3.43394	0.000594883	0.00883528	Up
HAX1	28.3735	-3.38192	0.984788	-3.43416	0.000594399	0.00883528	Down
LSM8	47.6451	-2.51566	0.73309	-3.43158	0.000600075	0.00890395	Down
COPS5	68.7004	-2.14403	0.625537	-3.42751	0.000609155	0.00902633	Down
DDOST	21.627	2.42271	0.706873	3.42736	0.000609475	0.00902633	Up
CHN2	34.6482	2.40069	0.701197	3.4237	0.000617744	0.00914016	Up
TMX4	37.4843	2.43636	0.71176	3.423	0.000619335	0.00914643	Up
RNF8	58.9077	1.87941	0.549027	3.42317	0.000618955	0.00914643	Up
BCL7A	19.5002	2.57462	0.752345	3.42212	0.00062134	0.00916739	Up
COX5A	57.0165	-2.16385	0.632581	-3.42067	0.000624663	0.00918184	Down
TFAM	158.389	-2.13847	0.625151	-3.42073	0.000624525	0.00918184	Down
TSPYL1	54.3919	1.86652	0.54559	3.42111	0.000623664	0.00918184	Up
MATR3	391.375	-2.8889	0.844421	-3.42116	0.000623553	0.00918184	Down
C19orf67	18.7619	2.99253	0.87493	3.42031	0.000625494	0.00918543	Up
THOC3	91.4219	1.61323	0.4717	3.42004	0.000626124	0.00918609	Up
SMIM26	35.063	-2.13178	0.623464	-3.41925	0.000627929	0.00918676	Down
ROCK1	90.5297	-1.96798	0.575553	-3.41928	0.000627865	0.00918676	Down
LOC112268102	3.62111	5.14141	1.50351	3.41961	0.000627105	0.00918676	Up
FIGLA	54.402	2.13257	0.623822	3.41855	0.000629557	0.00920198	Up
KLK11	62.6159	-2.98585	0.873951	-3.4165	0.000634328	0.00924584	Down
PRORP	41.236	-2.91354	0.852705	-3.41682	0.000633563	0.00924584	Down
GLUL	193.412	-2.28554	0.668957	-3.41657	0.000634155	0.00924584	Down
RBL2	30.5998	1.92895	0.564812	3.41521	0.000637326	0.00928091	Up
LOC124902793	14.63	3.75822	1.10057	3.41481	0.000638259	0.00928586	Up
LOC389834	11.3372	-3.27993	0.961088	-3.41272	0.000643172	0.00933641	Down
MRPL52	31.3815	-2.59994	0.761871	-3.41258	0.000643521	0.00933641	Down
RPL32	743.227	-2.48862	0.729217	-3.41273	0.000643147	0.00933641	Down
PRDM10	178.481	2.10814	0.617879	3.41189	0.000645138	0.00935122	Up
ZC3H18	95.204	1.83049	0.536713	3.41056	0.000648296	0.00937098	Up
DAW1	46.6979	3.44826	1.01091	3.41105	0.000647143	0.00937098	Up
C1D	89.133	-3.46707	1.01651	-3.41076	0.00064782	0.00937098	Down
LAMP1	17.8306	-2.88788	0.847089	-3.40918	0.000651574	0.00940969	Down
DHX40	51.9461	-1.96834	0.57742	-3.40885	0.000652362	0.00941239	Down
LOC644746	4.3702	5.4416	1.59727	3.40681	0.000657273	0.00947453	Up
PRAMEF7	21.5416	2.85164	0.837458	3.40511	0.000661366	0.00950977	Up
LARP7	167.781	2.00994	0.590251	3.40523	0.000661078	0.00950977	Up
COPS8	288.516	2.81097	0.825532	3.40504	0.000661538	0.00950977	Up
FAM53A	5.33689	5.09343	1.49609	3.4045	0.000662854	0.00951994	Up
GSE1	109.747	2.07749	0.610885	3.40079	0.000671926	0.0096414	Up
LOC105375980	7.2135	3.35649	0.98751	3.39894	0.00067647	0.00969772	Up
CNOT10	35.426	-2.09762	0.617282	-3.39816	0.000678396	0.00971206	Down
ZNF211	20.8681	-2.9302	0.862321	-3.39804	0.00067871	0.00971206	Down
BCORL1	37.7131	2.25616	0.664081	3.39742	0.000680244	0.00972513	Up
SH3GL2	13.1067	3.17037	0.933383	3.39664	0.000682181	0.00974394	Up
C18orf21	67.6567	-3.13185	0.922266	-3.39582	0.000684223	0.0097642	Down
SNHG29	125.224	-2.3328	0.687109	-3.39509	0.00068605	0.00977782	Down
C9orf40	12.8218	-2.44291	0.719572	-3.39494	0.000686426	0.00977782	Down
S100A10	3.04387	-4.6923	1.38404	-3.39028	0.000698218	0.00993676	Down
ADM	64.7284	2.74872	0.81094	3.38955	0.000700068	0.00995405	Up
LOC107984850	11.178	3.34637	0.987635	3.38827	0.000703362	0.00999182	Up
TNFRSF10B	10.4662	4.15156	1.22542	3.38787	0.000704367	0.00999703	Up
TBL1X	32.625	2.69455	0.795483	3.38732	0.000705797	0.0100083	Up
EEF1AKMT2	41.4514	-2.34686	0.69331	-3.38501	0.000711751	0.0100836	Down
SHANK2	6.13181	4.18093	1.23569	3.38348	0.000715746	0.010131	Up
ZNF816	29.7695	-2.82458	0.835129	-3.38221	0.000719056	0.0101687	Down
TUT4	18.4048	-2.23475	0.661051	-3.38061	0.000723262	0.0102189	Down
BLOC1S3	47.4809	2.28796	0.677341	3.37786	0.000730519	0.0103122	Up
DND1	4.84159	4.97245	1.47304	3.37565	0.000736423	0.0103862	Up
TRIM77	246.435	2.27237	0.673306	3.37494	0.00073832	0.0104035	Up
COPA	22.4106	-2.27801	0.675044	-3.37461	0.000739201	0.0104066	Down
LOC105372666	12.8034	-2.40019	0.711472	-3.37356	0.000742032	0.0104371	Down
TRPM5	3.78379	4.62955	1.37283	3.37227	0.000745506	0.0104671	Up
P2RY12	3.23835	-4.77584	1.41616	-3.3724	0.000745169	0.0104671	Down
MT1G	89.6967	3.03066	0.898934	3.37139	0.000747894	0.0104913	Up
OAZ2	46.3729	3.37435	1.00099	3.37102	0.000748893	0.0104959	Up
KCNJ6	7.45178	3.59495	1.06665	3.37032	0.000750823	0.0105135	Up
LOC101928295	7.54945	3.67568	1.09142	3.3678	0.000757716	0.0105911	Up
PHF20L1	36.2755	-2.30324	0.683886	-3.36787	0.000757514	0.0105911	Down
RPS17P16	17.254	-2.47711	0.735595	-3.36749	0.000758547	0.0105933	Down
GIP	38.1327	-3.22751	0.958817	-3.36614	0.000762285	0.0106266	Down
TOM1L2	7.67927	3.4504	1.02502	3.3662	0.00076212	0.0106266	Up
SLC15A3	3.49339	-4.97679	1.47883	-3.36535	0.000764468	0.0106475	Down
GUF1	45.188	-2.31713	0.688676	-3.36462	0.000766504	0.0106476	Down
ZNF362	13.8217	3.31726	0.985927	3.36461	0.00076651	0.0106476	Up
SNHG12	17.4346	-2.72157	0.808824	-3.36485	0.000765844	0.0106476	Down
TP53BP2	34.0539	-1.97081	0.585886	-3.36381	0.000768737	0.010669	Down
ADAMTS9	247.589	2.41563	0.718183	3.36353	0.000769518	0.0106704	Up
LOC101928212	6.7055	4.8287	1.43572	3.36325	0.000770301	0.0106718	Up
POLR1C	90.8264	-1.93688	0.576177	-3.36161	0.00077489	0.0107259	Down
RNF144B	39.4806	2.70291	0.804416	3.36009	0.000779163	0.0107756	Up
ARMC9	27.3338	2.13174	0.634546	3.35947	0.000780912	0.0107902	Up
NBPF9	8.77974	-3.41525	1.01693	-3.3584	0.000783964	0.0108229	Down
NEUROD1	4.65561	4.89765	1.45875	3.35743	0.000786714	0.0108513	Up
OVCH2	9.45305	3.58519	1.06814	3.35648	0.000789402	0.0108777	Up
SSU72P2	48.1198	-3.49117	1.04019	-3.35627	0.000790019	0.0108777	Down
CYP20A1	21.2844	2.13214	0.635784	3.35356	0.000797786	0.010975	Up
DNAAF8	12.3636	3.24691	0.968383	3.35292	0.000799638	0.0109908	Up
RFPL4AP1	4.52294	4.83823	1.4432	3.35243	0.000801069	0.0109912	Up
AMOTL1	59.1029	2.00673	0.598568	3.35255	0.0008007	0.0109912	Up
LOC124907774	12.2567	-3.60384	1.07548	-3.35093	0.000805409	0.0110411	Down
C11orf54	8.0323	-3.82332	1.14129	-3.35	0.000808123	0.0110673	Down
ADK	32.6771	2.13694	0.637932	3.34979	0.000808737	0.0110673	Up
C14orf119	167.633	-2.19919	0.656643	-3.34914	0.000810638	0.011074	Down
SNX30	49.4228	2.34179	0.699212	3.34919	0.00081049	0.011074	Up
C17orf75	14.0528	2.48833	0.743254	3.34788	0.000814325	0.0111147	Up
KRT19	3.31952	5.02959	1.50275	3.34691	0.00081717	0.0111438	Up
PLXNA4	61.4013	2.3753	0.709804	3.34642	0.000818631	0.011154	Up
CSTF3	57.8087	-2.26315	0.676527	-3.34525	0.000822081	0.0111913	Down
SOX11	27.3658	2.90667	0.868972	3.34495	0.000822963	0.0111936	Up
METTL1	34.8849	-2.53476	0.758563	-3.34153	0.000833192	0.0113229	Down
RPL22P1	3.95109	-4.18368	1.25233	-3.34071	0.000835637	0.0113463	Down
THAP8	6.10391	4.14266	1.24083	3.33863	0.000841923	0.0113937	Up
F2RL1	33.1612	-3.5785	1.0718	-3.33878	0.000841476	0.0113937	Down
LOC105371668	4.55033	-4.60445	1.37912	-3.33868	0.000841776	0.0113937	Down
GNG12	166.842	2.05518	0.615582	3.33859	0.000842036	0.0113937	Up
VPS54	46.3547	-2.67112	0.800154	-3.33826	0.000843045	0.0113975	Down
ZNF518A	107.3	-1.81518	0.543901	-3.33734	0.000845846	0.0114156	Down
SUB1	584.505	-1.97843	0.592795	-3.33746	0.000845466	0.0114156	Down
CDIP1	4.29378	4.77935	1.43251	3.33635	0.000848854	0.0114365	Up
WDR77	18.5616	-2.9247	0.876604	-3.3364	0.000848716	0.0114365	Down
CDC27	219.299	1.80533	0.541245	3.33552	0.00085139	0.0114609	Up
LINC00665	17.1863	2.4532	0.735649	3.33474	0.000853779	0.0114683	Up
MAST4	51.469	2.07741	0.622982	3.33463	0.000854138	0.0114683	Up
WDTC1	9.78914	-2.47181	0.741199	-3.33488	0.000853353	0.0114683	Down
RRP1B	47.4831	-2.05845	0.617944	-3.33113	0.000864948	0.0115836	Down
NUTM2A-AS1	24.9394	-2.42359	0.727503	-3.33138	0.000864154	0.0115836	Down
RRP36	25.4284	-2.67249	0.802248	-3.33126	0.000864546	0.0115836	Down
LMO7	96.9518	1.91883	0.576099	3.33073	0.000866189	0.0115904	Up
PDPR	32.3173	-1.89852	0.57035	-3.32869	0.000872552	0.0116564	Down
LOC124905948	6.52823	4.22321	1.26874	3.32867	0.000872614	0.0116564	Up
CLCN5	113.744	2.55621	0.768206	3.3275	0.000876286	0.0116955	Up
LOC124904767	14.4055	-3.59186	1.07978	-3.32646	0.000879559	0.0117292	Down
RPN1	112.513	-1.72419	0.518575	-3.32485	0.000884646	0.011787	Down
LOC105374328	14.0186	2.66305	0.801351	3.3232	0.000889904	0.011847	Up
UBE2C	854.533	-2.55341	0.768573	-3.32227	0.000892881	0.0118765	Down
CLK3P2	18.4342	2.91753	0.878274	3.32189	0.000894105	0.0118827	Up
COQ8A	6.96652	-3.87977	1.16815	-3.32129	0.000896011	0.011898	Down
ARHGEF7	95.2651	1.83923	0.553905	3.32048	0.00089863	0.0119226	Up
MDM1	50.2673	1.82057	0.548443	3.31952	0.000901709	0.0119235	Up
RPS6	1472.39	-1.90632	0.574167	-3.32015	0.000899688	0.0119235	Down
CXXC4	8.10463	3.81238	1.14847	3.31952	0.000901736	0.0119235	Up
SLC30A6	40.2918	-2.28198	0.687425	-3.31961	0.000901433	0.0119235	Down
LOC124900173	4.92612	5.58757	1.68342	3.31917	0.000902847	0.0119281	Up
SNX16	62.4455	-2.0474	0.617098	-3.31779	0.000907321	0.0119771	Down
ZNF224	9.25268	-3.66946	1.10616	-3.31731	0.000908874	0.0119875	Down
FAM91A1	33.4775	-2.75262	0.830173	-3.31572	0.000914063	0.0120458	Down
PFAS	8.11766	-4.14881	1.25205	-3.31361	0.000920985	0.0121222	Down
RBM8A	350.991	-2.41354	0.728398	-3.31349	0.000921406	0.0121222	Down
PLPPR1	7.77325	3.48528	1.0523	3.31205	0.000926154	0.0121744	Up
ACTR3C	7.7522	3.19495	0.964722	3.31179	0.000927016	0.0121755	Up
IRAK2	7.88011	3.53159	1.06671	3.31074	0.000930499	0.012211	Up
LOC105375992	4.54978	5.48553	1.65702	3.31048	0.000931367	0.0122122	Up
TOPORS	249.617	-1.93987	0.586376	-3.30824	0.000938855	0.0123001	Down
NIP7	171.362	-1.99305	0.602582	-3.30752	0.000941269	0.0123214	Down
DDX31	27.6097	-2.88048	0.871104	-3.3067	0.000944007	0.012347	Down
TIMM23B	3.25504	-5.4384	1.64485	-3.30632	0.000945312	0.0123537	Down
LDHAL6A	97.9296	2.12865	0.643955	3.30559	0.000947782	0.0123757	Up
POMZP3	9.77385	3.08942	0.934828	3.3048	0.00095043	0.0123896	Up
ACTG1P15	5.25311	3.94309	1.19313	3.30483	0.000950339	0.0123896	Up
LOC442292	7.57662	3.18036	0.962421	3.30455	0.000951306	0.0123907	Up
SRRM2	97.739	-1.7426	0.527941	-3.30075	0.00096426	0.012549	Down
SH3BGRL3	167.68	-3.1209	0.9456	-3.30044	0.000965341	0.0125526	Down
AMPD3	14.4424	2.39101	0.724838	3.29868	0.00097139	0.0126208	Up
CCDC175	22.1317	2.71398	0.823323	3.29637	0.000979413	0.0126935	Up
TMA16	46.7185	-2.48645	0.754243	-3.29661	0.000978578	0.0126935	Down
RABGGTB	74.5991	-1.82535	0.553719	-3.29653	0.000978871	0.0126935	Down
ZSCAN5A	191.088	2.87816	0.873333	3.29561	0.000982083	0.0127176	Up
CUL3	61.7747	-2.11184	0.640897	-3.29513	0.000983759	0.0127288	Down
USP33	27.5943	-2.00682	0.609112	-3.29466	0.000985402	0.0127395	Down
HPS4	51.1616	1.87089	0.567937	3.29418	0.000987078	0.0127506	Up
LOC105370569	3.96476	-5.72693	1.7394	-3.29248	0.000993077	0.0128073	Down
COG3	13.1202	-2.59293	0.787533	-3.29248	0.000993096	0.0128073	Down
IPO5P1	22.3258	-2.73687	0.831524	-3.29139	0.000996932	0.0128356	Down
YBX1	226.366	-2.15533	0.654828	-3.29144	0.000996744	0.0128356	Down
PTN	77.0645	2.07801	0.631581	3.29017	0.00100127	0.0128706	Up
SNHG26	13.6537	-2.86369	0.87038	-3.29016	0.00100129	0.0128706	Down
CAP2	7.0886	4.91547	1.49438	3.28931	0.00100435	0.0128993	Up
NT5C3A	19.5295	1.9241	0.585436	3.28661	0.001014	0.0130126	Up
LINC01579	68.2609	1.93643	0.589298	3.28599	0.00101625	0.0130307	Up
MEST	107.387	2.03706	0.620159	3.28475	0.00102075	0.0130777	Up
NDUFA1	104.395	-2.98454	0.908847	-3.28387	0.00102391	0.0130968	Down
GRHL1	28.9476	1.95951	0.596678	3.28402	0.00102336	0.0130968	Up
TLCD4	26.7219	3.26973	0.995834	3.28341	0.0010256	0.0131077	Up
HSF2BP	71.1004	2.0154	0.613977	3.28254	0.00102878	0.0131377	Up
CREG1	19.6758	-2.92956	0.892765	-3.28145	0.00103275	0.0131776	Down
PRKD1	18.1506	2.73311	0.8336	3.27868	0.00104294	0.0132969	Up
LOC105375049	17.6522	2.89412	0.88278	3.27842	0.0010439	0.0132982	Up
MYADM	49.9869	1.94709	0.594282	3.27638	0.00105147	0.0133838	Up
SHH	18.1856	3.61169	1.10249	3.27592	0.00105318	0.0133947	Up
MPHOSPH10	139.307	-2.44933	0.74795	-3.27473	0.00105763	0.0134404	Down
ECD	27.3904	-2.48725	0.75967	-3.27412	0.0010599	0.0134475	Down
TBCC	178.085	2.13648	0.65252	3.2742	0.00105962	0.0134475	Up
TSPYL4	29.789	2.52908	0.772541	3.27371	0.00106145	0.0134561	Up
TRMT2A	3.04689	-4.78174	1.46087	-3.27322	0.00106331	0.0134688	Down
TIPARP	329.038	2.28649	0.698745	3.27229	0.00106682	0.0135024	Up
DLX6	13.3084	2.64287	0.807871	3.27139	0.00107018	0.0135232	Up
FOXO3	106.054	1.9685	0.601699	3.27157	0.00106954	0.0135232	Up
LIPE-AS1	3.54949	5.15707	1.5766	3.27101	0.00107163	0.0135305	Up
PTPMT1	13.8858	-2.87161	0.878	-3.27063	0.00107309	0.0135381	Down
PTPN12	53.9824	-2.44202	0.746708	-3.27038	0.00107402	0.0135388	Down
FLYWCH2	17.1777	2.37243	0.725581	3.26969	0.00107664	0.0135609	Up
RASSF8	66.4146	-1.50319	0.459876	-3.26868	0.00108051	0.0135988	Down
ZNF880	22.4407	-2.38066	0.728513	-3.26784	0.00108372	0.0136283	Down
UBE2A	41.5922	2.67343	0.818359	3.26682	0.00108765	0.013662	Up
RPL24P4	15.3539	-2.71182	0.830143	-3.26669	0.00108814	0.013662	Down
BLCAP	87.4596	1.84781	0.565698	3.26642	0.00108916	0.0136637	Up
SH3GL3	41.8945	2.36225	0.723355	3.26569	0.00109198	0.0136772	Up
ADAMTS15	3.12895	4.9419	1.51325	3.26576	0.0010917	0.0136772	Up
GPAT4	22.0366	2.63063	0.805765	3.26475	0.00109559	0.0137115	Up
LUC7L	31.2401	-2.6867	0.823256	-3.2635	0.00110044	0.0137612	Down
DNAJC3	324.886	2.0877	0.639919	3.26245	0.00110455	0.0138015	Up
TPM2	22.2205	-2.56309	0.785804	-3.26175	0.00110728	0.0138161	Down
ATP6V0B	120.484	2.29921	0.704913	3.2617	0.00110748	0.0138161	Up
TRAPPC8	126.54	-2.07224	0.635541	-3.26059	0.00111179	0.0138589	Down
CDC27P10	21.3838	3.29215	1.00989	3.25992	0.00111443	0.0138596	Up
CDK5RAP2	29.6449	-3.04334	0.933555	-3.25995	0.00111432	0.0138596	Down
LINC01118	88.5413	2.08293	0.638955	3.2599	0.0011145	0.0138596	Up
PHOSPHO2	8.69322	3.19908	0.981555	3.2592	0.00111727	0.0138831	Up
H2BC16P	6.34741	4.1591	1.27626	3.25883	0.00111872	0.0138901	Up
CDR2	43.3716	-2.79388	0.857609	-3.25775	0.00112299	0.013932	Down
GLA	86.2967	-2.66343	0.817736	-3.25708	0.00112564	0.0139538	Down
TRIM44	9.13689	-3.19344	0.98058	-3.25668	0.00112722	0.0139623	Down
LOC339166	35.8067	2.70649	0.831447	3.25516	0.00113329	0.0140264	Up
PPA1	115.057	-2.22353	0.683164	-3.25475	0.00113492	0.014032	Down
GATA2	14.8361	3.33335	1.0242	3.2546	0.00113553	0.014032	Up
NECAP2	43.4729	2.24637	0.690286	3.25426	0.00113686	0.0140374	Up
OGFOD1	157.857	1.82174	0.560172	3.25211	0.00114551	0.0141117	Up
LOC105371026	9.95861	3.06116	0.941289	3.25209	0.00114558	0.0141117	Up
EIF2S1	147.919	-1.75764	0.540436	-3.25226	0.00114489	0.0141117	Down
CPEB2	44.2652	-2.13419	0.656373	-3.25149	0.00114803	0.0141307	Down
CWC15	180.92	-1.62345	0.499455	-3.25045	0.00115222	0.0141712	Down
PECR	31.0361	2.31281	0.711643	3.24995	0.00115425	0.014185	Up
POPDC3	3.94836	5.28244	1.62587	3.24899	0.00115816	0.014222	Up
ALG1L3P	3.70303	5.22444	1.6086	3.24782	0.00116294	0.0142694	Up
KHDC1L	7.11836	-3.5207	1.08443	-3.2466	0.00116794	0.0143131	Down
AFF4	206.574	1.90396	0.586464	3.2465	0.00116832	0.0143131	Up
DPM1	142.915	-2.40841	0.741936	-3.24611	0.00116992	0.0143215	Down
KPTN	24.3988	-2.65975	0.819424	-3.24588	0.00117089	0.0143222	Down
ITGB1	43.1161	-1.66521	0.513087	-3.24548	0.00117251	0.0143308	Down
KCTD21	15.5801	2.85513	0.880015	3.24441	0.00117692	0.0143735	Up
ZNF264	9.43292	-2.65907	0.819671	-3.24408	0.00117832	0.0143794	Down
OVOL2	11.6846	-3.37897	1.04235	-3.24169	0.00118823	0.0144831	Down
F11	3.3941	4.44901	1.37248	3.24158	0.00118867	0.0144831	Up
LINC01019	8.40267	3.34947	1.03364	3.24046	0.00119335	0.0145289	Up
MRPL12	46.1441	-3.06724	0.94702	-3.23883	0.00120022	0.0146011	Down
FLJ30679	3.68506	5.19593	1.60441	3.23853	0.00120148	0.0146051	Up
RSL24D1P10	7.61841	3.39287	1.04774	3.23828	0.00120252	0.0146064	Up
LOC101928053	11.6138	-3.48329	1.07606	-3.23709	0.00120756	0.014645	Down
CRYZ	168.047	2.10587	0.650544	3.23709	0.00120756	0.014645	Up
HMGN2	571.608	1.56451	0.483459	3.23608	0.00121181	0.0146852	Up
VMP1	87.3121	-2.44279	0.75534	-3.23402	0.0012206	0.0147648	Down
CACNA1D	28.9926	2.18977	0.67718	3.23366	0.00122216	0.0147648	Up
CTNNA2	34.7048	2.71439	0.839254	3.23428	0.00121948	0.0147648	Up
PUM2	131.168	-1.34598	0.416222	-3.2338	0.00122154	0.0147648	Down
ZNF286A	5.3632	-3.69039	1.14149	-3.23295	0.00122518	0.0147899	Down
XXYLT1	13.1821	2.88732	0.89355	3.23129	0.00123233	0.0148648	Up
CCNF	22.1241	-2.14118	0.662902	-3.23	0.00123789	0.0149089	Down
HES1	10.2664	3.50982	1.08659	3.23012	0.0012374	0.0149089	Up
ANXA2	26.8771	-2.97996	0.922955	-3.22872	0.00124346	0.0149415	Down
ACAT2	54.4549	2.23707	0.692824	3.22891	0.00124261	0.0149415	Up
LOC102724081	8.80458	3.55353	1.10054	3.22891	0.00124264	0.0149415	Up
C7orf31	8.70177	-3.41192	1.05696	-3.22805	0.00124639	0.0149538	Down
LOC101928236	6.76011	4.3032	1.33298	3.22826	0.00124545	0.0149538	Up
WIPF2	98.4956	1.80969	0.560809	3.22692	0.00125129	0.0149671	Up
LOC124903028	2.96045	4.88191	1.51292	3.22681	0.0012518	0.0149671	Up
TDRP	11.3889	2.77473	0.859928	3.2267	0.00125227	0.0149671	Up
H4C3	54.9865	-3.25926	1.01001	-3.22696	0.00125112	0.0149671	Down
ZMYM1	81.5017	-2.37871	0.73717	-3.22681	0.00125177	0.0149671	Down
COPE	129.399	1.78631	0.553707	3.22609	0.00125494	0.0149875	Up
C2orf74	5.0086	-4.83295	1.4984	-3.2254	0.00125797	0.0150123	Down
ZNF23	23.9259	-2.20949	0.685135	-3.22489	0.0012602	0.0150127	Down
PIERCE2	15.7789	-2.91694	0.904552	-3.22474	0.00126088	0.0150127	Down
SARDH	7.29279	3.35641	1.0408	3.22485	0.00126038	0.0150127	Up
ARPC3	129.536	-2.41418	0.748922	-3.22354	0.00126618	0.0150644	Down
CREB5	71.1736	2.4659	0.765334	3.22198	0.00127306	0.0151347	Up
RPS16	531.283	-2.47203	0.767325	-3.22162	0.00127469	0.0151426	Down
WDR25	22.2384	1.84932	0.574092	3.2213	0.00127611	0.0151451	Up
PCSK5	114.664	2.09999	0.651964	3.22102	0.00127734	0.0151451	Up
NVL	34.1584	-2.13276	0.662157	-3.22092	0.0012778	0.0151451	Down
ATP5F1A	297.556	2.06166	0.64049	3.21888	0.00128692	0.0152417	Up
MDH1	108.249	2.04485	0.635586	3.21726	0.00129421	0.0153164	Up
ZNF652	317.774	1.77946	0.553223	3.21653	0.0012975	0.0153297	Up
CHAC1	29.7228	2.68352	0.834333	3.21636	0.00129827	0.0153297	Up
ARL4C	14.7493	2.2351	0.694903	3.21642	0.001298	0.0153297	Up
ASF1A	266.573	1.69212	0.526188	3.21581	0.00130078	0.0153478	Up
LAMTOR5	164.377	-2.04712	0.636728	-3.21506	0.00130415	0.015376	Down
METTL4	50.7765	-2.26721	0.705337	-3.21436	0.00130736	0.0154023	Down
NUP98	146.306	-1.63599	0.509138	-3.21326	0.00131237	0.0154497	Down
VIM	3.62544	4.53256	1.4108	3.21277	0.00131463	0.0154646	Up
KLHL7	183.028	1.72874	0.538142	3.21242	0.0013162	0.0154716	Up
BHLHE22	7.22124	3.29802	1.02712	3.21093	0.00132307	0.015529	Up
RPS20P14	11.9442	-2.43586	0.758575	-3.2111	0.0013223	0.015529	Down
ADD2	14.722	2.57312	0.801528	3.21027	0.00132611	0.0155531	Up
ARL4D	81.4901	2.02199	0.630066	3.20916	0.00133122	0.0155912	Up
ZBTB38	37.7756	1.85713	0.5787	3.20913	0.00133135	0.0155912	Up
LOC105369828	7.99841	-3.0771	0.958966	-3.20876	0.00133307	0.0155996	Down
PSMG4	43.5232	2.95576	0.921537	3.20742	0.0013393	0.0156609	Up
NUDCD3	17.8735	2.32182	0.723953	3.20714	0.00134063	0.0156647	Up
LIG1	19.8745	2.00501	0.625452	3.20571	0.00134732	0.0157311	Up
SAE1	97.4537	1.74998	0.546083	3.20461	0.00135247	0.0157795	Up
RBM8B	6.18215	-3.4121	1.065	-3.20384	0.00135609	0.0158099	Down
JUP	22.0105	3.04367	0.950537	3.20205	0.00136453	0.0158611	Up
RFC3	179.104	-2.19241	0.684636	-3.2023	0.00136335	0.0158611	Down
SCARB1	4.95742	3.82917	1.19584	3.20207	0.00136441	0.0158611	Up
LINC02105	549.99	2.06671	0.645421	3.20211	0.00136426	0.0158611	Up
UBE2Q2P1	4.98478	4.3842	1.36981	3.2006	0.00137144	0.015906	Up
GATA4	9.23506	3.25878	1.01812	3.20079	0.00137052	0.015906	Up
LINC01572	12.3935	-2.32461	0.726228	-3.20094	0.00136981	0.015906	Down
URI1	61.0785	-2.04529	0.639115	-3.20019	0.00137339	0.0159169	Down
MAFB	5.88787	4.15547	1.2986	3.19997	0.00137441	0.0159169	Up
TRIP4	15.9197	-2.62733	0.821103	-3.19976	0.00137543	0.0159169	Down
ATL3	100.324	1.9143	0.598346	3.19932	0.00137752	0.0159294	Up
KYAT3	7.48943	-3.18166	0.994829	-3.1982	0.00138289	0.0159797	Down
BNIP3P35	2.43819	-5.0221	1.57078	-3.1972	0.00138768	0.0160179	Down
NPM3	44.4047	2.36574	0.739967	3.19708	0.00138824	0.0160179	Up
GOLGA1	19.7032	2.21474	0.692812	3.19675	0.00138986	0.0160248	Up
LINC00862	5.62904	4.58212	1.43392	3.19553	0.00139574	0.0160808	Up
SRSF1	263.053	-1.5089	0.472285	-3.19489	0.00139886	0.0161043	Down
CIAPIN1	58.9172	1.73446	0.542922	3.19468	0.00139984	0.0161043	Up
CCDC90B	18.1546	-2.20731	0.691143	-3.19371	0.00140455	0.0161467	Down
BRK1	43.7896	-2.46836	0.773185	-3.19246	0.00141065	0.0162049	Down
LRRC49	31.313	2.51793	0.788783	3.19217	0.0014121	0.0162097	Up
PHF7	15.4817	2.13607	0.669437	3.19085	0.00141854	0.0162717	Up
RBM3	93.306	-2.12883	0.667252	-3.19044	0.00142058	0.0162831	Down
FCHO1	14.7133	3.69585	1.15861	3.18992	0.00142314	0.0162905	Up
FILIP1L	12.1049	-3.85486	1.20846	-3.18988	0.0014233	0.0162905	Down
SLC6A11	16.5978	2.52321	0.791101	3.18949	0.00142524	0.0163008	Up
RPL23	330.531	-2.62067	0.821968	-3.18829	0.00143117	0.0163091	Down
GPC6	27.6424	2.11171	0.662289	3.1885	0.00143014	0.0163091	Up
KLF9-DT	8.7672	3.07784	0.965343	3.18834	0.00143094	0.0163091	Up
ATP5ME	33.2316	-2.27109	0.712206	-3.18882	0.00142857	0.0163091	Down
METTL8	16.8756	2.61424	0.81976	3.18903	0.00142751	0.0163091	Up
TENM2	12.1101	2.55132	0.800372	3.18767	0.00143425	0.0163323	Up
TM2D1	31.8698	-2.33782	0.73345	-3.18743	0.00143542	0.0163337	Down
LOC124903312	2.51355	-5.06164	1.58855	-3.18633	0.00144091	0.0163843	Down
LINC02820	27.4929	-2.25028	0.706354	-3.18577	0.0014437	0.0164039	Down
ECPAS	16.767	-2.00234	0.628567	-3.18556	0.00144472	0.0164039	Down
POLR2G	56.402	-2.48343	0.779652	-3.1853	0.00144602	0.0164068	Down
ZYX	14.9206	-2.46195	0.773164	-3.18425	0.0014513	0.0164429	Down
LINC02188	2.61437	4.70481	1.47745	3.18442	0.00145044	0.0164429	Up
PTBP1	103.884	-1.93246	0.607174	-3.18272	0.00145901	0.0165182	Down
NGFR	4.2166	5.37801	1.69036	3.18158	0.00146476	0.0165697	Up
LOC124901022	6.7586	-3.08604	0.970027	-3.1814	0.00146567	0.0165697	Down
YME1L1	140.973	-1.84177	0.579061	-3.18062	0.00146959	0.0165922	Down
IGFBPL1	4.54952	4.28826	1.34826	3.18059	0.00146977	0.0165922	Up
EDNRA	3.92185	5.24684	1.64982	3.18026	0.00147145	0.0165991	Up
PSMD14	55.4342	-1.76558	0.555428	-3.17877	0.001479	0.0166603	Down
SNRNP27	109.446	-1.92276	0.604875	-3.17878	0.00147897	0.0166603	Down
RCAN2	14.3588	3.02877	0.952883	3.17853	0.00148023	0.0166622	Up
FAM227A	8.76604	3.17457	0.998824	3.1783	0.0014814	0.0166634	Up
LOC124904949	3.50161	5.08925	1.60141	3.17799	0.00148299	0.0166693	Up
XRCC5	196.755	-2.30269	0.724933	-3.17642	0.00149103	0.0167477	Down
CTPS1	54.2714	-1.85748	0.584854	-3.17597	0.00149336	0.0167618	Down
SUZ12P1	11.9393	-2.88314	0.907873	-3.1757	0.00149473	0.0167651	Down
PNLDC1	41.8921	2.0231	0.637259	3.1747	0.00149994	0.0167995	Up
RPS25P6	20.4665	-2.49698	0.786509	-3.17477	0.00149957	0.0167995	Down
ELOVL3	11.657	2.82836	0.891032	3.17426	0.0015022	0.0168129	Up
ISCA1	49.4705	-2.48655	0.783448	-3.17386	0.00150426	0.0168239	Down
DCAF8	33.0695	1.88142	0.592843	3.17355	0.00150587	0.0168298	Up
LOC124903051	4.33572	4.1807	1.31748	3.17325	0.00150744	0.0168354	Up
DSG2	17.5192	-2.83555	0.894118	-3.17133	0.00151741	0.0169106	Down
KCNS3	3.42001	4.46642	1.40835	3.17139	0.0015171	0.0169106	Up
LOC124904439	4.15921	-4.45639	1.40506	-3.17168	0.0015156	0.0169106	Down
HNRNPA3	110.665	-2.27402	0.717127	-3.17101	0.00151908	0.0169171	Down
LOC105372895	7.77575	3.50259	1.10477	3.17041	0.00152223	0.0169403	Up
LOC124901725	30.573	-1.8323	0.57809	-3.16957	0.00152665	0.0169774	Down
TOB2	72.6209	1.84873	0.583609	3.16775	0.00153623	0.0170355	Up
DDX6	108.984	-1.80158	0.568679	-3.16801	0.00153488	0.0170355	Down
IRAG1	24.0006	2.53938	0.801562	3.16804	0.00153471	0.0170355	Up
CAMK2G	47.5128	2.55901	0.807813	3.16782	0.00153585	0.0170355	Up
ZCCHC9	36.9257	-2.12312	0.670352	-3.16717	0.00153931	0.0170576	Down
MIR4453HG	7.92044	5.09238	1.60826	3.16639	0.00154345	0.0170914	Up
PPP6R3	82.7023	-1.47191	0.465088	-3.1648	0.00155189	0.0171728	Down
FUT3	10.6194	-3.94238	1.24597	-3.16409	0.00155567	0.0171781	Down
HDAC5	2.32498	-4.95354	1.56539	-3.1644	0.00155401	0.0171781	Down
RAD23B	24.8918	-1.97416	0.623894	-3.16425	0.00155483	0.0171781	Down
MTSS2	33.3116	2.32065	0.733636	3.16321	0.00156038	0.017218	Up
POLR1F	192.074	1.73536	0.548657	3.16293	0.0015619	0.0172227	Up
RTN3	225.768	1.6227	0.513097	3.16256	0.0015639	0.0172326	Up
ZNF808	27.4116	-2.01191	0.636226	-3.16225	0.00156555	0.0172386	Down
RPS26	516.772	-2.38052	0.752902	-3.16179	0.00156804	0.0172539	Down
CAPN15	4.81546	-3.7709	1.19278	-3.16144	0.00156991	0.0172624	Down
RNF139-DT	3.40941	4.43459	1.40311	3.16055	0.00157469	0.0173028	Up
NSFL1C	63.0598	1.57552	0.498708	3.15921	0.00158198	0.0173708	Up
TAF9	4.60476	-4.21811	1.33551	-3.15842	0.00158624	0.017373	Down
FAM234B	38.6115	2.22609	0.704802	3.15846	0.00158603	0.017373	Up
SLC22A2	4.12936	4.73055	1.49779	3.15836	0.00158662	0.017373	Up
LINC01291	11.907	2.62688	0.831676	3.15853	0.00158565	0.017373	Up
RAB1B	45.858	1.97036	0.624582	3.15468	0.00160673	0.0175809	Up
CBX1	158.78	1.65997	0.526601	3.15223	0.0016203	0.017717	Up
LOC124900412	60.1394	-2.30102	0.73008	-3.15173	0.00162305	0.0177347	Down
AMZ2P1	19.0874	2.38913	0.758345	3.15046	0.00163014	0.0177874	Up
ZBED6	22.7486	-2.24687	0.713172	-3.15053	0.00162977	0.0177874	Down
TOPBP1	59.0617	-1.8249	0.57932	-3.15007	0.00163231	0.0177987	Down
EBLN3P	123.939	-1.56733	0.497623	-3.14964	0.00163474	0.0178127	Down
ASCL1	10.8579	3.63723	1.15506	3.14895	0.00163859	0.0178423	Up
NDN	6.35375	-3.50336	1.11279	-3.14827	0.00164239	0.0178712	Down
SLC38A7	11.7387	2.91908	0.927732	3.14647	0.00165254	0.0179693	Up
RHPN2P1	8.59921	3.17755	1.01029	3.1452	0.00165975	0.0180351	Up
FAM120A	10.5901	-2.27261	0.722841	-3.14399	0.00166658	0.0180843	Down
FZD3	170.481	2.19631	0.698541	3.14414	0.00166574	0.0180843	Up
KLHL2	10.5435	-2.99002	0.951395	-3.14277	0.00167358	0.0181476	Down
NOS1AP	32.0725	2.15834	0.686886	3.14221	0.00167677	0.0181696	Up
SLC6A21P	12.149	2.65307	0.844553	3.14139	0.0016815	0.0182084	Up
JAKMIP1	4.59963	4.25902	1.35591	3.14108	0.00168323	0.0182145	Up
LOC105377161	12.434	2.77466	0.883448	3.14072	0.00168534	0.0182247	Up
MAPKAPK5	11.3446	-2.74783	0.874992	-3.1404	0.00168715	0.0182317	Down
SLC25A48	7.52759	3.14956	1.00328	3.13926	0.00169376	0.0182905	Up
HOOK2	5.93116	3.30643	1.05396	3.13715	0.001706	0.0184055	Up
RREB1	65.9484	-2.12307	0.67678	-3.13702	0.00170675	0.0184055	Down
MLLT11	29.5868	2.33683	0.745043	3.1365	0.00170975	0.0184251	Up
ZNF385B	12.7608	2.29434	0.731546	3.13629	0.00171102	0.0184261	Up
PID1	14.8199	2.13461	0.680915	3.13491	0.00171907	0.0185	Up
HUNK	13.3645	2.52429	0.80529	3.13463	0.00172068	0.0185047	Up
PKD1L1	4.59183	-3.66949	1.17098	-3.13368	0.00172628	0.0185522	Down
NSL1	57.0625	1.87046	0.596996	3.13312	0.00172962	0.0185753	Up
TCF20	10.3502	3.41479	1.09027	3.13207	0.00173579	0.0185774	Up
LOC100129254	3.30404	5.0167	1.60182	3.13188	0.00173692	0.0185774	Up
BCAT2	10.3565	2.55434	0.815537	3.13209	0.00173564	0.0185774	Up
CA11	3.6726	5.18229	1.65449	3.13225	0.00173471	0.0185774	Up
CPA1	12.7178	3.66675	1.17066	3.13221	0.00173498	0.0185774	Up
TMCO1	198.106	-2.10628	0.672374	-3.1326	0.00173265	0.0185774	Down
TIMM10	105.104	-2.89835	0.925852	-3.13047	0.00174525	0.018641	Down
C4orf46	18.6228	-2.50386	0.799807	-3.13058	0.00174459	0.018641	Down
ARHGAP33	9.95308	2.33146	0.744915	3.12984	0.00174904	0.0186688	Up
FAM200A	11.0477	-3.41753	1.09214	-3.1292	0.00175285	0.0186967	Down
LOC112268317	51.0121	1.96145	0.62689	3.12886	0.00175488	0.0187056	Up
LHFPL2	11.0638	2.73191	0.873613	3.12714	0.00176514	0.0187894	Up
PABPC4	63.1307	-1.85659	0.593674	-3.12728	0.00176429	0.0187894	Down
NPIPB10P	4.42083	-4.64507	1.4856	-3.12674	0.00176757	0.0188025	Down
SEPTIN6	5.58042	3.58634	1.14717	3.12626	0.00177047	0.0188205	Up
CALML4	68.381	1.95437	0.625228	3.12585	0.00177292	0.0188339	Up
LPAR2	2.68349	-4.59243	1.46947	-3.12523	0.00177669	0.0188542	Down
SLC38A9	18.8742	2.83139	0.906006	3.12513	0.00177724	0.0188542	Up
ZNF608	18.3928	-2.69668	0.864051	-3.12097	0.00180253	0.0191066	Down
QDPR	46.9172	1.94798	0.624228	3.12062	0.00180469	0.0191066	Up
LOC107985204	8.24282	3.28777	1.05353	3.12071	0.00180415	0.0191066	Up
LINC02342	19.7465	2.50387	0.802477	3.12018	0.00180743	0.0191226	Up
LOC100419928	3.31188	5.02528	1.61075	3.11984	0.00180949	0.0191315	Up
MBTPS1	27.3519	2.59646	0.832312	3.11958	0.00181112	0.0191358	Up
PPFIA3	18.16	3.55049	1.13835	3.11897	0.00181486	0.0191495	Up
ABCG8	9.65897	3.4914	1.11937	3.11907	0.00181423	0.0191495	Up
SDAD1P1	10.1201	2.83138	0.908198	3.11758	0.00182339	0.0192137	Up
ANXA3	2.63616	-5.13591	1.64735	-3.11767	0.00182287	0.0192137	Down
TAFA4	47.834	2.39942	0.76982	3.11685	0.00182792	0.0192484	Up
TSTD2	24.613	1.78998	0.574557	3.11541	0.00183687	0.0193266	Up
TLR5	3.54654	4.52238	1.45168	3.11526	0.00183781	0.0193266	Up
SNRK	41.4936	2.00002	0.642095	3.11483	0.00184049	0.0193418	Up
TUBB8B	198.917	2.28028	0.732256	3.11405	0.00184536	0.0193799	Up
RPL24P8	7.38833	-3.67801	1.1812	-3.11378	0.00184706	0.0193801	Down
PRKAR2A	118.963	1.81795	0.583864	3.11366	0.00184784	0.0193801	Up
NEDD4	14.4617	-3.21418	1.03251	-3.11296	0.00185219	0.0194127	Down
BAIAP2L2	15.5026	-2.2328	0.71776	-3.11078	0.00186592	0.0195214	Down
LOC105372310	82.0887	-2.45465	0.789074	-3.1108	0.00186582	0.0195214	Down
SCN1A	25.8601	2.1637	0.695563	3.11072	0.0018663	0.0195214	Up
CWC25	21.4356	2.3938	0.769758	3.10981	0.00187205	0.0195685	Up
XYLT1	96.0812	1.95909	0.630171	3.10882	0.00187836	0.0196149	Up
PCDH11X	194.828	2.23037	0.717457	3.10872	0.001879	0.0196149	Up
EHD1	27.2826	2.28375	0.734784	3.10805	0.00188326	0.0196422	Up
DPPA4	24.8923	-3.20287	1.03055	-3.10792	0.00188412	0.0196422	Down
ATF5	18.864	2.95777	0.952063	3.1067	0.0018919	0.0197102	Up
FAAP24	22.1691	2.75005	0.88534	3.1062	0.00189506	0.0197301	Up
ARL3	31.3833	1.81639	0.585185	3.10396	0.0019095	0.0198672	Up
NLRP9	577.862	2.01943	0.650673	3.10361	0.00191176	0.0198775	Up
UFL1	61.0763	2.14871	0.692685	3.102	0.00192221	0.0199679	Up
C1orf122	4.52915	-3.80184	1.22566	-3.10187	0.001923	0.0199679	Down
NOP10	327.792	-2.31631	0.746934	-3.10109	0.00192809	0.0199855	Down
H3-3B	4048.4	1.48873	0.480078	3.10102	0.00192853	0.0199855	Up
LOC344065	30.7017	2.1896	0.706061	3.10115	0.00192771	0.0199855	Up
ZNF99	9.53185	-3.06841	0.989596	-3.10067	0.00193081	0.0199959	Down
ZNFX1	79.0201	-2.26445	0.730373	-3.1004	0.00193257	0.020001	Down
SUZ12	36.7539	-2.20375	0.711077	-3.09917	0.00194062	0.020071	Down
ARHGDIA	39.3633	1.68645	0.544416	3.09772	0.00195015	0.0201557	Up
HNRNPA1L3	23.8867	-2.39479	0.773128	-3.09753	0.00195138	0.0201557	Down
KIAA0513	5.65262	3.97968	1.28528	3.09636	0.00195913	0.0202194	Up
FBLN7	86.5714	1.72808	0.558127	3.09621	0.00196012	0.0202194	Up
SLC12A8	25.9639	2.53283	0.818265	3.09537	0.00196568	0.0202633	Up
DNAI3	5.73299	4.60891	1.48916	3.09498	0.00196828	0.0202768	Up
DPF1	8.85596	2.82715	0.91376	3.09397	0.00197496	0.0203301	Up
AIMP2	55.4463	1.60318	0.518191	3.09381	0.00197605	0.0203301	Up
EIF3E	204.818	-2.30104	0.74389	-3.09325	0.00197977	0.020355	Down
SKA3	73.7639	-1.73789	0.561945	-3.09264	0.00198385	0.0203836	Down
EYA2	22.6529	2.1086	0.681973	3.09192	0.00198867	0.020393	Up
PDCD6P1	35.8668	1.89106	0.611601	3.09198	0.00198825	0.020393	Up
EXO1	47.1868	-1.59267	0.51509	-3.09202	0.00198798	0.020393	Down
EIF3KP2	10.2957	3.0331	0.981084	3.09158	0.00199097	0.0204032	Up
ATG9B	23.9069	-3.13358	1.01367	-3.09133	0.00199261	0.0204066	Down
DYNC1LI2	112.503	1.82565	0.590697	3.09067	0.00199705	0.0204388	Up
DCT	95.1817	1.74882	0.565902	3.09033	0.00199937	0.0204492	Up
PWWP3B	4.22424	4.15423	1.34454	3.08971	0.00200351	0.0204758	Up
ARHGEF9	13.6677	2.40919	0.779786	3.08955	0.00200458	0.0204758	Up
CDK1	406.222	-1.92865	0.624322	-3.08919	0.00200705	0.0204876	Down
LOC105369667	3.05894	4.91771	1.59244	3.08817	0.00201392	0.0205443	Up
CHCHD1	27.6368	-2.45579	0.795483	-3.08717	0.0020207	0.0206	Down
ANKIB1	35.0202	-1.61168	0.522097	-3.08693	0.00202232	0.0206032	Down
ZNF723	104.7	-2.34009	0.758225	-3.08628	0.00202679	0.0206354	Down
SMIM7	41.0051	-2.16064	0.700136	-3.08602	0.00202853	0.0206396	Down
RAD54L2	85.0567	1.74032	0.564062	3.08533	0.00203325	0.0206742	Up
LINC01056	4.34983	-5.29845	1.71907	-3.08217	0.002055	0.0208683	Down
RRM2B	114.813	1.94302	0.630403	3.08219	0.00205486	0.0208683	Up
IVD	18.6671	2.3485	0.762034	3.08188	0.00205694	0.0208745	Up
ATP1B3P1	62.4233	-2.16594	0.702938	-3.08126	0.00206125	0.0209047	Down
GRM7	19.7734	2.20325	0.715249	3.08039	0.00206729	0.0209524	Up
LINC02964	7.20875	2.92777	0.950589	3.07996	0.0020703	0.0209694	Up
PPP1R2P2	3.55034	-4.28276	1.39095	-3.07903	0.00207679	0.0210215	Down
DUT	128.139	-1.70664	0.554316	-3.07883	0.00207817	0.0210219	Down
SAR1B	42.7781	-2.36313	0.767601	-3.07858	0.00207986	0.0210254	Down
STXBP3	65.3866	-1.5379	0.499583	-3.07838	0.00208132	0.0210266	Down
DKKL1	2.87332	4.82548	1.56785	3.07777	0.00208553	0.0210284	Up
AHCTF1	271.289	-1.81756	0.590507	-3.07796	0.00208421	0.0210284	Down
TAGLN2	54.895	1.46368	0.475547	3.07789	0.00208474	0.0210284	Up
LOC102724517	4.18075	-3.87373	1.25889	-3.0771	0.00209025	0.0210514	Down
G2E3	97.7317	-2.05173	0.666782	-3.07707	0.0020905	0.0210514	Down
H3P26	3.54457	4.52881	1.47217	3.07628	0.00209603	0.0210936	Up
TCEA1	144.352	-2.13043	0.692707	-3.07552	0.00210136	0.0211336	Down
DCDC2C	25.1574	3.26588	1.06201	3.07519	0.00210367	0.0211433	Up
UNC80	13.3485	2.88493	0.938559	3.07379	0.00211361	0.0212296	Up
GRSF1	181.19	-1.98168	0.644936	-3.07268	0.00212149	0.0212814	Down
RPS7	655.814	-2.18952	0.712543	-3.07283	0.00212043	0.0212814	Down
FBXO16	15.2208	2.07975	0.677204	3.07109	0.00213281	0.0213814	Up
PLK2	43.6039	2.39247	0.779213	3.07037	0.00213796	0.0214192	Up
MSMB	6.48399	-4.00467	1.30485	-3.06907	0.00214724	0.0214985	Down
SNRPF	154.83	-1.61619	0.526751	-3.06823	0.00215333	0.0215456	Down
MYO18A	17.5469	2.0119	0.655906	3.06737	0.00215954	0.021594	Up
MAP3K21	7.11769	-2.7131	0.884781	-3.06641	0.00216645	0.0216493	Down
CMSS1	15.1049	-2.80972	0.916514	-3.06566	0.00217187	0.0216896	Down
PGPEP1	41.9504	2.09825	0.684715	3.06441	0.002181	0.0217341	Up
PDK2	4.20378	4.1368	1.34992	3.06449	0.00218044	0.0217341	Up
ATG12	158.435	-2.22858	0.727243	-3.06442	0.00218092	0.0217341	Down
DCP1A	318.54	1.49498	0.487873	3.06429	0.00218188	0.0217341	Up
LINC02547	6.01587	3.32319	1.08503	3.06278	0.00219294	0.0218304	Up
DHX8	85.8773	-1.98162	0.647227	-3.06171	0.00220076	0.0218944	Down
LMO3	11.2684	2.68587	0.877449	3.061	0.00220603	0.021926	Up
RRM1	98.9497	-2.41657	0.789591	-3.06053	0.00220942	0.021926	Down
MCU	24.9741	1.73097	0.565532	3.06078	0.0022076	0.021926	Up
AP4B1	19.9433	-1.87636	0.613084	-3.06052	0.00220953	0.021926	Down
TOP2A	268.498	-1.44211	0.47127	-3.06004	0.00221305	0.021947	Down
MSANTD5	912.43	-3.14471	1.02777	-3.05974	0.00221531	0.0219555	Down
NR2C2AP	13.6803	2.47407	0.809041	3.05803	0.00222798	0.0220671	Up
AUP1	15.4741	2.28314	0.746717	3.05757	0.00223139	0.022087	Up
SLC26A6	27.9149	2.34421	0.766958	3.0565	0.00223936	0.0221379	Up
YARS1	6.90964	-3.19873	1.04651	-3.05658	0.00223881	0.0221379	Down
ADAMTSL1	20.0905	1.99915	0.65413	3.0562	0.00224159	0.022146	Up
AMBP	9.35618	2.51585	0.82333	3.0557	0.00224536	0.0221692	Up
TDRD10	5.68952	3.67171	1.20172	3.05537	0.00224785	0.0221798	Up
LOC105374794	36.7296	2.03517	0.666351	3.05421	0.00225657	0.0222519	Up
SNU13	590.994	-2.45985	0.805774	-3.05278	0.00226733	0.0223439	Down
LOC105370019	16.8064	3.02798	0.992459	3.05099	0.00228088	0.0224633	Up
NOL11	193.498	-2.86478	0.939438	-3.04947	0.00229249	0.0224928	Down
DDX54	27.5673	2.59289	0.850071	3.0502	0.00228687	0.0224928	Up
GUCY1A2	34.8358	1.99559	0.654302	3.04995	0.00228883	0.0224928	Up
NOP16	90.5193	-2.29894	0.753794	-3.04983	0.00228973	0.0224928	Down
PDE4D	18.0023	2.15138	0.705315	3.05024	0.00228655	0.0224928	Up
LOC124904431	5.39645	-3.55541	1.16591	-3.04948	0.0022924	0.0224928	Down
G3BP1	190.202	1.71308	0.561845	3.04902	0.00229589	0.022512	Up
C2orf76	26.7885	-1.97614	0.648215	-3.04858	0.00229924	0.0225308	Down
FRA10AC1	17.2756	2.35702	0.773478	3.04729	0.00230911	0.0226134	Up
LOC124902286	11.4279	-2.41902	0.795019	-3.04272	0.00234452	0.0229454	Down
SEC24B	86.2993	-1.78719	0.587403	-3.04254	0.00234594	0.0229454	Down
LOC105376188	12.8892	2.72776	0.896724	3.04192	0.00235074	0.022978	Up
NKRF	29.8624	-2.89589	0.952201	-3.04126	0.0023559	0.0230035	Down
SWI5	25.4312	2.95425	0.971406	3.04121	0.00235629	0.0230035	Up
NIPBL	159.227	-1.44251	0.474432	-3.0405	0.00236189	0.0230438	Down
PEX11B	39.3785	1.97508	0.649781	3.03961	0.00236887	0.0230887	Up
MRPS15	56.6187	-2.47705	0.814945	-3.03954	0.00236943	0.0230887	Down
PABPN1P2	4.60365	-3.92148	1.29037	-3.03903	0.00237338	0.0231128	Down
KSR2	14.3821	2.66854	0.878157	3.0388	0.00237526	0.0231167	Up
CCNE1	122.759	-2.09213	0.688649	-3.03802	0.00238136	0.0231509	Down
GTF3C2	37.7227	-2.14228	0.705167	-3.03798	0.00238173	0.0231509	Down
NPEPPSP1	3.88496	-3.56642	1.17465	-3.03614	0.00239627	0.0232168	Down
RPL26P4	4.52778	-3.44636	1.13517	-3.03598	0.00239753	0.0232168	Down
KCNH5	16.0216	-2.21045	0.728059	-3.03609	0.0023967	0.0232168	Down
RPGRIP1	23.7723	-2.40707	0.792843	-3.036	0.00239742	0.0232168	Down
ALG5	37.9237	-2.78329	0.916807	-3.03585	0.0023986	0.0232168	Down
ACACB	5.06971	3.8499	1.26815	3.03584	0.0023987	0.0232168	Up
UBAP2	93.0459	-1.79799	0.592261	-3.03581	0.00239888	0.0232168	Down
CDK15	11.2674	3.02687	0.997173	3.03545	0.00240176	0.0232304	Up
ZNF280B	17.6421	2.32027	0.764499	3.03502	0.00240523	0.0232496	Up
DNMT3A	137.291	1.82402	0.601091	3.03451	0.00240926	0.0232742	Up
FGFR1	25.1285	2.30023	0.758175	3.03391	0.0024141	0.0232902	Up
HSD17B11	3.92281	-5.15336	1.69874	-3.03363	0.0024163	0.0232902	Down
PIK3CB	62.9489	-1.78946	0.589782	-3.03411	0.00241244	0.0232902	Down
DUSP19	85.496	1.82935	0.603036	3.03356	0.00241686	0.0232902	Up
BAMBI	52.2018	-3.14642	1.03737	-3.03306	0.00242085	0.0233143	Down
GPR108	12.3366	3.19825	1.05453	3.03286	0.00242249	0.0233157	Up
NANP	14.1177	-2.65809	0.876597	-3.03228	0.00242712	0.0233342	Down
RRAGA	26.7569	1.97231	0.650443	3.03225	0.00242739	0.0233342	Up
SEC11C	9.26327	3.10429	1.02392	3.03178	0.00243117	0.0233562	Up
RSAD1	2.66188	-5.14936	1.69857	-3.03159	0.00243266	0.0233563	Down
LCMT2	11.0041	-2.39273	0.789396	-3.03109	0.00243669	0.0233806	Down
RPL23P6	4.42407	-3.36454	1.11017	-3.03065	0.00244025	0.0234004	Down
ARL4A	67.3257	1.73798	0.573577	3.03008	0.00244487	0.0234304	Up
MBD1	13.1267	-2.70507	0.892827	-3.02979	0.00244727	0.0234391	Down
NBN	49.1258	2.02186	0.667469	3.02914	0.00245251	0.0234749	Up
BMP4	30.7539	2.79636	0.923339	3.02853	0.00245748	0.0235081	Up
ARCN1	203.042	1.51493	0.500314	3.02797	0.00246204	0.0235374	Up
ZFAND6	245.42	1.47148	0.486062	3.02734	0.00246714	0.0235465	Up
SCFD1	58.9482	1.59845	0.528044	3.02711	0.00246901	0.0235465	Up
RAB30-DT	11.5545	-4.14774	1.36996	-3.02764	0.00246475	0.0235465	Down
RPS16P5	3.55768	-4.2314	1.39779	-3.0272	0.00246831	0.0235465	Down
DIRAS2	4.51632	3.69585	1.22112	3.0266	0.00247319	0.023572	Up
U2AF1L4	20.9065	2.8255	0.933618	3.0264	0.00247484	0.0235734	Up
GNL3L	15.6449	-3.05509	1.00974	-3.02561	0.00248132	0.0236071	Down
VPS25	22.784	-2.24216	0.74116	-3.0252	0.0024847	0.0236071	Down
HS3ST3B1	11.1836	6.78989	2.24431	3.02538	0.00248318	0.0236071	Up
MDM2	226.425	2.17011	0.71738	3.02505	0.00248591	0.0236071	Up
RBSN	22.115	2.55955	0.846113	3.02507	0.00248577	0.0236071	Up
PAIP2B	69.467	2.02396	0.669177	3.02455	0.00249001	0.0236318	Up
HERC2P2	4.43105	-3.76477	1.24541	-3.02292	0.00250346	0.023745	Down
TRIM16	4.22459	-4.43314	1.46677	-3.02238	0.00250795	0.0237589	Down
PTPRE	3.5265	5.12461	1.69553	3.02241	0.00250767	0.0237589	Up
RPS6KL1	15.1826	2.22016	0.73473	3.02174	0.0025133	0.0237951	Up
MTDH	81.6179	-1.26775	0.419584	-3.02145	0.0025157	0.0238034	Down
RNF138P1	6.9417	-3.6863	1.22016	-3.02115	0.00251817	0.0238124	Down
LOC124902642	4.11281	4.70998	1.55936	3.02046	0.00252392	0.0238524	Up
MTHFSD	7.54625	3.6857	1.22065	3.01947	0.00253218	0.023916	Up
CCDC14	60.3814	-1.55191	0.514107	-3.01865	0.00253901	0.0239661	Down
GRTP1-AS1	5.34678	3.89855	1.29161	3.01836	0.00254147	0.0239749	Up
FASTKD3	24.7328	-3.06962	1.01726	-3.01752	0.00254849	0.0240266	Down
LOC105377908	108.988	2.66595	0.883731	3.0167	0.0025554	0.0240773	Up
CMKLR1	22.0474	2.13354	0.707457	3.0158	0.00256306	0.024106	Up
EPC1	65.8868	2.01419	0.667846	3.01595	0.00256174	0.024106	Up
BIRC6	125.832	-1.34631	0.446391	-3.01599	0.00256139	0.024106	Down
CIAO3	2.5939	-5.10963	1.69476	-3.01496	0.00257014	0.024158	Down
NFIC	16.5647	2.40558	0.797959	3.01467	0.00257261	0.0241668	Up
LARGE1-AS1	3.38527	5.06014	1.67887	3.01401	0.00257817	0.0241755	Up
SERINC5	81.7771	1.60156	0.531325	3.01427	0.00257596	0.0241755	Up
TIMM17A	154.394	-1.8533	0.614877	-3.01409	0.00257749	0.0241755	Down
ZRANB2	138.283	-1.57488	0.522567	-3.01374	0.00258048	0.0241828	Down
SLC6A17	3.58774	4.52529	1.50185	3.01315	0.00258548	0.0242151	Up
ZNF426	70.4771	1.79075	0.59451	3.01214	0.00259414	0.0242817	Up
FOXB1	3.17549	4.94703	1.64258	3.01174	0.00259758	0.0242994	Up
DRG1	102.705	-1.56351	0.519243	-3.01114	0.00260265	0.0243178	Down
HNRNPA1	982.36	-1.80102	0.598096	-3.01126	0.00260168	0.0243178	Down
COX19	15.8998	-2.68485	0.891752	-3.01076	0.00260599	0.0243344	Down
SLC25A16	46.7139	-2.48336	0.825109	-3.00974	0.00261475	0.0244018	Down
TINF2	16.0328	2.167	0.720168	3.00902	0.00262095	0.024445	Up
ZNF329	19.1817	2.05602	0.683728	3.00707	0.00263781	0.0245876	Up
PSMC5	58.7064	-1.58524	0.527284	-3.00643	0.00264333	0.0246098	Down
MRPS27	8.90976	-2.87747	0.957063	-3.00656	0.00264221	0.0246098	Down
TPH2	22.3289	3.47459	1.15599	3.00573	0.00264942	0.0246373	Up
KHDC1	19.97	-2.86818	0.954181	-3.00591	0.00264786	0.0246373	Down
RPL23A	1238.58	-1.90257	0.633082	-3.00526	0.00265357	0.0246612	Down
CAMTA1	61.9481	-1.5573	0.518291	-3.00469	0.00265848	0.0246922	Down
SSX1	8.08412	-4.00147	1.33218	-3.00369	0.00266726	0.0247378	Down
ZNF614	20.1193	-3.01313	1.00315	-3.00367	0.00266743	0.0247378	Down
NDUFB7	70.4705	-2.27497	0.757417	-3.00359	0.00266813	0.0247378	Down
SCUBE1	6.47805	3.14701	1.04784	3.00333	0.00267043	0.0247445	Up
PUS3	16.1554	-2.33198	0.776588	-3.00286	0.00267459	0.0247684	Down
ETHE1	22.9077	2.18608	0.72809	3.00248	0.00267788	0.0247696	Up
EXOSC10	74.5372	-1.57627	0.524984	-3.00251	0.0026776	0.0247696	Down
ADAM7-AS1	15.8829	2.93969	0.979194	3.00215	0.00268082	0.0247821	Up
WIPI2	88.4232	-1.35468	0.451281	-3.00185	0.00268344	0.0247918	Down
LOC112268133	5.17491	4.43	1.47621	3.00094	0.00269151	0.0248483	Up
EEF1A1P5	224.91	-1.40655	0.468782	-3.00044	0.0026959	0.0248483	Down
SMIM13	22.5104	-2.1341	0.711259	-3.00046	0.00269572	0.0248483	Down
BATF3	8.83304	-3.04865	1.016	-3.00064	0.00269414	0.0248483	Down
MAST1	10.1659	3.84226	1.28079	2.9999	0.00270067	0.0248776	Up
SDC4	13.0071	-3.23993	1.08037	-2.99891	0.0027095	0.0249443	Down
COL1A1	5.2993	4.46213	1.48811	2.99853	0.00271288	0.0249561	Up
C11orf40	98.7517	2.08307	0.694726	2.9984	0.00271397	0.0249561	Up
LOC105370269	8.61162	2.969	0.990298	2.99808	0.00271685	0.0249679	Up
MMADHCP2	4.78168	-3.55136	1.18467	-2.99776	0.00271969	0.0249794	Down
EXOC4	52.316	1.85241	0.618049	2.99718	0.00272486	0.0250122	Up
RPS7P1	63.2683	-2.03991	0.680664	-2.99694	0.00272704	0.0250176	Down
NXN	4.54258	4.85026	1.61894	2.99594	0.00273596	0.0250795	Up
ANAPC1P2	5.76269	-4.49032	1.49886	-2.99583	0.00273699	0.0250795	Down
CHD6	62.9099	-1.51346	0.505278	-2.9953	0.00274179	0.0251088	Down
HIPK4	12.7248	2.51364	0.839349	2.99475	0.00274673	0.0251393	Up
SLC8A2	27.58	1.90193	0.635205	2.99421	0.00275161	0.0251665	Up
PITX1-AS1	12.7264	2.92936	0.978391	2.99406	0.00275291	0.0251665	Up
GCSH	35.7975	-2.17624	0.72706	-2.99321	0.00276062	0.025214	Down
ZNF230	8.82533	-3.26921	1.09227	-2.99305	0.00276206	0.025214	Down
CMTM4	127.112	1.99118	0.665331	2.99277	0.00276455	0.025214	Up
M6PR	24.4594	1.86939	0.624632	2.99278	0.0027645	0.025214	Up
EXOSC5	14.4462	-2.47771	0.827954	-2.99257	0.00276642	0.0252164	Down
GNL3	169.953	-1.62241	0.542192	-2.99231	0.00276877	0.0252232	Down
WNT2B	4.83815	4.94251	1.65187	2.99206	0.00277101	0.0252289	Up
ID4	12.6922	-2.11217	0.705978	-2.99183	0.00277306	0.0252329	Down
DDX27	44.8864	-1.59144	0.531998	-2.99145	0.00277656	0.0252501	Down
KCNG2	12.2699	3.17481	1.06178	2.99009	0.00278894	0.025348	Up
MATN2	11.107	2.69284	0.900726	2.98964	0.0027931	0.025371	Up
LOC124903037	62.1857	3.45298	1.15514	2.98922	0.00279688	0.0253907	Up
CHRNA6	6.45446	4.78559	1.60147	2.98824	0.00280589	0.0254577	Up
ZNF585A	22.2186	2.12078	0.709895	2.98745	0.00281313	0.0254714	Up
ABHD12B	23.038	2.40136	0.803963	2.98691	0.00281817	0.0254714	Up
COPZ1	20.7545	-2.20612	0.738423	-2.98761	0.0028117	0.0254714	Down
PRMT3	19.1371	-3.0759	1.02954	-2.98765	0.0028113	0.0254714	Down
DPM2	23.3217	-2.13088	0.713316	-2.98728	0.00281472	0.0254714	Down
PKIA-AS1	10.3803	-2.95189	0.988298	-2.98684	0.00281877	0.0254714	Down
BOD1L1	91.8492	-1.69568	0.567703	-2.98692	0.00281803	0.0254714	Down
GIN1	22.5428	-2.19471	0.735152	-2.98539	0.00283221	0.0255781	Down
ABHD17A	4.98658	-4.07753	1.36603	-2.98496	0.00283615	0.0255988	Down
FAS	5.65918	5.1932	1.74024	2.98419	0.00284333	0.0256489	Up
GNB4	101.88	1.65172	0.553571	2.98375	0.00284744	0.0256712	Up
VIRMA	40.2484	-1.55028	0.519615	-2.98352	0.00284954	0.0256753	Down
OSBPL1A	37.3284	2.34769	0.786955	2.98326	0.00285197	0.0256825	Up
ARRDC3	32.2967	2.75147	0.92273	2.98188	0.00286489	0.025784	Up
PLD3	16.6709	-2.64933	0.888577	-2.98154	0.00286801	0.0257853	Down
ZBTB8OS	27.0629	-1.98749	0.666607	-2.98151	0.00286833	0.0257853	Down
FST	2.98319	4.8574	1.6296	2.98073	0.0028756	0.0258359	Up
ZNF90	93.5213	-1.93133	0.648014	-2.98039	0.00287885	0.0258486	Down
GNA11	84.621	1.62086	0.54387	2.98023	0.00288031	0.0258486	Up
MFSD13A	2.49664	-5.05383	1.69609	-2.97969	0.00288542	0.0258796	Down
CHCHD6	17.084	1.93083	0.64825	2.97852	0.00289643	0.0259635	Up
TTC41P	8.12768	2.5234	0.847275	2.97826	0.00289889	0.0259707	Up
SUMO2	505.765	-1.75954	0.590975	-2.97734	0.00290758	0.0260336	Down
PSMD10	321.875	1.43537	0.482125	2.97716	0.00290929	0.0260341	Up
LOC105374333	12.1311	-1.95676	0.657436	-2.97635	0.00291706	0.0260795	Down
ICMT-DT	7.62965	-2.82948	0.950677	-2.97628	0.0029177	0.0260795	Down
LOC124900605	19.376	-2.71879	0.913651	-2.97574	0.00292281	0.0261103	Down
NFATC1	12.3758	2.10632	0.708056	2.97479	0.0029319	0.0261691	Up
RPL6P10	10.2401	-2.02805	0.681765	-2.9747	0.00293273	0.0261691	Down
FAM189A2	37.7978	2.09229	0.703415	2.97447	0.00293496	0.0261741	Up
ZFP90	29.7845	2.59215	0.871729	2.97357	0.00294353	0.0262188	Up
HERC2P5	6.22831	4.24849	1.42882	2.97342	0.00294499	0.0262188	Up
CHMP3	7.05843	2.79616	0.94031	2.97365	0.00294276	0.0262188	Up
CPPED1	8.16083	-2.4874	0.836598	-2.97324	0.00294678	0.0262198	Down
CNIH4	18.8989	-1.97983	0.665956	-2.97292	0.00294982	0.026232	Down
HSP90AA1	944.154	-1.35611	0.456272	-2.97216	0.00295716	0.0262674	Down
LOC124901015	22.2917	-3.19999	1.07663	-2.97222	0.00295656	0.0262674	Down
LOC101929128	60.8256	-1.72235	0.579556	-2.97184	0.00296019	0.0262733	Down
LOC124900234	9.51713	-2.70587	0.910532	-2.97174	0.00296117	0.0262733	Down
PSMD11	118.524	1.60461	0.540028	2.97135	0.00296489	0.0262838	Up
MTERF1	29.0951	-3.24758	1.09301	-2.97123	0.0029661	0.0262838	Down
CDC20B	12.0525	3.62626	1.22051	2.9711	0.00296739	0.0262838	Up
DDX6P2	3.04053	4.94504	1.66505	2.96989	0.00297902	0.0262938	Up
ADNP	45.7388	-2.35504	0.793006	-2.96977	0.00298027	0.0262938	Down
TRPV4	11.6395	2.54878	0.858125	2.97017	0.00297636	0.0262938	Up
LOC642579	6.76176	-3.86275	1.30057	-2.97004	0.00297759	0.0262938	Down
FIBCD1	7.83056	2.73277	0.919953	2.97055	0.00297264	0.0262938	Up
METAP1	35.2431	-1.82928	0.615858	-2.97029	0.00297517	0.0262938	Down
MDM4	443.541	1.70698	0.574752	2.96994	0.00297862	0.0262938	Up
DUSP1	5.37167	3.18766	1.07355	2.96928	0.00298497	0.0263125	Up
MFN1	426.529	-1.41891	0.477877	-2.9692	0.00298575	0.0263125	Down
ACSL4	29.4789	-3.19909	1.07769	-2.96847	0.00299287	0.0263548	Down
LOC107986882	2.80034	4.80852	1.61992	2.96836	0.00299391	0.0263548	Up
XG	3.68091	5.19578	1.75057	2.96806	0.00299691	0.0263664	Up
MIR1469	2.98728	4.86035	1.63779	2.96763	0.00300102	0.0263877	Up
EPB41	52.0316	1.70224	0.573834	2.96643	0.00301278	0.0264763	Up
H2BN1	22.2451	1.99604	0.673086	2.9655	0.00302187	0.0264967	Up
LOC105376080	3.54732	-4.32592	1.45851	-2.96598	0.0030172	0.0264967	Down
EZH2	73.5562	-2.10348	0.709298	-2.96558	0.00302112	0.0264967	Down
H2AC20	14.9952	-2.64195	0.89086	-2.96562	0.00302073	0.0264967	Down
EEF1A1P3	2.14946	-4.83703	1.63174	-2.96433	0.00303345	0.0265612	Down
CDK20	5.74785	3.97516	1.34104	2.96424	0.0030343	0.0265612	Up
SMIM12	11.9083	-2.62233	0.884608	-2.9644	0.00303271	0.0265612	Down
PBX1	19.1921	2.24519	0.757473	2.96405	0.00303618	0.0265627	Up
BLM	44.2128	-1.53416	0.517924	-2.96214	0.00305504	0.026698	Down
CD14	7.55532	4.50436	1.52062	2.96218	0.0030547	0.026698	Up
EIF3H	286.603	-1.72749	0.583251	-2.96183	0.00305816	0.0267103	Down
NUDC	108.874	-1.93196	0.652377	-2.96141	0.00306231	0.0267316	Down
MAPK1	75.7346	-2.15266	0.72695	-2.96123	0.00306418	0.0267331	Down
ISOC2	5.12502	3.89996	1.31864	2.95757	0.00310077	0.0270372	Up
RDX	227.415	1.44051	0.487089	2.95739	0.00310258	0.027038	Up
RPL37P2	2.49875	-5.05509	1.71022	-2.95581	0.00311852	0.0271468	Down
MYOCOS	496.439	1.76966	0.598689	2.9559	0.0031176	0.0271468	Up
LRR1	43.7449	-2.04738	0.692857	-2.95499	0.00312681	0.0271886	Down
MRPS14	42.0321	-2.15192	0.728213	-2.95507	0.00312596	0.0271886	Down
PDZD8	51.1222	-2.03937	0.69031	-2.95428	0.00313399	0.027236	Down
ZNF524	3.25356	5.00587	1.6948	2.95366	0.0031403	0.0272757	Up
LOC101927506	5.67375	3.67831	1.24542	2.95346	0.00314231	0.0272781	Up
PSME1	15.4092	2.33068	0.789226	2.95312	0.00314582	0.0272934	Up
FOXJ2	6.64778	-3.20662	1.08608	-2.95248	0.00315237	0.0273293	Down
NOP2	68.605	-1.62455	0.550252	-2.95237	0.00315345	0.0273293	Down
N6AMT1	12.3927	-2.5896	0.877294	-2.95181	0.0031592	0.0273338	Down
TRIM49D1	11.7112	3.27617	1.10982	2.95198	0.00315742	0.0273338	Up
WDSUB1	20.7553	2.47041	0.836881	2.95192	0.00315803	0.0273338	Up
NDUFS1	20.9139	-2.13608	0.723961	-2.95054	0.0031722	0.0274311	Down
LOC124902941	2.93545	-4.1423	1.40409	-2.95016	0.00317609	0.0274496	Down
PER2	39.1523	1.82626	0.619095	2.94988	0.00317894	0.0274591	Up
TAF4B	57.7596	-1.74557	0.591799	-2.94959	0.00318194	0.0274698	Down
UCP2	43.2472	1.8644	0.632272	2.94874	0.00319075	0.0275308	Up
C5orf34	29.0173	1.71273	0.581285	2.94645	0.00321446	0.0277201	Up
MUC3A	62.8695	1.92152	0.65227	2.9459	0.00322018	0.0277542	Up
LOC100996249	2.81499	-4.55904	1.54769	-2.94571	0.00322216	0.0277559	Down
LOC105370363	66.3934	1.87914	0.638066	2.94505	0.003229	0.0277969	Up
TRPC7-AS2	6.49763	-2.78808	0.946853	-2.94457	0.00323402	0.0277969	Down
P2RY14	2.93005	-4.62328	1.56993	-2.9449	0.00323061	0.0277969	Down
DAP3	106.76	-1.49975	0.509313	-2.94466	0.00323313	0.0277969	Down
SF3A2	10.5745	-3.13621	1.06532	-2.9439	0.003241	0.0278252	Down
TIFA	35.7433	2.56511	0.871351	2.94383	0.00324174	0.0278252	Up
NYAP2	7.20657	4.32853	1.47042	2.94375	0.00324264	0.0278252	Up
STYX	67.9428	-1.95342	0.663905	-2.94232	0.00325762	0.0279232	Down
ORC3	39.9374	-1.83926	0.625073	-2.94247	0.00325607	0.0279232	Down
RASD1	61.37	5.01161	1.70349	2.94197	0.0032613	0.0279395	Up
PCIF1	27.5721	2.09316	0.711623	2.94138	0.0032675	0.0279633	Up
LOC124900252	2.95185	4.86222	1.65305	2.94137	0.00326765	0.0279633	Up
RPS20	1035.66	-2.23262	0.759377	-2.94007	0.00328142	0.0280658	Down
LOC100289495	4.36303	3.63209	1.23549	2.9398	0.0032842	0.0280743	Up
RPSAP58	44.6248	-1.51967	0.517024	-2.93926	0.00328997	0.0281083	Down
COA6	103.197	-2.81471	0.957734	-2.93893	0.00329352	0.0281233	Down
LINC02334	4.93155	3.82424	1.30138	2.93861	0.00329686	0.0281272	Up
OSBPL3	32.2894	1.95235	0.664432	2.93838	0.00329937	0.0281272	Up
CERS6	31.1787	2.25911	0.768794	2.93851	0.0032979	0.0281272	Up
SNX29	28.525	1.62301	0.552555	2.93729	0.00331097	0.0281963	Up
MITF	37.8331	1.95992	0.667258	2.93728	0.00331107	0.0281963	Up
ITGB1BP2	3.98664	-5.07295	1.72822	-2.93537	0.00333152	0.0283169	Down
KIFBP	34.0642	2.0568	0.700669	2.93548	0.00333029	0.0283169	Up
SYCP2L	73.3783	1.58039	0.53834	2.93568	0.00332821	0.0283169	Up
PPIL3	44.5567	-2.31632	0.789132	-2.93528	0.00333247	0.0283169	Down
RAB11FIP2	22.725	-1.94938	0.66421	-2.93489	0.00333669	0.0283374	Down
RPL6	702.758	-1.92556	0.656245	-2.93421	0.00334394	0.0283836	Down
AASS	4.24347	-3.53629	1.20577	-2.93281	0.00335906	0.0284965	Down
TM9SF3	113.406	-1.55734	0.531066	-2.93247	0.00336272	0.0284968	Down
SOX30	24.0168	2.33458	0.796095	2.93254	0.00336203	0.0284968	Up
ODC1	486.369	-1.63893	0.559084	-2.93146	0.00337374	0.0285746	Down
THSD7A	77.6124	1.97289	0.673212	2.93056	0.00338355	0.0286423	Up
ESF1	124.082	-1.80545	0.616235	-2.9298	0.00339183	0.0286969	Down
MN1	2.99966	4.25834	1.45394	2.92882	0.00340253	0.0287358	Up
ENGASE	4.6729	3.74063	1.27723	2.92871	0.00340377	0.0287358	Up
XRCC2	13.4215	-2.50872	0.856582	-2.92875	0.00340329	0.0287358	Down
RPS8P8	6.68274	-3.13283	1.06967	-2.92877	0.00340306	0.0287358	Down
CRISPLD2	36.1555	1.68652	0.575975	2.92811	0.00341026	0.0287751	Up
GRAMD2B	5.77165	4.07086	1.39139	2.92575	0.00343629	0.0289791	Up
LOC105376418	10.0967	2.76052	0.943582	2.92558	0.00343815	0.0289792	Up
ADAD1	85.8029	1.84926	0.632159	2.92531	0.00344113	0.0289888	Up
RPL14P1	10.1648	-2.48939	0.851179	-2.92463	0.00344862	0.0290051	Down
NAB2	3.81025	5.23442	1.78967	2.9248	0.00344681	0.0290051	Up
PLAG1	41.0028	1.90465	0.651184	2.92491	0.00344556	0.0290051	Up
ZNF443	53.6619	1.87779	0.642324	2.92344	0.00346189	0.0291011	Up
TMEM14C	37.5303	1.74996	0.598744	2.92272	0.00346986	0.0291212	Up
ZSCAN18	10.3139	-2.69009	0.920306	-2.92303	0.00346639	0.0291212	Down
LOC124901376	5.0283	-3.43395	1.17489	-2.92279	0.00346911	0.0291212	Down
PPP1R15A	210.464	2.37816	0.813803	2.92227	0.00347486	0.0291476	Up
LOC101928844	4.69373	-3.74983	1.28344	-2.92169	0.00348132	0.0291861	Down
ZNF420	15.9013	2.26903	0.776816	2.92094	0.00348982	0.0292417	Up
GRHL2	45.4228	1.93179	0.661534	2.92016	0.00349848	0.0292986	Up
GRIPAP1	22.1734	1.8922	0.648193	2.91919	0.0035094	0.0293744	Up
FRG2	20.5496	3.00133	1.02834	2.91863	0.00351574	0.029396	Up
WDR11	27.2108	-2.04253	0.699813	-2.91868	0.00351521	0.029396	Down
RPL27A	517.526	-1.95453	0.669735	-2.91837	0.00351865	0.0294004	Down
UCK1	6.93673	-3.01192	1.0321	-2.91825	0.00352001	0.0294004	Down
RNF6	24.0901	-2.44971	0.839529	-2.91795	0.00352337	0.02941	Down
OVAAL	5.83647	-3.85111	1.31986	-2.91782	0.00352493	0.02941	Down
OIP5-AS1	47.7648	1.84141	0.631457	2.91613	0.00354404	0.0295087	Up
IFITM3P2	4.42273	4.83045	1.6565	2.91606	0.00354478	0.0295087	Up
MYRIP	20.9857	2.36545	0.811279	2.91571	0.00354886	0.0295087	Up
LOC124909365	33.815	2.64998	0.908843	2.91578	0.00354806	0.0295087	Up
PLCL1	115.985	1.99833	0.685266	2.91613	0.00354401	0.0295087	Up
PYCR2	9.76266	2.4343	0.834918	2.91561	0.00354993	0.0295087	Up
SNAPIN	23.6932	2.12544	0.728914	2.9159	0.00354663	0.0295087	Up
BAGE2	20.2087	-2.80526	0.962293	-2.91518	0.00355483	0.0295301	Down
LOC107984893	4.42048	4.23838	1.45396	2.91505	0.00355627	0.0295301	Up
[truncated: 13,782 more rows]
